# Supplementary material for: A frequency-amplitude coordinator and its optimal energy consumption for biological oscillators
Source: Nat Commun. 2021 Oct 8;12:5894. doi: 10.1038/s41467-021-26182-2 (PMC8501100; doi:10.1038/s41467-021-26182-2)
Supplement: Supplementary file 11 — Source Data [file 41467_2021_26182_MOESM11_ESM.zip]

Archive with 104 entries (90 files):
- Available Codes and (generated) Data/Figure2/
- Available Codes and (generated) Data/Figure2/AmplitudeCoordination/
- Available Codes and (generated) Data/Figure2/AmplitudeCoordination/0.mat
- Available Codes and (generated) Data/Figure2/AmplitudeCoordination/CNAM1.m
- Available Codes and (generated) Data/Figure2/AmplitudeCoordination/CNAM2.m
- Available Codes and (generated) Data/Figure2/AmplitudeCoordination/CNAM3.m
- Available Codes and (generated) Data/Figure2/AmplitudeCoordination/CNAM4.m
- Available Codes and (generated) Data/Figure2/AmplitudeCoordination/CNAM5.m
- Available Codes and (generated) Data/Figure2/AmplitudeCoordination/CNAM6.m
- Available Codes and (generated) Data/Figure2/AmplitudeCoordination/colors.mat
- Available Codes and (generated) Data/Figure2/AmplitudeCoordination/MergeSol.m
- Available Codes and (generated) Data/Figure2/AmplitudeCoordination/PlotFig.m
- Available Codes and (generated) Data/Figure2/AmplitudeCoordination/Readme.txt
- Available Codes and (generated) Data/Figure2/FrequencyCoordination/
- Available Codes and (generated) Data/Figure2/FrequencyCoordination/CNFM1.m
- Available Codes and (generated) Data/Figure2/FrequencyCoordination/CNFM2.m
- Available Codes and (generated) Data/Figure2/FrequencyCoordination/CNFM3.m
- Available Codes and (generated) Data/Figure2/FrequencyCoordination/CNFM4.m
- Available Codes and (generated) Data/Figure2/FrequencyCoordination/CNFM5.m
- Available Codes and (generated) Data/Figure2/FrequencyCoordination/CNFM6.m
- Available Codes and (generated) Data/Figure2/FrequencyCoordination/colors.mat
- Available Codes and (generated) Data/Figure2/FrequencyCoordination/MergeSol.m
- Available Codes and (generated) Data/Figure2/FrequencyCoordination/n0.mat
- Available Codes and (generated) Data/Figure2/FrequencyCoordination/PlotFig.m
- Available Codes and (generated) Data/Figure2/FrequencyCoordination/Readme.txt
- Available Codes and (generated) Data/Figure4/
- Available Codes and (generated) Data/Figure4/F11F12Energy/
- Available Codes and (generated) Data/Figure4/F11F12Energy/Energy_omega.mat
- Available Codes and (generated) Data/Figure4/F11F12Energy/Fij_omega.mat
- Available Codes and (generated) Data/Figure4/F11F12Energy/plotfig.m
- Available Codes and (generated) Data/Figure4/F11F12Energy/Readme.txt
- Available Codes and (generated) Data/Figure4/FrequencyCoordination_DirichletBoundaryCondition/
- Available Codes and (generated) Data/Figure4/FrequencyCoordination_DirichletBoundaryCondition/colors.mat
- Available Codes and (generated) Data/Figure4/FrequencyCoordination_DirichletBoundaryCondition/DBC0.mat
- Available Codes and (generated) Data/Figure4/FrequencyCoordination_DirichletBoundaryCondition/FNFM_DBC1.m
- Available Codes and (generated) Data/Figure4/FrequencyCoordination_DirichletBoundaryCondition/FNFM_DBC2.m
- Available Codes and (generated) Data/Figure4/FrequencyCoordination_DirichletBoundaryCondition/FNFM_DBC3.m
- Available Codes and (generated) Data/Figure4/FrequencyCoordination_DirichletBoundaryCondition/FNFM_DBC4.m
- Available Codes and (generated) Data/Figure4/FrequencyCoordination_DirichletBoundaryCondition/FNFM_DBC5.m
- Available Codes and (generated) Data/Figure4/FrequencyCoordination_DirichletBoundaryCondition/FNFM_DBC6.m
- Available Codes and (generated) Data/Figure4/FrequencyCoordination_DirichletBoundaryCondition/MergeSol.m
- Available Codes and (generated) Data/Figure4/FrequencyCoordination_DirichletBoundaryCondition/plotfig.m
- Available Codes and (generated) Data/Figure4/FrequencyCoordination_DirichletBoundaryCondition/Readme.txt
- Available Codes and (generated) Data/Figure4/FrequencyCoordination_NeumannBoundaryCondition/
- Available Codes and (generated) Data/Figure4/FrequencyCoordination_NeumannBoundaryCondition/colors.mat
- Available Codes and (generated) Data/Figure4/FrequencyCoordination_NeumannBoundaryCondition/FNFM_NBC1.m
- Available Codes and (generated) Data/Figure4/FrequencyCoordination_NeumannBoundaryCondition/FNFM_NBC2.m
- Available Codes and (generated) Data/Figure4/FrequencyCoordination_NeumannBoundaryCondition/FNFM_NBC3.m
- Available Codes and (generated) Data/Figure4/FrequencyCoordination_NeumannBoundaryCondition/FNFM_NBC4.m
- Available Codes and (generated) Data/Figure4/FrequencyCoordination_NeumannBoundaryCondition/FNFM_NBC5.m
- Available Codes and (generated) Data/Figure4/FrequencyCoordination_NeumannBoundaryCondition/FNFM_NBC6.m
- Available Codes and (generated) Data/Figure4/FrequencyCoordination_NeumannBoundaryCondition/MergeSol.m
- Available Codes and (generated) Data/Figure4/FrequencyCoordination_NeumannBoundaryCondition/NBC0.mat
- Available Codes and (generated) Data/Figure4/FrequencyCoordination_NeumannBoundaryCondition/plotfig.m
- Available Codes and (generated) Data/Figure4/FrequencyCoordination_NeumannBoundaryCondition/Readme.txt
- Available Codes and (generated) Data/Figure5/
- Available Codes and (generated) Data/Figure5/AmplitudeCoordination/
- Available Codes and (generated) Data/Figure5/AmplitudeCoordination/colors.mat
- Available Codes and (generated) Data/Figure5/AmplitudeCoordination/FNAM_NBC1.m
- Available Codes and (generated) Data/Figure5/AmplitudeCoordination/FNAM_NBC2.m
- Available Codes and (generated) Data/Figure5/AmplitudeCoordination/FNAM_NBC3.m
- Available Codes and (generated) Data/Figure5/AmplitudeCoordination/FNAM_NBC4.m
- Available Codes and (generated) Data/Figure5/AmplitudeCoordination/FNAM_NBC5.m
- Available Codes and (generated) Data/Figure5/AmplitudeCoordination/FNAM_NBC6.m
- Available Codes and (generated) Data/Figure5/AmplitudeCoordination/MergeSol.m
- Available Codes and (generated) Data/Figure5/AmplitudeCoordination/NBC0.mat
- Available Codes and (generated) Data/Figure5/AmplitudeCoordination/plotfig.m
- Available Codes and (generated) Data/Figure5/AmplitudeCoordination/Readme.txt
- Available Codes and (generated) Data/Figure5/Fij and Energy/
- Available Codes and (generated) Data/Figure5/Fij and Energy/colors.mat
- Available Codes and (generated) Data/Figure5/Fij and Energy/Energy.mat
- Available Codes and (generated) Data/Figure5/Fij and Energy/Fij.mat
- Available Codes and (generated) Data/Figure5/Fij and Energy/plotfig.m
- Available Codes and (generated) Data/Figure5/Fij and Energy/Readme.txt
- Available Codes and (generated) Data/Figure5/Fij and Energy/surf1.fig
- Available Codes and (generated) Data/Figure5/Fij and Energy/surf1.mat
- Available Codes and (generated) Data/Figure5/Fij and Energy/surf2.fig
- Available Codes and (generated) Data/Figure5/Fij and Energy/surf2.mat
- Available Codes and (generated) Data/Figure7/
- Available Codes and (generated) Data/Figure7/Fij Energy/
- Available Codes and (generated) Data/Figure7/Fij Energy/AijFij_ac.mat
- Available Codes and (generated) Data/Figure7/Fij Energy/AijFij_fc.mat
- Available Codes and (generated) Data/Figure7/Fij Energy/f11f12.mat
- Available Codes and (generated) Data/Figure7/Fij Energy/hybrid_Energy.mat
- Available Codes and (generated) Data/Figure7/Fij Energy/Readme.txt
- Available Codes and (generated) Data/Figure7/HybridCoordination/
- Available Codes and (generated) Data/Figure7/HybridCoordination/colormaps.mat
- Available Codes and (generated) Data/Figure7/HybridCoordination/colors.mat
- Available Codes and (generated) Data/Figure7/HybridCoordination/FNHybrid1.m
- Available Codes and (generated) Data/Figure7/HybridCoordination/FNHybrid2.m
- Available Codes and (generated) Data/Figure7/HybridCoordination/FNHybrid3.m
- Available Codes and (generated) Data/Figure7/HybridCoordination/FNHybrid4.m
- Available Codes and (generated) Data/Figure7/HybridCoordination/FNHybrid5.m
- Available Codes and (generated) Data/Figure7/HybridCoordination/FNHybrid6.m
- Available Codes and (generated) Data/Figure7/HybridCoordination/hybrid0.mat
- Available Codes and (generated) Data/Figure7/HybridCoordination/MergeSol.m
- Available Codes and (generated) Data/Figure7/HybridCoordination/plotfig.m
- Available Codes and (generated) Data/Figure7/HybridCoordination/Readme.txt
- Available Codes and (generated) Data/Maple Codes/
- Available Codes and (generated) Data/Maple Codes/Normal Form_DBC.mw
- Available Codes and (generated) Data/Maple Codes/Normal Form_NBC.mw
- Available Codes and (generated) Data/Maple Codes/Normal Form_RBC.mw
- Available Codes and (generated) Data/Maple Codes/README.txt
- Available Codes and (generated) Data/Readme.txt
