# Supplementary material for: A frequency-amplitude coordinator and its optimal energy consumption for biological oscillators
Source: Nat Commun. 2021 Oct 8;12:5894. doi: 10.1038/s41467-021-26182-2 (PMC8501100; doi:10.1038/s41467-021-26182-2)
Supplement: Supplementary file 11 — Source Data [file 41467_2021_26182_MOESM11_ESM.zip › Available Codes and (generated) Data/Figure4/FrequencyCoordination_NeumannBoundaryCondition/plotfig.m]

load colors.mat
load MergeSol.mat
figure('OuterPosition',[0,400,1600,350]);
imagesc(T,x,U1);
colormap(map1);
caxis([0.23 0.39]);
colorbar('FontSize',18,'linewidth',1,'FontName','Arial');
set(gca,'FontSize',18,'color','none','linewidth',1,'FontName','Arial');
xlabel('$t$ (ms)','FontSize',30,'Interpreter','latex');
ylabel('$x$','FontSize',30,'Interpreter','latex');
