# Supplementary material for: A frequency-amplitude coordinator and its optimal energy consumption for biological oscillators
Source: Nat Commun. 2021 Oct 8;12:5894. doi: 10.1038/s41467-021-26182-2 (PMC8501100; doi:10.1038/s41467-021-26182-2)
Supplement: Supplementary file 11 — Source Data [file 41467_2021_26182_MOESM11_ESM.zip › Available Codes and (generated) Data/Figure5/Fij and Energy/Readme.txt]

The codes and data in this repository are used to generate (raw) Figure 5c-f.

Run the script plotfig.mat, then the (raw) Figure 5c-d can be generated.

The data surf1.mat and surf2.mat corresponds to Figure 5e-f. These two figures needs to be edited manually in matlab using built-in inspector. 
Therefore, we only provide the (raw) Figures: surf1.fig and surf2.fig.
