# Supplementary material for: A frequency-amplitude coordinator and its optimal energy consumption for biological oscillators
Source: Nat Commun. 2021 Oct 8;12:5894. doi: 10.1038/s41467-021-26182-2 (PMC8501100; doi:10.1038/s41467-021-26182-2)
Supplement: Supplementary file 11 — Source Data [file 41467_2021_26182_MOESM11_ESM.zip › Available Codes and (generated) Data/Figure7/Fij Energy/Readme.txt]

This repository are the source data for Figure 7d-i.

1. f11f12.mat stores the computed intensities for (independent) frequency, (independent) amplitude and hybrid coordinations.

2. AijFij_fc.mat stores the information: a_{ij} times f_{ij} for independent frequency coordination.

3. AijFij_ac.mat stores the information: a_{ij} times f_{ij} for independent amplitude coordination.

4. hybrid_Energy stores the energy consumed by hybrid coordination.
