# Supplementary material for: A frequency-amplitude coordinator and its optimal energy consumption for biological oscillators
Source: Nat Commun. 2021 Oct 8;12:5894. doi: 10.1038/s41467-021-26182-2 (PMC8501100; doi:10.1038/s41467-021-26182-2)
Supplement: Supplementary file 11 — Source Data [file 41467_2021_26182_MOESM11_ESM.zip › Available Codes and (generated) Data/Figure7/HybridCoordination/MergeSol.m]

load('hybrid1.mat')
T=t;U1=u1';U2=u2';
tt=t(end);
load('hybrid2.mat')
T=[T t(2:end)+tt*1];u1=u1';u2=u2';U1=[U1 u1(:,2:end)];U2=[U2 u2(:,2:end)];
load('hybrid3.mat')
T=[T t(2:end)+tt*2];u1=u1';u2=u2';U1=[U1 u1(:,2:end)];U2=[U2 u2(:,2:end)];
load('hybrid4.mat')
T=[T t(2:end)+tt*3];u1=u1';u2=u2';U1=[U1 u1(:,2:end)];U2=[U2 u2(:,2:end)];
load('hybrid5.mat')
T=[T t(2:end)+tt*4];u1=u1';u2=u2';U1=[U1 u1(:,2:end)];U2=[U2 u2(:,2:end)];
load('hybrid6.mat')
T=[T t(2:end)+tt*5];u1=u1';u2=u2';U1=[U1 u1(:,2:end)];U2=[U2 u2(:,2:end)];
x=linspace(0,pi,240);
save MergeSol.mat U1 U2 x T
