# Supplementary material for: A frequency-amplitude coordinator and its optimal energy consumption for biological oscillators
Source: Nat Commun. 2021 Oct 8;12:5894. doi: 10.1038/s41467-021-26182-2 (PMC8501100; doi:10.1038/s41467-021-26182-2)
Supplement: Supplementary file 11 — Source Data [file 41467_2021_26182_MOESM11_ESM.zip › Available Codes and (generated) Data/Maple Codes/Normal Form_DBC.mw]

<?xml version="1.0" encoding="UTF-8"?>
<Worksheet>
<Version major="2021" minor="0"/>
<Label-Scheme value="2" prefix=""/>
<View-Properties presentation="false" autoexpanding_sections="true" UserProfileName="Maple\351\273\230\350\256\244\351\205\215\347\275\256" NumericFormat-ApplyInteger="true" NumericFormat-ApplyRational="true" NumericFormat-ApplyExponent="false" editable="true">
</View-Properties>
<MapleNet-Properties prettyprint="3" warnlevel="3" compactdisplay="false" preplot="" helpbrowser="standard" displayprecision="-1" echo="1" scientificx="true" unitattributes="&quot;fontweight&quot; = &quot;bold&quot;" imaginaryunit="I" longdelim="true" elisiontermsthreshold="10000" elisiondigitsafter="100" elisiondigitsbefore="100" plotdevice="inline" errorbreak="1" plotoptions="" plotdriver="opengl" quiet="false" elisiontermsbefore="100" elisiontermsafter="100" historytimestamp="false" screenwidth="79" indentamount="4" plotoutput="terminal" screenpixelheight="1080" rtablesize="[10, 10]" useclientjvm="true" format="worksheet" labelwidth="20" postplot="" typesetting="extended" ansi="false" ansicolor="[]" elisiondigitsthreshold="10000" showassumed="1" ansilprint="false" trailingsemicolon="true" errorcursor="false" labelling="true" screenheight="25" prompt="&gt; " verboseproc="1" latexwidth="8.0" ShowLabels="true"/>
<Styles>
<Font name="Heading 1" background="[255,255,255]" bold="true" executable="false" family="Times New Roman" foreground="[0,0,0]" italic="false" opaque="false" readonly="false" size="18" subscript="false" superscript="false" underline="false" placeholder="false"/>
<Font name="Warning" background="[255,255,255]" bold="false" executable="false" family="Courier New" foreground="[0,0,255]" italic="false" opaque="false" readonly="true" size="12" subscript="false" superscript="false" underline="false" placeholder="false"/>
<Font name="2D Output" background="[255,255,255]" bold="false" executable="false" family="Times New Roman" foreground="[0,0,255]" italic="false" opaque="false" readonly="true" size="12" subscript="false" superscript="false" underline="false" placeholder="false"/>
<Font name="Heading 4" background="[255,255,255]" bold="false" executable="false" family="Times New Roman" foreground="[0,0,0]" italic="true" opaque="false" readonly="false" size="12" subscript="false" superscript="false" underline="false" placeholder="false"/>
<Font name="Line Printed Output" background="[255,255,255]" bold="false" executable="false" family="Courier New" foreground="[0,0,255]" italic="false" opaque="false" readonly="true" size="12" subscript="false" superscript="false" underline="false" placeholder="false"/>
<Font name="Heading 2" background="[255,255,255]" bold="true" executable="false" family="Times New Roman" foreground="[0,0,0]" italic="false" opaque="false" readonly="false" size="16" subscript="false" superscript="false" underline="false" placeholder="false"/>
<Font name="Maple Output" background="[255,255,255]" bold="false" executable="false" family="Times New Roman" foreground="[0,0,0]" italic="false" opaque="false" readonly="false" size="12" subscript="false" superscript="false" underline="false" placeholder="false"/>
<Font name="2D Inert Output" background="[255,255,255]" bold="false" executable="true" family="Times New Roman" foreground="[144,144,144]" italic="false" opaque="false" readonly="false" size="12" subscript="false" superscript="false" underline="false" placeholder="false"/>
<Font name="Heading 3" background="[255,255,255]" bold="true" executable="false" family="Times New Roman" foreground="[0,0,0]" italic="true" opaque="false" readonly="false" size="14" subscript="false" superscript="false" underline="false" placeholder="false"/>
<Font name="Diagnostic" background="[255,255,255]" bold="false" executable="false" family="Courier New" foreground="[40,120,40]" italic="false" opaque="false" readonly="true" size="12" subscript="false" superscript="false" underline="false" placeholder="false"/>
<Font name="Ordered List 1" background="[255,255,255]" bold="false" executable="false" family="Times New Roman" foreground="[0,0,0]" italic="false" opaque="false" readonly="false" size="12" subscript="false" superscript="false" underline="false" placeholder="false"/>
<Font name="Maple Input" background="[255,255,255]" bold="true" executable="true" family="Courier New" foreground="[120,0,14]" italic="false" opaque="false" readonly="false" size="12" subscript="false" superscript="false" underline="false" placeholder="false"/>
<Font name="Text Output" background="[255,255,255]" bold="false" executable="false" family="Courier New" foreground="[0,0,255]" italic="false" opaque="false" readonly="true" size="12" subscript="false" superscript="false" underline="false" placeholder="false"/>
<Font name="Ordered List 2" background="[255,255,255]" bold="false" executable="false" family="Times New Roman" foreground="[0,0,0]" italic="false" opaque="false" readonly="false" size="12" subscript="false" superscript="false" underline="false" placeholder="false"/>
<Font name="Ordered List 3" background="[255,255,255]" bold="false" executable="false" family="Times New Roman" foreground="[0,0,0]" italic="false" opaque="false" readonly="false" size="12" subscript="false" superscript="false" underline="false" placeholder="false"/>
<Font name="Ordered List 4" background="[255,255,255]" bold="false" executable="false" family="Times New Roman" foreground="[0,0,0]" italic="false" opaque="false" readonly="false" size="12" subscript="false" superscript="false" underline="false" placeholder="false"/>
<Font name="Ordered List 5" background="[255,255,255]" bold="false" executable="false" family="Times New Roman" foreground="[0,0,0]" italic="false" opaque="false" readonly="false" size="12" subscript="false" superscript="false" underline="false" placeholder="false"/>
<Font name="Annotation Title" background="[255,255,255]" bold="true" executable="false" family="Times New Roman" foreground="[0,0,0]" italic="false" opaque="false" readonly="false" size="18" subscript="false" superscript="false" underline="false" placeholder="false"/>
<Font name="Header and Footer" background="[255,255,255]" bold="false" executable="false" family="Times New Roman" foreground="[0,0,0]" italic="false" opaque="false" readonly="false" size="10" subscript="false" superscript="false" underline="false" placeholder="false"/>
<Font name="HyperlinkError" background="[255,255,255]" bold="false" executable="false" family="Courier New" foreground="[255,0,255]" italic="false" opaque="false" readonly="true" size="12" subscript="false" superscript="false" underline="true" placeholder="false"/>
<Font name="Atomic Variable" background="[255,255,255]" bold="false" executable="false" family="Times New Roman" foreground="[175,0,175]" italic="true" opaque="false" readonly="false" size="12" subscript="false" superscript="false" underline="false" placeholder="false"/>
<Font name="HyperlinkWarning" background="[255,255,255]" bold="false" executable="false" family="Courier New" foreground="[0,0,255]" italic="false" opaque="false" readonly="true" size="12" subscript="false" superscript="false" underline="true" placeholder="false"/>
<Font name="Dictionary Hyperlink" background="[255,255,255]" bold="false" executable="false" family="Times New Roman" foreground="[147,0,15]" italic="false" opaque="false" readonly="false" size="12" subscript="false" superscript="false" underline="true" placeholder="false"/>
<Font name="2D Math" background="[255,255,255]" bold="false" executable="true" family="Times New Roman" foreground="[0,0,0]" italic="false" opaque="false" readonly="false" size="12" subscript="false" superscript="false" underline="false" placeholder="false"/>
<Font name="Bullet Item" background="[255,255,255]" bold="false" executable="false" family="Times New Roman" foreground="[0,0,0]" italic="false" opaque="false" readonly="false" size="12" subscript="false" superscript="false" underline="false" placeholder="false"/>
<Font name="Maple Plot" background="[255,255,255]" bold="false" executable="false" family="Times New Roman" foreground="[0,0,0]" italic="false" opaque="false" readonly="false" size="12" subscript="false" superscript="false" underline="false" placeholder="false"/>
<Font name="Annotation Text" background="[255,255,255]" bold="false" executable="false" family="Times New Roman" foreground="[0,0,0]" italic="false" opaque="false" readonly="false" size="12" subscript="false" superscript="false" underline="false" placeholder="false"/>
<Font name="List Item" background="[255,255,255]" bold="false" executable="false" family="Times New Roman" foreground="[0,0,0]" italic="false" opaque="false" readonly="false" size="12" subscript="false" superscript="false" underline="false" placeholder="false"/>
<Font name="Dash Item" background="[255,255,255]" bold="false" executable="false" family="Times New Roman" foreground="[0,0,0]" italic="false" opaque="false" readonly="false" size="12" subscript="false" superscript="false" underline="false" placeholder="false"/>
<Font name="2D Input" background="[255,255,255]" bold="false" executable="true" family="Times New Roman" foreground="[0,0,0]" italic="false" opaque="false" readonly="false" size="12" subscript="false" superscript="false" underline="false" placeholder="false"/>
<Font name="Error" background="[255,255,255]" bold="false" executable="false" family="Courier New" foreground="[255,0,255]" italic="false" opaque="false" readonly="true" size="12" subscript="false" superscript="false" underline="false" placeholder="false"/>
<Font name="Title" background="[255,255,255]" bold="true" executable="false" family="Times New Roman" foreground="[0,0,0]" italic="false" opaque="false" readonly="false" size="18" subscript="false" superscript="false" underline="false" placeholder="false"/>
<Font name="Text" background="[255,255,255]" bold="false" executable="false" family="Times New Roman" foreground="[0,0,0]" italic="false" opaque="false" readonly="false" size="12" subscript="false" superscript="false" underline="false" placeholder="false"/>
<Font name="Normal" background="[255,255,255]" bold="false" executable="false" family="Times New Roman" foreground="[0,0,0]" italic="false" opaque="false" readonly="false" size="12" subscript="false" superscript="false" underline="false" placeholder="false"/>
<Font name="Caption Reference" background="[255,255,255]" bold="true" executable="false" family="Times New Roman" foreground="[0,0,0]" italic="false" opaque="false" readonly="false" size="12" subscript="false" superscript="false" underline="false" placeholder="false"/>
<Font name="Code" background="[255,255,255]" bold="false" executable="false" family="Courier New" foreground="[255,0,0]" italic="false" opaque="false" readonly="false" size="12" subscript="false" superscript="false" underline="false" placeholder="false"/>
<Font name="Maple Input Placeholder" background="[255,255,255]" bold="true" executable="true" family="Courier New" foreground="[200,0,200]" italic="false" opaque="false" readonly="false" size="12" subscript="false" superscript="false" underline="false" placeholder="true"/>
<Font name="Equation Label" background="[255,255,255]" bold="true" executable="false" family="Times New Roman" foreground="[0,0,0]" italic="false" opaque="false" readonly="false" size="12" subscript="false" superscript="false" underline="false" placeholder="false"/>
<Font name="Author" background="[255,255,255]" bold="false" executable="false" family="Times New Roman" foreground="[0,0,0]" italic="false" opaque="false" readonly="false" size="12" subscript="false" superscript="false" underline="false" placeholder="false"/>
<Font name="Hyperlink" background="[255,255,255]" bold="false" executable="false" family="Times New Roman" foreground="[0,128,128]" italic="false" opaque="false" readonly="false" size="12" subscript="false" superscript="false" underline="true" placeholder="false"/>
<Font name="Caption Text" background="[255,255,255]" bold="true" executable="false" family="Times New Roman" foreground="[0,0,0]" italic="false" opaque="false" readonly="false" size="12" subscript="false" superscript="false" underline="false" placeholder="false"/>
<Layout name="Heading 1" alignment="left" bullet="none" firstindent="0" leftmargin="0" rightmargin="0" linespacing="0.0" spaceabove="8" spacebelow="4" linebreak="space" pagebreak-before="false" initial="0" bulletsuffix=""/>
<Layout name="Warning" alignment="left" bullet="none" firstindent="0" leftmargin="0" rightmargin="0" linespacing="0.0" spaceabove="0" spacebelow="0" linebreak="space" pagebreak-before="false" initial="0" bulletsuffix=""/>
<Layout name="Heading 4" alignment="left" bullet="none" firstindent="0" leftmargin="0" rightmargin="0" linespacing="0.0" spaceabove="0" spacebelow="0" linebreak="space" pagebreak-before="false" initial="0" bulletsuffix=""/>
<Layout name="Line Printed Output" alignment="left" bullet="none" firstindent="0" leftmargin="0" rightmargin="0" linespacing="0.0" spaceabove="0" spacebelow="0" linebreak="any" pagebreak-before="false" initial="0" bulletsuffix=""/>
<Layout name="Heading 2" alignment="left" bullet="none" firstindent="0" leftmargin="0" rightmargin="0" linespacing="0.0" spaceabove="8" spacebelow="2" linebreak="space" pagebreak-before="false" initial="0" bulletsuffix=""/>
<Layout name="Maple Output" alignment="centred" bullet="none" firstindent="0" leftmargin="0" rightmargin="0" linespacing="0.3" spaceabove="0" spacebelow="0" linebreak="space" pagebreak-before="false" initial="0" bulletsuffix=""/>
<Layout name="Heading 3" alignment="left" bullet="none" firstindent="0" leftmargin="0" rightmargin="0" linespacing="0.0" spaceabove="0" spacebelow="0" linebreak="space" pagebreak-before="false" initial="0" bulletsuffix=""/>
<Layout name="Diagnostic" alignment="left" bullet="none" firstindent="0" leftmargin="0" rightmargin="0" linespacing="0.0" spaceabove="0" spacebelow="0" linebreak="any" pagebreak-before="false" initial="0" bulletsuffix=""/>
<Layout name="Ordered List 1" alignment="left" bullet="numeric" firstindent="0" leftmargin="0" rightmargin="0" linespacing="0.0" spaceabove="3" spacebelow="3" linebreak="space" pagebreak-before="false" initial="-1" bulletsuffix=""/>
<Layout name="Text Output" alignment="left" bullet="none" firstindent="0" leftmargin="0" rightmargin="0" linespacing="0.0" spaceabove="0" spacebelow="0" linebreak="newline" pagebreak-before="false" initial="0" bulletsuffix=""/>
<Layout name="Ordered List 2" alignment="left" bullet="alphabetic" firstindent="0" leftmargin="36" rightmargin="0" linespacing="0.0" spaceabove="3" spacebelow="3" linebreak="space" pagebreak-before="false" initial="-1" bulletsuffix=""/>
<Layout name="Ordered List 3" alignment="left" bullet="roman" firstindent="0" leftmargin="72" rightmargin="0" linespacing="0.0" spaceabove="3" spacebelow="3" linebreak="space" pagebreak-before="false" initial="-1" bulletsuffix=""/>
<Layout name="Ordered List 4" alignment="left" bullet="ALPHABETIC" firstindent="0" leftmargin="108" rightmargin="0" linespacing="0.0" spaceabove="3" spacebelow="3" linebreak="space" pagebreak-before="false" initial="-1" bulletsuffix=""/>
<Layout name="Ordered List 5" alignment="left" bullet="ROMAN" firstindent="0" leftmargin="144" rightmargin="0" linespacing="0.0" spaceabove="3" spacebelow="3" linebreak="space" pagebreak-before="false" initial="-1" bulletsuffix=""/>
<Layout name="Annotation Title" alignment="centred" bullet="none" firstindent="0" leftmargin="0" rightmargin="0" linespacing="0.0" spaceabove="12" spacebelow="12" linebreak="space" pagebreak-before="false" initial="0" bulletsuffix=""/>
<Layout name="HyperlinkError" alignment="left" bullet="none" firstindent="0" leftmargin="0" rightmargin="0" linespacing="0.0" spaceabove="0" spacebelow="0" linebreak="space" pagebreak-before="false" initial="0" bulletsuffix=""/>
<Layout name="HyperlinkWarning" alignment="left" bullet="none" firstindent="0" leftmargin="0" rightmargin="0" linespacing="0.0" spaceabove="0" spacebelow="0" linebreak="space" pagebreak-before="false" initial="0" bulletsuffix=""/>
<Layout name="Bullet Item" alignment="left" bullet="dot" firstindent="0" leftmargin="0" rightmargin="0" linespacing="0.0" spaceabove="3" spacebelow="3" linebreak="space" pagebreak-before="false" initial="0" bulletsuffix=""/>
<Layout name="Maple Plot" alignment="centred" bullet="none" firstindent="0" leftmargin="0" rightmargin="0" linespacing="0.0" spaceabove="0" spacebelow="0" linebreak="space" pagebreak-before="false" initial="0" bulletsuffix=""/>
<Layout name="List Item" alignment="left" bullet="indent" firstindent="0" leftmargin="0" rightmargin="0" linespacing="0.0" spaceabove="3" spacebelow="3" linebreak="space" pagebreak-before="false" initial="0" bulletsuffix=""/>
<Layout name="Dash Item" alignment="left" bullet="dash" firstindent="0" leftmargin="0" rightmargin="0" linespacing="0.0" spaceabove="3" spacebelow="3" linebreak="space" pagebreak-before="false" initial="0" bulletsuffix=""/>
<Layout name="Error" alignment="left" bullet="none" firstindent="0" leftmargin="0" rightmargin="0" linespacing="0.0" spaceabove="0" spacebelow="0" linebreak="space" pagebreak-before="false" initial="0" bulletsuffix=""/>
<Layout name="Title" alignment="centred" bullet="none" firstindent="0" leftmargin="0" rightmargin="0" linespacing="0.0" spaceabove="12" spacebelow="12" linebreak="space" pagebreak-before="false" initial="0" bulletsuffix=""/>
<Layout name="Normal" alignment="left" bullet="none" firstindent="0" leftmargin="0" rightmargin="0" linespacing="0.0" spaceabove="0" spacebelow="0" linebreak="space" pagebreak-before="false" initial="0" bulletsuffix=""/>
<Layout name="Author" alignment="centred" bullet="none" firstindent="0" leftmargin="0" rightmargin="0" linespacing="0.0" spaceabove="8" spacebelow="8" linebreak="space" pagebreak-before="false" initial="0" bulletsuffix=""/>
<Pencil-style name="Pencil 1" pen-color="[0,0,0]" pen-height="1.0" pen-width="1.0" pen-opacity="1.0"/>
<Pencil-style name="Pencil 2" pen-color="[0,0,255]" pen-height="1.0" pen-width="1.0" pen-opacity="1.0"/>
<Pencil-style name="Pencil 3" pen-color="[0,0,0]" pen-height="3.0" pen-width="3.0" pen-opacity="1.0"/>
<Pencil-style name="Pencil 4" pen-color="[0,0,255]" pen-height="3.0" pen-width="3.0" pen-opacity="1.0"/>
<Pencil-style name="Pencil 5" pen-color="[255,0,0]" pen-height="5.0" pen-width="5.0" pen-opacity="1.0"/>
<Highlighter-style name="Highlighter 5" pen-color="[255,255,0]" pen-height="48.0" pen-width="48.0" pen-opacity="0.8"/>
<Highlighter-style name="Highlighter 3" pen-color="[51,255,0]" pen-height="24.0" pen-width="24.0" pen-opacity="0.8"/>
<Highlighter-style name="Highlighter 4" pen-color="[0,255,255]" pen-height="32.0" pen-width="32.0" pen-opacity="0.8"/>
<Highlighter-style name="Highlighter 1" pen-color="[255,153,255]" pen-height="12.0" pen-width="8.0" pen-opacity="0.8"/>
<Highlighter-style name="Highlighter 2" pen-color="[255,204,0]" pen-height="14.0" pen-width="14.0" pen-opacity="0.8"/>
</Styles>
<Startup-Code startupcode=""/>
<Task-table>
    <Task-category name="&lt;default&gt;"/>
</Task-table>
<Task/>
<Group labelreference="L310" drawlabel="true" applyint="true" applyrational="true" applyexponent="false">
<Input><Text-field prompt="&gt; " style="Maple Input" layout="Normal">#This file is used to compute the normal form of the Hopf bifurcation in the FitzHugh-Nagumo model with DBC. The corresponding mathematical procedure is given in the Supplementary Information. </Text-field>
</Input>
</Group>
<Group labelreference="L311" drawlabel="true" applyint="true" applyrational="true" applyexponent="false">
<Input><Text-field prompt="&gt; " style="Maple Input" layout="Normal">restart; </Text-field>
</Input>
</Group>
<Group labelreference="L122" drawlabel="true">
<Input><Text-field prompt="&gt; " style="Maple Input" layout="Normal">F22:=-F11:</Text-field>
</Input>
</Group>
<Group labelreference="L83" drawlabel="true">
<Input><Text-field prompt="&gt; " style="Maple Input" layout="Normal">lambda0:=mu+I*omega:</Text-field>
</Input>
</Group>
<Group hide-input="false" labelreference="L85" drawlabel="true">
<Input><Text-field prompt="&gt; " style="Maple Input" layout="Normal">lambda1:=evalc(conjugate(lambda0));</Text-field>
</Input>
<Output><Text-field style="2D Output" layout="Maple Output"><Equation executable="false" style="2D Output" display="LUklbXJvd0c2Iy9JK21vZHVsZW5hbWVHNiJJLFR5cGVzZXR0aW5nR0koX3N5c2xpYkdGJzYoLUkjbWlHRiQ2JVEqJmxhbWJkYTsxRicvJSdpdGFsaWNHUSV0cnVlRicvJSxtYXRodmFyaWFudEdRJ2l0YWxpY0YnLUkjbW9HRiQ2LVEpJkFzc2lnbjtGJy9GM1Enbm9ybWFsRicvJSZmZW5jZUdRJmZhbHNlRicvJSpzZXBhcmF0b3JHRj0vJSlzdHJldGNoeUdGPS8lKnN5bW1ldHJpY0dGPS8lKGxhcmdlb3BHRj0vJS5tb3ZhYmxlbGltaXRzR0Y9LyUnYWNjZW50R0Y9LyUnbHNwYWNlR1EsMC4yNzc3Nzc4ZW1GJy8lJ3JzcGFjZUdGTC1GLDYlUSUmbXU7RicvRjBGPUY5LUY2Ni1RKCZtaW51cztGJ0Y5RjtGPkZARkJGREZGRkgvRktRLDAuMjIyMjIyMmVtRicvRk5GVy1GIzYmLUkjbW5HRiQ2JFEtJkltYWdpbmFyeUk7RidGOS1GNjYtUTEmSW52aXNpYmxlVGltZXM7RidGOUY7Rj5GQEZCRkRGRkZIL0ZLUSYwLjBlbUYnL0ZORl1vLUYsNiVRKCZvbWVnYTtGJ0ZSRjlGOUY5">LV9JLFR5cGVzZXR0aW5nRzYkJSpwcm90ZWN0ZWRHSShfc3lzbGliRzYiSSxtcHJpbnRzbGFzaEdGKDYkNyM+SShsYW1iZGExR0YoLCZJI211R0YoIiIiKiZeIyEiIkYwSSZvbWVnYUdGKEYwRjA3I0Yu</Equation></Text-field>
</Output>
</Group>
<Group hide-input="false" labelreference="L86" drawlabel="true">
<Input><Text-field prompt="&gt; " style="Maple Input" layout="Normal">q:=m*Vector[column]([ 1-F12 ,
                 xi-I*omega ])*sin(x);</Text-field>
</Input>
<Output><Text-field style="2D Output" layout="Maple Output"><Equation executable="false" style="2D Output" display="LUkqbWNvbXBsZXRlRzYjL0krbW9kdWxlbmFtZUc2IkksVHlwZXNldHRpbmdHSShfc3lzbGliR0YnNiQtSSVtcm93R0YkNiYtSSNtaUdGJDYlUSJxRicvJSdpdGFsaWNHUSV0cnVlRicvJSxtYXRodmFyaWFudEdRJ2l0YWxpY0YnLUkjbW9HRiQ2LVEpJkFzc2lnbjtGJy9GNlEnbm9ybWFsRicvJSZmZW5jZUdRJmZhbHNlRicvJSpzZXBhcmF0b3JHRkAvJSlzdHJldGNoeUdGQC8lKnN5bW1ldHJpY0dGQC8lKGxhcmdlb3BHRkAvJS5tb3ZhYmxlbGltaXRzR0ZALyUnYWNjZW50R0ZALyUnbHNwYWNlR1EsMC4yNzc3Nzc4ZW1GJy8lJ3JzcGFjZUdGTy1JKG1mZW5jZWRHRiQ2KC1GLDYmLUknbXRhYmxlR0YkNjgtSSRtdHJHRiQ2KC1JJG10ZEdGJDYqLUYsNigtRi82JVEibUYnRjJGNS1GOTYtUTEmSW52aXNpYmxlVGltZXM7RidGPEY+RkFGQ0ZFRkdGSUZLL0ZOUSYwLjBlbUYnL0ZRRmNvLUYsNiYtRi82JVEkc2luRicvRjNGQEY8LUY5Ni1RMCZBcHBseUZ1bmN0aW9uO0YnRjxGPkZBRkNGRUZHRklGS0Zib0Zkby1GUzYkLUYsNiYtRi82JVEieEYnRjJGNS8lK2ZvcmVncm91bmRHUShbMCwwLDBdRicvJSlyZWFkb25seUdGQEY8RjxGPEZfby1GUzYkLUYsNiYtSSNtbkdGJDYkUSIxRidGPC1GOTYtUSgmbWludXM7RidGPEY+RkFGQ0ZFRkdGSUZLL0ZOUSwwLjIyMjIyMjJlbUYnL0ZRRmZxLUYvNiVRJEYxMkYnRjJGNUY8RjxGPEZlcEZocC8lKXJvd2FsaWduR1EhRicvJSxjb2x1bW5hbGlnbkdGXXIvJStncm91cGFsaWduR0Zdci8lKHJvd3NwYW5HRmFxLyUrY29sdW1uc3BhbkdGYXFGZXBGaHBGW3JGXnJGYHItRmVuNigtRmhuNiotRiw2KEZcb0Zfb0Zlb0Zfby1GUzYkLUYsNiYtRi82JVElJnhpO0YnRmpvRjxGYnEtRiw2Ji1GX3E2JFEtJkltYWdpbmFyeUk7RidGPEZfby1GLzYlUSgmb21lZ2E7RidGam9GPEY8RjxGPEY8RmVwRmhwRltyRl5yRmByRmJyRmRyRmVwRmhwRltyRl5yRmByRmVwRmhwLyUmYWxpZ25HUSVheGlzRicvRlxyUSliYXNlbGluZUYnL0ZfclEnY2VudGVyRicvRmFyUSd8ZnJsZWZ0fGhyRicvJS9hbGlnbm1lbnRzY29wZUdGNC8lLGNvbHVtbndpZHRoR1ElYXV0b0YnLyUmd2lkdGhHRmh0LyUrcm93c3BhY2luZ0dRJjEuMGV4RicvJS5jb2x1bW5zcGFjaW5nR1EmMC44ZW1GJy8lKXJvd2xpbmVzR1Elbm9uZUYnLyUsY29sdW1ubGluZXNHRmN1LyUmZnJhbWVHRmN1LyUtZnJhbWVzcGFjaW5nR1EsMC40ZW1+MC41ZXhGJy8lKmVxdWFscm93c0dGQC8lLWVxdWFsY29sdW1uc0dGQC8lLWRpc3BsYXlzdHlsZUdGQC8lJXNpZGVHUSZyaWdodEYnLyUwbWlubGFiZWxzcGFjaW5nR0ZgdUZlcEZocEY8RjwvSSttc2VtYW50aWNzR0YkUSpDb2xWZWN0b3JGJy8lJW9wZW5HUScmbHNxYjtGJy8lJmNsb3NlR1EnJnJzcWI7RidGZnZGPC1GUzYoLUYsNiYtRlg2OC1GZW42KC1GaG42Ki1GLDYqLUYvNidGXm9GMkZlcEZocEY1Rl9vLUYsNigtRi82J0Zpb0Zqb0ZlcEZocEY8RltwLUZTNiYtRiw2Ji1GLzYnRmRwRjJGZXBGaHBGNUZlcEZocEY8RmVwRmhwRjxGZXBGaHBGPEZfby1GUzYmLUYsNigtRl9xNiZGYXFGZXBGaHBGPC1GOTYvRmRxRmVwRmhwRjxGPkZBRkNGRUZHRklGS0ZlcUZncS1GLzYnRmpxRjJGZXBGaHBGNUZlcEZocEY8RmVwRmhwRjxGZXBGaHBGPEZlcEZocEZbckZeckZgckZickZkckZlcEZocEZbckZeckZgci1GZW42KC1GaG42Ki1GLDYqRlt4Rl9vRl14Rl9vLUZTNiYtRiw2KC1GLzYnUScmIzk1ODtGJ0Zqb0ZlcEZocEY8Rl15LUYsNigtRl9xNiZRIklGJ0ZlcEZocEY8Rl9vLUYvNidRJyYjOTY5O0YnRmpvRmVwRmhwRjxGZXBGaHBGPEZlcEZocEY8RmVwRmhwRjxGZXBGaHBGPEZlcEZocEZbckZeckZgckZickZkckZlcEZocEZbckZeckZgckZlcEZocEZbdEZedEZgdEZidEZkdEZmdEZpdEZbdUZedUZhdUZkdUZmdUZodUZbdkZddkZfdkZhdkZkdkZlcEZocEY8RmVwRmhwRjwvRmp2USJbRicvRl13USJdRic=">LV9JLFR5cGVzZXR0aW5nRzYkJSpwcm90ZWN0ZWRHSShfc3lzbGliRzYiSSxtcHJpbnRzbGFzaEdGKDYkNyM+SSJxR0YoWColIUdGKEYoW2dsISMlISEhIiMiIy1JJW1yb3dHNiRGJi9JK21vZHVsZW5hbWVHRihGJDYnLUkjbWlHRjI2I1EibUYoLUkjbW9HRjI2I1ExJkludmlzaWJsZVRpbWVzO0YoLUYxNiUtRjc2JFEkc2luRigvSSpmb250c3R5bGVHRihRJ25vcm1hbEYoLUY7NiNRMCZBcHBseUZ1bmN0aW9uO0YoLUkobWZlbmNlZEdGMjYjLUY3NiNRInhGKEY6LUZKNiMtRjE2JS1JI21uR0YyNiNRIjFGKC1GOzYjUSgmbWludXM7RigtRjc2I1EkRjEyRigtRjE2J0Y2RjpGPkY6LUZKNiMtRjE2JS1GNzYjUSUmeGk7RihGVy1GMTYlLUZUNiNRLSZJbWFnaW5hcnlJO0YoRjotRjc2I1EoJm9tZWdhO0YoNyMtJkknVmVjdG9yR0YlNiNJJ2NvbHVtbkdGKDYjL0kkJWlkR0YoIjUhPVNqdmUzXCQqbyQ=</Equation></Text-field>
</Output>
</Group>
<Group hide-input="false" labelreference="L199" drawlabel="true">
<Input><Text-field prompt="&gt; " style="Maple Input" layout="Normal">m:=solve(q[1]/sin(x)-1/2,m);</Text-field>
</Input>
<Output><Text-field style="2D Output" layout="Maple Output"><Equation executable="false" style="2D Output" display="LUklbXJvd0c2Iy9JK21vZHVsZW5hbWVHNiJJLFR5cGVzZXR0aW5nR0koX3N5c2xpYkdGJzYnLUkjbWlHRiQ2JVEibUYnLyUnaXRhbGljR1EldHJ1ZUYnLyUsbWF0aHZhcmlhbnRHUSdpdGFsaWNGJy1JI21vR0YkNi1RKSZBc3NpZ247RicvRjNRJ25vcm1hbEYnLyUmZmVuY2VHUSZmYWxzZUYnLyUqc2VwYXJhdG9yR0Y9LyUpc3RyZXRjaHlHRj0vJSpzeW1tZXRyaWNHRj0vJShsYXJnZW9wR0Y9LyUubW92YWJsZWxpbWl0c0dGPS8lJ2FjY2VudEdGPS8lJ2xzcGFjZUdRLDAuMjc3Nzc3OGVtRicvJSdyc3BhY2VHRkwtRjY2LVEqJnVtaW51czA7RidGOUY7Rj5GQEZCRkRGRkZIL0ZLUSwwLjIyMjIyMjJlbUYnL0ZORlMtSSZtZnJhY0dGJDYoLUkjbW5HRiQ2JFEiMUYnRjktRiM2Ji1GWTYkUSIyRidGOS1GNjYtUTEmSW52aXNpYmxlVGltZXM7RidGOUY7Rj5GQEZCRkRGRkZIL0ZLUSYwLjBlbUYnL0ZORl9vLUkobWZlbmNlZEdGJDYkLUYjNidGT0ZYLUY2Ni1RJyZwbHVzO0YnRjlGO0Y+RkBGQkZERkZGSEZSRlQtRiw2JVEkRjEyRidGL0YyRjlGOUY5LyUubGluZXRoaWNrbmVzc0dGZW4vJStkZW5vbWFsaWduR1EnY2VudGVyRicvJSludW1hbGlnbkdGYHAvJSliZXZlbGxlZEdGPUY5">LV9JLFR5cGVzZXR0aW5nRzYkJSpwcm90ZWN0ZWRHSShfc3lzbGliRzYiSSxtcHJpbnRzbGFzaEdGKDYkNyM+SSJtR0YoLCQqJCwmISIiIiIiSSRGMTJHRihGMkYxI0YxIiIjNyNGLg==</Equation></Text-field>
</Output>
</Group>
<Group hide-input="false" labelreference="L236" drawlabel="true">
<Input><Text-field prompt="&gt; " style="Maple Input" layout="Normal">simplify(q);</Text-field>
</Input>
<Output><Text-field style="2D Output" layout="Maple Output"><Equation executable="false" style="2D Output" display="LUkqbWNvbXBsZXRlRzYjL0krbW9kdWxlbmFtZUc2IkksVHlwZXNldHRpbmdHSShfc3lzbGliR0YnNiQtSShtZmVuY2VkR0YkNigtSSVtcm93R0YkNiYtSSdtdGFibGVHRiQ2OC1JJG10ckdGJDYoLUkkbXRkR0YkNiotSSZtZnJhY0dGJDYoLUYvNiYtSSNtaUdGJDYlUSRzaW5GJy8lJ2l0YWxpY0dRJmZhbHNlRicvJSxtYXRodmFyaWFudEdRJ25vcm1hbEYnLUkjbW9HRiQ2LVEwJkFwcGx5RnVuY3Rpb247RidGRi8lJmZlbmNlR0ZFLyUqc2VwYXJhdG9yR0ZFLyUpc3RyZXRjaHlHRkUvJSpzeW1tZXRyaWNHRkUvJShsYXJnZW9wR0ZFLyUubW92YWJsZWxpbWl0c0dGRS8lJ2FjY2VudEdGRS8lJ2xzcGFjZUdRJjAuMGVtRicvJSdyc3BhY2VHRmduLUYsNiQtRi82Ji1GQDYlUSJ4RicvRkRRJXRydWVGJy9GR1EnaXRhbGljRicvJStmb3JlZ3JvdW5kR1EoWzAsMCwwXUYnLyUpcmVhZG9ubHlHRkVGRkZGRkYtSSNtbkdGJDYkUSIyRidGRi8lLmxpbmV0aGlja25lc3NHUSIxRicvJStkZW5vbWFsaWduR1EnY2VudGVyRicvJSludW1hbGlnbkdGY3AvJSliZXZlbGxlZEdGRUZlb0Zoby8lKXJvd2FsaWduR1EhRicvJSxjb2x1bW5hbGlnbkdGanAvJStncm91cGFsaWduR0ZqcC8lKHJvd3NwYW5HRmBwLyUrY29sdW1uc3BhbkdGYHBGZW9GaG9GaHBGW3FGXXEtRjU2KC1GODYqLUY7NigtRi82JkY9LUZKNi1RMSZJbnZpc2libGVUaW1lcztGJ0ZGRk1GT0ZRRlNGVUZXRllGZW5GaG4tRiw2JC1GLzYmLUYvNiYtRltwNiRRLSZJbWFnaW5hcnlJO0YnRkZGW3ItRkA2JVEoJm9tZWdhO0YnRkNGRkZGLUZKNi1RKCZtaW51cztGJ0ZGRk1GT0ZRRlNGVUZXRlkvRmZuUSwwLjIyMjIyMjJlbUYnL0ZpbkZecy1GQDYlUSUmeGk7RidGQ0ZGRkZGRkZGLUYvNictRko2LVEqJnVtaW51czA7RidGRkZNRk9GUUZTRlVGV0ZZRl1zRl9zRmpvLUZKNi1RJyZwbHVzO0YnRkZGTUZPRlFGU0ZVRldGWUZdc0Zfcy1GLzYmRmpvRltyLUZANiVRJEYxMkYnRmFvRmNvRkZGRkZecEZhcEZkcEZmcEZlb0Zob0ZocEZbcUZdcUZfcUZhcUZlb0Zob0ZocEZbcUZdcUZlb0Zoby8lJmFsaWduR1ElYXhpc0YnL0ZpcFEpYmFzZWxpbmVGJy9GXHFGY3AvRl5xUSd8ZnJsZWZ0fGhyRicvJS9hbGlnbm1lbnRzY29wZUdGYm8vJSxjb2x1bW53aWR0aEdRJWF1dG9GJy8lJndpZHRoR0ZcdS8lK3Jvd3NwYWNpbmdHUSYxLjBleEYnLyUuY29sdW1uc3BhY2luZ0dRJjAuOGVtRicvJSlyb3dsaW5lc0dRJW5vbmVGJy8lLGNvbHVtbmxpbmVzR0ZndS8lJmZyYW1lR0ZndS8lLWZyYW1lc3BhY2luZ0dRLDAuNGVtfjAuNWV4RicvJSplcXVhbHJvd3NHRkUvJS1lcXVhbGNvbHVtbnNHRkUvJS1kaXNwbGF5c3R5bGVHRkUvJSVzaWRlR1EmcmlnaHRGJy8lMG1pbmxhYmVsc3BhY2luZ0dGZHVGZW9GaG9GRkZGL0krbXNlbWFudGljc0dGJFEqQ29sVmVjdG9yRicvJSVvcGVuR1EnJmxzcWI7RicvJSZjbG9zZUdRJyZyc3FiO0YnRmp2LUYsNigtRi82Ji1GMjY4LUY1NigtRjg2Ki1GLzYoLUY7NiktRltwNiZGYHBGZW9GaG9GRi1GW3A2JkZdcEZlb0Zob0ZGRl5wRmFwRmRwRmZwRmVvRltyLUYvNiYtRi82KC1GQDYnRkJGQ0Zlb0Zob0ZGRkktRiw2Ji1GLzYmLUZANidGYG9GYW9GZW9GaG9GY29GZW9GaG9GRkZlb0Zob0ZGRmVvRmhvRkZGZW9GaG9GRkZlb0Zob0ZGRmVvRmhvRmhwRltxRl1xRl9xRmFxRmVvRmhvRmhwRltxRl1xLUY1NigtRjg2Ki1GOzYpLUYvNihGZ3hGW3ItRiw2Ji1GLzYoLUYvNigtRltwNiZRIklGJ0Zlb0Zob0ZGRltyLUZANidRJyYjOTY5O0YnRkNGZW9GaG9GRkZlb0Zob0ZGLUZKNi9GXHNGZW9GaG9GRkZNRk9GUUZTRlVGV0ZZRl1zRl9zLUZANidRJyYjOTU4O0YnRkNGZW9GaG9GRkZlb0Zob0ZGRmVvRmhvRkZGZW9GaG9GRi1GLzYmLUYvNiktRko2L0Znc0Zlb0Zob0ZGRk1GT0ZRRlNGVUZXRllGXXNGX3NGY3gtRko2L1EiK0YnRmVvRmhvRkZGTUZPRlFGU0ZVRldGWUZdc0Zfcy1GLzYoRmN4RltyLUZANidGX3RGYW9GZW9GaG9GY29GZW9GaG9GRkZlb0Zob0ZGRmVvRmhvRkZGXnBGYXBGZHBGZnBGZW9GZW9GaG9GaHBGW3FGXXFGX3FGYXFGZW9GaG9GaHBGW3FGXXFGZW9GaG9GYHRGY3RGZXRGZnRGaHRGanRGXXVGX3VGYnVGZXVGaHVGanVGXHZGX3ZGYXZGY3ZGZXZGaHZGZW9GaG9GRkZlb0Zob0ZGL0Zed1EiW0YnL0Zhd1EiXUYn">LV9JLFR5cGVzZXR0aW5nRzYkJSpwcm90ZWN0ZWRHSShfc3lzbGliRzYiSSxtcHJpbnRzbGFzaEdGKDYkNyNYKiUhR0YoRihbZ2whIyUhISEiIyIjLUkmbWZyYWNHNiRGJi9JK21vZHVsZW5hbWVHRihGJDYkLUklbXJvd0dGMDYlLUkjbWlHRjA2JFEkc2luRigvSSpmb250c3R5bGVHRihRJ25vcm1hbEYoLUkjbW9HRjA2I1EwJkFwcGx5RnVuY3Rpb247RigtSShtZmVuY2VkR0YwNiMtRjg2I1EieEYoLUkjbW5HRjA2I1EiMkYoLUYvNiQtRjU2JUY0LUY/NiNRMSZJbnZpc2libGVUaW1lcztGKC1GQzYjLUY1NiUtRjU2JS1GSTYjUS0mSW1hZ2luYXJ5STtGKEZQLUY4NiNRKCZvbWVnYTtGKC1GPzYjUSgmbWludXM7RigtRjg2I1ElJnhpO0YoLUY1NiYtRj82I1EqJnVtaW51czA7RihGSC1GPzYjUScmcGx1cztGKC1GNTYlRkhGUC1GODYjUSRGMTJGKDcjLSZJJ1ZlY3RvckdGJTYjSSdjb2x1bW5HRig2Iy9JJCVpZEdGKCI1bytMYyhlM1wkKm8k</Equation></Text-field>
</Output>
</Group>
<Group hide-input="false" labelreference="L95" drawlabel="true">
<Input><Text-field prompt="&gt; " style="Maple Input" layout="Normal">cq:=evalc(conjugate(q))assuming real;</Text-field>
</Input>
<Output><Text-field style="2D Output" layout="Maple Output"><Equation executable="false" style="2D Output" display="LUkqbWNvbXBsZXRlRzYjL0krbW9kdWxlbmFtZUc2IkksVHlwZXNldHRpbmdHSShfc3lzbGliR0YnNiQtSSVtcm93R0YkNiYtSSNtaUdGJDYlUSNjcUYnLyUnaXRhbGljR1EldHJ1ZUYnLyUsbWF0aHZhcmlhbnRHUSdpdGFsaWNGJy1JI21vR0YkNi1RKSZBc3NpZ247RicvRjZRJ25vcm1hbEYnLyUmZmVuY2VHUSZmYWxzZUYnLyUqc2VwYXJhdG9yR0ZALyUpc3RyZXRjaHlHRkAvJSpzeW1tZXRyaWNHRkAvJShsYXJnZW9wR0ZALyUubW92YWJsZWxpbWl0c0dGQC8lJ2FjY2VudEdGQC8lJ2xzcGFjZUdRLDAuMjc3Nzc3OGVtRicvJSdyc3BhY2VHRk8tSShtZmVuY2VkR0YkNigtRiw2Ji1JJ210YWJsZUdGJDY4LUkkbXRyR0YkNigtSSRtdGRHRiQ2Ki1GLDYlLUY5Ni1RKiZ1bWludXMwO0YnRjxGPkZBRkNGRUZHRklGSy9GTlEsMC4yMjIyMjIyZW1GJy9GUUZgby1JJm1mcmFjR0YkNigtRiw2Ji1GLDYmLUYvNiVRJHNpbkYnL0YzRkBGPC1GOTYtUTAmQXBwbHlGdW5jdGlvbjtGJ0Y8Rj5GQUZDRkVGR0ZJRksvRk5RJjAuMGVtRicvRlFGYXAtRlM2JC1GLDYmLUYvNiVRInhGJ0YyRjUvJStmb3JlZ3JvdW5kR1EoWzAsMCwwXUYnLyUpcmVhZG9ubHlHRkBGPEY8RjwtRjk2LVExJkludmlzaWJsZVRpbWVzO0YnRjxGPkZBRkNGRUZHRklGS0ZgcEZicC1GUzYkLUYsNiYtSSNtbkdGJDYkUSIxRidGPC1GOTYtUSgmbWludXM7RidGPEY+RkFGQ0ZFRkdGSUZLRl9vRmFvLUYvNiVRJEYxMkYnRjJGNUY8RjxGPC1GLDYmLUZncTYkUSIyRidGPEZfcS1GUzYkLUYsNidGXG9GZnEtRjk2LVEnJnBsdXM7RidGPEY+RkFGQ0ZFRkdGSUZLRl9vRmFvRl1yRjxGPEY8LyUubGluZXRoaWNrbmVzc0dGaXEvJStkZW5vbWFsaWduR1EnY2VudGVyRicvJSludW1hbGlnbkdGYHMvJSliZXZlbGxlZEdGQEY8RmpwRl1xLyUpcm93YWxpZ25HUSFGJy8lLGNvbHVtbmFsaWduR0Zncy8lK2dyb3VwYWxpZ25HRmdzLyUocm93c3BhbkdGaXEvJStjb2x1bW5zcGFuR0ZpcUZqcEZdcUZlc0Zoc0Zqcy1GZW42KC1GaG42Ki1GLDYnRlxvLUZjbzYoLUYsNiZGZ29GX3EtRi82JVElJnhpO0YnRlxwRjxGPEZgckZcc0Zec0Zhc0Zjc0ZqcS1GY282KC1GLDYoLUZncTYkUS0mSW1hZ2luYXJ5STtGJ0Y8Rl9xRmdvRl9xLUYvNiVRKCZvbWVnYTtGJ0ZccEY8RjxGYHJGXHNGXnNGYXNGY3NGPEZqcEZdcUZlc0Zoc0Zqc0ZcdEZedEZqcEZdcUZlc0Zoc0Zqc0ZqcEZdcS8lJmFsaWduR1ElYXhpc0YnL0Zmc1EpYmFzZWxpbmVGJy9GaXNGYHMvRlt0USd8ZnJsZWZ0fGhyRicvJS9hbGlnbm1lbnRzY29wZUdGNC8lLGNvbHVtbndpZHRoR1ElYXV0b0YnLyUmd2lkdGhHRmN2LyUrcm93c3BhY2luZ0dRJjEuMGV4RicvJS5jb2x1bW5zcGFjaW5nR1EmMC44ZW1GJy8lKXJvd2xpbmVzR1Elbm9uZUYnLyUsY29sdW1ubGluZXNHRl53LyUmZnJhbWVHRl53LyUtZnJhbWVzcGFjaW5nR1EsMC40ZW1+MC41ZXhGJy8lKmVxdWFscm93c0dGQC8lLWVxdWFsY29sdW1uc0dGQC8lLWRpc3BsYXlzdHlsZUdGQC8lJXNpZGVHUSZyaWdodEYnLyUwbWlubGFiZWxzcGFjaW5nR0Zbd0ZqcEZdcUY8RjwvSSttc2VtYW50aWNzR0YkUSpDb2xWZWN0b3JGJy8lJW9wZW5HUScmbHNxYjtGJy8lJmNsb3NlR1EnJnJzcWI7RidGYXhGPC1GUzYoLUYsNiYtRlg2OC1GZW42KC1GaG42Ki1GLDYnLUY5Ni9GXm9GanBGXXFGPEY+RkFGQ0ZFRkdGSUZLRl9vRmFvLUYsNigtRmNvNiktRmdxNiZGaXFGanBGXXFGPC1GZ3E2JkZkckZqcEZdcUY8RlxzRl5zRmFzRmNzRmpwRl9xLUZjbzYpLUYsNigtRiw2KC1GLzYnRltwRlxwRmpwRl1xRjxGXXAtRlM2Ji1GLDYmLUYvNidGaXBGMkZqcEZdcUY1RmpwRl1xRjxGanBGXXFGPEZqcEZdcUY8Rl9xLUZTNiYtRiw2KEZcei1GOTYvRlxyRmpwRl1xRjxGPkZBRkNGRUZHRklGS0Zfb0Zhby1GLzYnRl9yRjJGanBGXXFGNUZqcEZdcUY8RmpwRl1xRjxGanBGXXFGPC1GLDYmLUYsNilGZnlGXHotRjk2L1EiK0YnRmpwRl1xRjxGPkZBRkNGRUZHRklGS0Zfb0Zhb0ZkW2xGanBGXXFGPEZqcEZdcUY8RlxzRl5zRmFzRmNzRmpwRmpwRl1xRjxGanBGXXFGPEZqcEZdcUZlc0Zoc0Zqc0ZcdEZedEZqcEZdcUZlc0Zoc0Zqcy1GZW42KC1GaG42Ki1GLDYpRmZ5LUYsNihGanlGX3EtRmNvNiktRiw2KEZkekZfcS1GLzYnUScmIzk1ODtGJ0ZccEZqcEZdcUY8RmpwRl1xRjxGZltsRlxzRl5zRmFzRmNzRmpwRmpwRl1xRjxGYltsLUZjbzYpLUYsNiotRiw2KEZqeUZfcS1GLDYmLUZncTYmUSJJRidGanBGXXFGPEZqcEZdcUY8RmpwRl1xRjxGX3FGZHpGX3EtRi82J1EnJiM5Njk7RidGXHBGanBGXXFGPEZqcEZdcUY8RmZbbEZcc0Zec0Zhc0Zjc0ZqcEZqcEZdcUY8RmpwRl1xRmVzRmhzRmpzRlx0Rl50RmpwRl1xRmVzRmhzRmpzRmpwRl1xRmd1Rmp1Rlx2Rl12Rl92RmF2RmR2RmZ2Rml2Rlx3Rl93RmF3RmN3RmZ3Rmh3Rmp3Rlx4Rl94RmpwRl1xRjxGanBGXXFGPC9GZXhRIltGJy9GaHhRIl1GJw==">LV9JLFR5cGVzZXR0aW5nRzYkJSpwcm90ZWN0ZWRHSShfc3lzbGliRzYiSSxtcHJpbnRzbGFzaEdGKDYkNyM+SSNjcUdGKFgqJSFHRihGKFtnbCEjJSEhISIjIiMtSSVtcm93RzYkRiYvSSttb2R1bGVuYW1lR0YoRiQ2JC1JI21vR0YyNiNRKiZ1bWludXMwO0YoLUkmbWZyYWNHRjI2JC1GMTYlLUYxNiUtSSNtaUdGMjYkUSRzaW5GKC9JKmZvbnRzdHlsZUdGKFEnbm9ybWFsRigtRjc2I1EwJkFwcGx5RnVuY3Rpb247RigtSShtZmVuY2VkR0YyNiMtRkI2I1EieEYoLUY3NiNRMSZJbnZpc2libGVUaW1lcztGKC1GTDYjLUYxNiUtSSNtbkdGMjYjUSIxRigtRjc2I1EoJm1pbnVzO0YoLUZCNiNRJEYxMkYoLUYxNiUtRlk2I1EiMkYoRlEtRkw2Iy1GMTYmRjZGWC1GNzYjUScmcGx1cztGKEZpbi1GMTYmRjYtRjs2JC1GMTYlRj9GUS1GQjYjUSUmeGk7RihGXG9GZm4tRjs2JC1GMTYnLUZZNiNRLSZJbWFnaW5hcnlJO0YoRlFGP0ZRLUZCNiNRKCZvbWVnYTtGKEZcbzcjLSZJJ1ZlY3RvckdGJTYjSSdjb2x1bW5HRig2Iy9JJCVpZEdGKCI1N29LYyhlM1wkKm8k</Equation></Text-field>
</Output>
</Group>
<Group hide-input="false" labelreference="L88" drawlabel="true">
<Input><Text-field prompt="&gt; " style="Maple Input" layout="Normal">p:=simplify(1/m*evalc(expand(Vector[column]([ (xi-I*omega)/(1-F12) ,-1 ])*sin(x)*I/Pi/omega)));</Text-field>
</Input>
<Output><Text-field style="2D Output" layout="Maple Output"><Equation executable="false" style="2D Output" display="LUkqbWNvbXBsZXRlRzYjL0krbW9kdWxlbmFtZUc2IkksVHlwZXNldHRpbmdHSShfc3lzbGliR0YnNiQtSSVtcm93R0YkNiYtSSNtaUdGJDYlUSJwRicvJSdpdGFsaWNHUSV0cnVlRicvJSxtYXRodmFyaWFudEdRJ2l0YWxpY0YnLUkjbW9HRiQ2LVEpJkFzc2lnbjtGJy9GNlEnbm9ybWFsRicvJSZmZW5jZUdRJmZhbHNlRicvJSpzZXBhcmF0b3JHRkAvJSlzdHJldGNoeUdGQC8lKnN5bW1ldHJpY0dGQC8lKGxhcmdlb3BHRkAvJS5tb3ZhYmxlbGltaXRzR0ZALyUnYWNjZW50R0ZALyUnbHNwYWNlR1EsMC4yNzc3Nzc4ZW1GJy8lJ3JzcGFjZUdGTy1JKG1mZW5jZWRHRiQ2KC1GLDYmLUknbXRhYmxlR0YkNjgtSSRtdHJHRiQ2KC1JJG10ZEdGJDYqLUkmbWZyYWNHRiQ2KC1GLDYoLUkjbW5HRiQ2JFEiMkYnRjwtRjk2LVExJkludmlzaWJsZVRpbWVzO0YnRjxGPkZBRkNGRUZHRklGSy9GTlEmMC4wZW1GJy9GUUZnby1GLDYmLUYvNiVRJHNpbkYnL0YzRkBGPC1GOTYtUTAmQXBwbHlGdW5jdGlvbjtGJ0Y8Rj5GQUZDRkVGR0ZJRktGZm9GaG8tRlM2JC1GLDYmLUYvNiVRInhGJ0YyRjUvJStmb3JlZ3JvdW5kR1EoWzAsMCwwXUYnLyUpcmVhZG9ubHlHRkBGPEY8RjxGY28tRlM2JC1GLDYmLUYsNiYtRmBvNiRRLSZJbWFnaW5hcnlJO0YnRjxGY28tRi82JVElJnhpO0YnRl5wRjxGPC1GOTYtUScmcGx1cztGJ0Y8Rj5GQUZDRkVGR0ZJRksvRk5RLDAuMjIyMjIyMmVtRicvRlFGXnItRi82JVEoJm9tZWdhO0YnRl5wRjxGPEY8RjwtRiw2JkZgckZjby1GLzYlUSUmcGk7RidGXnBGPEY8LyUubGluZXRoaWNrbmVzc0dRIjFGJy8lK2Rlbm9tYWxpZ25HUSdjZW50ZXJGJy8lKW51bWFsaWduR0Zdcy8lKWJldmVsbGVkR0ZARmlwRlxxLyUpcm93YWxpZ25HUSFGJy8lLGNvbHVtbmFsaWduR0Zkcy8lK2dyb3VwYWxpZ25HRmRzLyUocm93c3BhbkdGanIvJStjb2x1bW5zcGFuR0ZqckZpcEZccUZic0Zlc0Zncy1GZW42KC1GaG42Ki1GW282KC1GLDYoLUYsNiZGX29GY29GZHFGPEZjby1GUzYkLUYsNictRjk2LVEqJnVtaW51czA7RidGPEY+RkFGQ0ZFRkdGSUZLRl1yRl9yLUZgbzYkRmpyRjxGanEtRi82JVEkRjEyRidGMkY1RjxGPEZjb0Zpb0Y8RmNyRmhyRltzRl5zRmBzRmlwRlxxRmJzRmVzRmdzRmlzRlt0RmlwRlxxRmJzRmVzRmdzRmlwRlxxLyUmYWxpZ25HUSVheGlzRicvRmNzUSliYXNlbGluZUYnL0Zmc0Zdcy9GaHNRJ3xmcmxlZnR8aHJGJy8lL2FsaWdubWVudHNjb3BlR0Y0LyUsY29sdW1ud2lkdGhHUSVhdXRvRicvJSZ3aWR0aEdGX3YvJStyb3dzcGFjaW5nR1EmMS4wZXhGJy8lLmNvbHVtbnNwYWNpbmdHUSYwLjhlbUYnLyUpcm93bGluZXNHUSVub25lRicvJSxjb2x1bW5saW5lc0dGanYvJSZmcmFtZUdGanYvJS1mcmFtZXNwYWNpbmdHUSwwLjRlbX4wLjVleEYnLyUqZXF1YWxyb3dzR0ZALyUtZXF1YWxjb2x1bW5zR0ZALyUtZGlzcGxheXN0eWxlR0ZALyUlc2lkZUdRJnJpZ2h0RicvJTBtaW5sYWJlbHNwYWNpbmdHRmd2RmlwRlxxRjxGPC9JK21zZW1hbnRpY3NHRiRRKkNvbFZlY3RvckYnLyUlb3BlbkdRJyZsc3FiO0YnLyUmY2xvc2VHUScmcnNxYjtGJ0ZdeEY8LUZTNigtRiw2Ji1GWDY4LUZlbjYoLUZobjYqLUZbbzYpLUYsNiotRmBvNiZGYm9GaXBGXHFGPEZjby1GLDYoLUYvNidGXXBGXnBGaXBGXHFGPEZfcC1GUzYmLUYsNiYtRi82J0ZocEYyRmlwRlxxRjVGaXBGXHFGPEZpcEZccUY8RmlwRlxxRjxGY28tRlM2Ji1GLDYoLUYsNigtRmBvNiZRIklGJ0ZpcEZccUY8RmNvLUYvNidRJyYjOTU4O0YnRl5wRmlwRlxxRjxGaXBGXHFGPC1GOTYvUSIrRidGaXBGXHFGPEY+RkFGQ0ZFRkdGSUZLRl1yRl9yLUYvNidRJyYjOTY5O0YnRl5wRmlwRlxxRjxGaXBGXHFGPEZpcEZccUY8RmlwRlxxRjwtRiw2KEZfW2xGY28tRi82J1EjUGlGJ0ZecEZpcEZccUY8RmlwRlxxRjxGaHJGW3NGXnNGYHNGaXBGaXBGXHFGYnNGZXNGZ3NGaXNGW3RGaXBGXHFGYnNGZXNGZ3MtRmVuNigtRmhuNiotRltvNiktRiw2Ki1GLDYoRmR5RmNvRmZ6RmlwRlxxRjxGY28tRlM2Ji1GLDYpLUY5Ni9GXXVGaXBGXHFGPEY+RkFGQ0ZFRkdGSUZLRl1yRl9yLUZgbzYmRmpyRmlwRlxxRjxGXFtsLUYvNidGYnVGMkZpcEZccUY1RmlwRlxxRjxGaXBGXHFGPEZjb0ZmeUZpcEZccUY8RmJbbEZockZbc0Zec0Zgc0ZpcEZpcEZccUZic0Zlc0Znc0Zpc0ZbdEZpcEZccUZic0Zlc0Znc0ZpcEZccUZjdUZmdUZodUZpdUZbdkZddkZgdkZidkZldkZodkZbd0Zdd0Zfd0Zid0Zkd0Zmd0Zod0ZbeEZpcEZccUY8RmlwRlxxRjwvRmF4USJbRicvRmR4USJdRic=">LV9JLFR5cGVzZXR0aW5nRzYkJSpwcm90ZWN0ZWRHSShfc3lzbGliRzYiSSxtcHJpbnRzbGFzaEdGKDYkNyM+SSJwR0YoWColIUdGKEYoW2dsISMlISEhIiMiIy1JJm1mcmFjRzYkRiYvSSttb2R1bGVuYW1lR0YoRiQ2JC1JJW1yb3dHRjI2Jy1JI21uR0YyNiNRIjJGKC1JI21vR0YyNiNRMSZJbnZpc2libGVUaW1lcztGKC1GNzYlLUkjbWlHRjI2JFEkc2luRigvSSpmb250c3R5bGVHRihRJ25vcm1hbEYoLUY+NiNRMCZBcHBseUZ1bmN0aW9uO0YoLUkobWZlbmNlZEdGMjYjLUZENiNRInhGKEY9LUZONiMtRjc2JS1GNzYlLUY6NiNRLSZJbWFnaW5hcnlJO0YoRj0tRkQ2I1ElJnhpO0YoLUY+NiNRJyZwbHVzO0YoLUZENiNRKCZvbWVnYTtGKC1GNzYlRlxvRj0tRkQ2I1ElJnBpO0YoLUYxNiQtRjc2Jy1GNzYlRjlGPUZZRj0tRk42Iy1GNzYmLUY+NiNRKiZ1bWludXMwO0YoLUY6NiNRIjFGKEZpbi1GRDYjUSRGMTJGKEY9RkFGX283Iy0mSSdWZWN0b3JHRiU2I0knY29sdW1uR0YoNiMvSSQlaWRHRigiNU9ZS2MoZTNcJCpvJA==</Equation></Text-field>
</Output>
</Group>
<Group hide-input="false" labelreference="L93" drawlabel="true">
<Input><Text-field prompt="&gt; " style="Maple Input" layout="Normal">cp:=evalc(conjugate(p)) assuming real;</Text-field>
</Input>
<Output><Text-field style="2D Output" layout="Maple Output"><Equation executable="false" style="2D Output" display="LUkqbWNvbXBsZXRlRzYjL0krbW9kdWxlbmFtZUc2IkksVHlwZXNldHRpbmdHSShfc3lzbGliR0YnNiQtSSVtcm93R0YkNiYtSSNtaUdGJDYlUSNjcEYnLyUnaXRhbGljR1EldHJ1ZUYnLyUsbWF0aHZhcmlhbnRHUSdpdGFsaWNGJy1JI21vR0YkNi1RKSZBc3NpZ247RicvRjZRJ25vcm1hbEYnLyUmZmVuY2VHUSZmYWxzZUYnLyUqc2VwYXJhdG9yR0ZALyUpc3RyZXRjaHlHRkAvJSpzeW1tZXRyaWNHRkAvJShsYXJnZW9wR0ZALyUubW92YWJsZWxpbWl0c0dGQC8lJ2FjY2VudEdGQC8lJ2xzcGFjZUdRLDAuMjc3Nzc3OGVtRicvJSdyc3BhY2VHRk8tSShtZmVuY2VkR0YkNigtRiw2Ji1JJ210YWJsZUdGJDY4LUkkbXRyR0YkNigtSSRtdGRHRiQ2Ki1GLDYmLUkmbWZyYWNHRiQ2KC1GLDYmLUkjbW5HRiQ2JFEiMkYnRjwtRjk2LVExJkludmlzaWJsZVRpbWVzO0YnRjxGPkZBRkNGRUZHRklGSy9GTlEmMC4wZW1GJy9GUUZpby1GLDYmLUYvNiVRJHNpbkYnL0YzRkBGPC1GOTYtUTAmQXBwbHlGdW5jdGlvbjtGJ0Y8Rj5GQUZDRkVGR0ZJRktGaG9Gam8tRlM2JC1GLDYmLUYvNiVRInhGJ0YyRjUvJStmb3JlZ3JvdW5kR1EoWzAsMCwwXUYnLyUpcmVhZG9ubHlHRkBGPEY8RjxGPC1GLzYlUSUmcGk7RidGYHBGPC8lLmxpbmV0aGlja25lc3NHUSIxRicvJStkZW5vbWFsaWduR1EnY2VudGVyRicvJSludW1hbGlnbkdGaHEvJSliZXZlbGxlZEdGQC1GOTYtUSgmbWludXM7RidGPEY+RkFGQ0ZFRkdGSUZLL0ZOUSwwLjIyMjIyMjJlbUYnL0ZRRmFyLUZdbzYoLUYsNipGYW9GZW8tRmJvNiRRLSZJbWFnaW5hcnlJO0YnRjxGZW9GW3BGZW8tRi82JVElJnhpO0YnRmBwRjxGPC1GLDYmLUYvNiVRKCZvbWVnYTtGJ0ZgcEY8RmVvRmBxRjxGY3FGZnFGaXFGW3JGPEZbcUZecS8lKXJvd2FsaWduR1EhRicvJSxjb2x1bW5hbGlnbkdGZHMvJStncm91cGFsaWduR0Zkcy8lKHJvd3NwYW5HRmVxLyUrY29sdW1uc3BhbkdGZXFGW3FGXnFGYnNGZXNGZ3MtRmVuNigtRmhuNiotRl1vNigtRiw2KEZnckZlby1GUzYkLUYsNiZGYW9GXXItRiw2JkZhb0Zlby1GLzYlUSRGMTJGJ0YyRjVGPEY8RjxGZW9GW3BGPEZdc0ZjcUZmcUZpcUZbckZbcUZecUZic0Zlc0Znc0Zpc0ZbdEZbcUZecUZic0Zlc0Znc0ZbcUZecS8lJmFsaWduR1ElYXhpc0YnL0Zjc1EpYmFzZWxpbmVGJy9GZnNGaHEvRmhzUSd8ZnJsZWZ0fGhyRicvJS9hbGlnbm1lbnRzY29wZUdGNC8lLGNvbHVtbndpZHRoR1ElYXV0b0YnLyUmd2lkdGhHRmp1LyUrcm93c3BhY2luZ0dRJjEuMGV4RicvJS5jb2x1bW5zcGFjaW5nR1EmMC44ZW1GJy8lKXJvd2xpbmVzR1Elbm9uZUYnLyUsY29sdW1ubGluZXNHRmV2LyUmZnJhbWVHRmV2LyUtZnJhbWVzcGFjaW5nR1EsMC40ZW1+MC41ZXhGJy8lKmVxdWFscm93c0dGQC8lLWVxdWFsY29sdW1uc0dGQC8lLWRpc3BsYXlzdHlsZUdGQC8lJXNpZGVHUSZyaWdodEYnLyUwbWlubGFiZWxzcGFjaW5nR0ZidkZbcUZecUY8RjwvSSttc2VtYW50aWNzR0YkUSpDb2xWZWN0b3JGJy8lJW9wZW5HUScmbHNxYjtGJy8lJmNsb3NlR1EnJnJzcWI7RidGaHdGPC1GUzYoLUYsNiYtRlg2OC1GZW42KC1GaG42Ki1GLDYoLUZdbzYpLUYsNigtRmJvNiZGZG9GW3FGXnFGPEZlby1GLDYoLUYvNidGX3BGYHBGW3FGXnFGPEZhcC1GUzYmLUYsNiYtRi82J0ZqcEYyRltxRl5xRjVGW3FGXnFGPEZbcUZecUY8RltxRl5xRjxGW3FGXnFGPC1GLDYmLUYvNidRI1BpRidGYHBGW3FGXnFGPEZbcUZecUY8RmNxRmZxRmlxRltyRltxLUY5Ni9GX3JGW3FGXnFGPEY+RkFGQ0ZFRkdGSUZLRmByRmJyLUZdbzYpLUYsNiotRiw2KEZheUZlby1GYm82JlEiSUYnRltxRl5xRjxGW3FGXnFGPEZlb0ZjeUZlby1GLzYnUScmIzk1ODtGJ0ZgcEZbcUZecUY8RltxRl5xRjwtRiw2KC1GLzYnUScmIzk2OTtGJ0ZgcEZbcUZecUY8RmVvRl96RltxRl5xRjxGY3FGZnFGaXFGW3JGW3FGW3FGXnFGPEZbcUZecUZic0Zlc0Znc0Zpc0ZbdEZbcUZecUZic0Zlc0Zncy1GZW42KC1GaG42Ki1GXW82KS1GLDYqRmp6RmVvLUZTNiYtRiw2KEZheUZiei1GLDYoRmF5RmVvLUYvNidGXXVGMkZbcUZecUY1RltxRl5xRjxGW3FGXnFGPEZbcUZecUY8RmVvRmN5RltxRl5xRjxGYFtsRmNxRmZxRmlxRltyRltxRltxRl5xRmJzRmVzRmdzRmlzRlt0RltxRl5xRmJzRmVzRmdzRltxRl5xRl51RmF1RmN1RmR1RmZ1Rmh1Rlt2Rl12RmB2RmN2RmZ2Rmh2Rmp2Rl13Rl93RmF3RmN3RmZ3RltxRl5xRjxGW3FGXnFGPC9GXHhRIltGJy9GX3hRIl1GJw==">LV9JLFR5cGVzZXR0aW5nRzYkJSpwcm90ZWN0ZWRHSShfc3lzbGliRzYiSSxtcHJpbnRzbGFzaEdGKDYkNyM+SSNjcEdGKFgqJSFHRihGKFtnbCEjJSEhISIjIiMtSSVtcm93RzYkRiYvSSttb2R1bGVuYW1lR0YoRiQ2JS1JJm1mcmFjR0YyNiQtRjE2JS1JI21uR0YyNiNRIjJGKC1JI21vR0YyNiNRMSZJbnZpc2libGVUaW1lcztGKC1GMTYlLUkjbWlHRjI2JFEkc2luRigvSSpmb250c3R5bGVHRihRJ25vcm1hbEYoLUZANiNRMCZBcHBseUZ1bmN0aW9uO0YoLUkobWZlbmNlZEdGMjYjLUZGNiNRInhGKC1GRjYjUSUmcGk7RigtRkA2I1EoJm1pbnVzO0YoLUY3NiQtRjE2KUY7Rj8tRjw2I1EtJkltYWdpbmFyeUk7RihGP0ZDRj8tRkY2I1ElJnhpO0YoLUYxNiUtRkY2I1EoJm9tZWdhO0YoRj9GVS1GNzYkLUYxNidGaW5GPy1GUDYjLUYxNiVGO0ZYLUYxNiVGO0Y/LUZGNiNRJEYxMkYoRj9GQ0ZfbzcjLSZJJ1ZlY3RvckdGJTYjSSdjb2x1bW5HRig2Iy9JJCVpZEdGKCI1JW84anZlM1wkKm8k</Equation></Text-field>
</Output>
</Group>
<Group hide-input="false" labelreference="L92" drawlabel="true">
<Input><Text-field prompt="&gt; " style="Maple Input" layout="Normal">int(simplify(evalc(p.q)),x=0..Pi);int(simplify(evalc(cp.cq)),x=0..Pi);</Text-field>
</Input>
<Output><Text-field style="2D Output" layout="Maple Output"><Equation executable="false" style="2D Output" display="LUkjbW5HNiMvSSttb2R1bGVuYW1lRzYiSSxUeXBlc2V0dGluZ0dJKF9zeXNsaWJHRic2JFEiMUYnLyUsbWF0aHZhcmlhbnRHUSdub3JtYWxGJw==">IiIi</Equation></Text-field>
</Output>
<Output><Text-field style="2D Output" layout="Maple Output"><Equation executable="false" style="2D Output" display="LUkjbW5HNiMvSSttb2R1bGVuYW1lRzYiSSxUeXBlc2V0dGluZ0dJKF9zeXNsaWJHRic2JFEiMUYnLyUsbWF0aHZhcmlhbnRHUSdub3JtYWxGJw==">IiIi</Equation></Text-field>
</Output>
</Group>
<Group hide-input="false" labelreference="L94" drawlabel="true">
<Input><Text-field prompt="&gt; " style="Maple Input" layout="Normal">bqq:=simplify(2*Vector[column]([ beta*q[1]^2 ,
                 0 ]));</Text-field>
</Input>
<Output><Text-field style="2D Output" layout="Maple Output"><Equation executable="false" style="2D Output" display="LUkqbWNvbXBsZXRlRzYjL0krbW9kdWxlbmFtZUc2IkksVHlwZXNldHRpbmdHSShfc3lzbGliR0YnNiQtSSVtcm93R0YkNiYtSSNtaUdGJDYlUSRicXFGJy8lJ2l0YWxpY0dRJXRydWVGJy8lLG1hdGh2YXJpYW50R1EnaXRhbGljRictSSNtb0dGJDYtUSkmQXNzaWduO0YnL0Y2USdub3JtYWxGJy8lJmZlbmNlR1EmZmFsc2VGJy8lKnNlcGFyYXRvckdGQC8lKXN0cmV0Y2h5R0ZALyUqc3ltbWV0cmljR0ZALyUobGFyZ2VvcEdGQC8lLm1vdmFibGVsaW1pdHNHRkAvJSdhY2NlbnRHRkAvJSdsc3BhY2VHUSwwLjI3Nzc3NzhlbUYnLyUncnNwYWNlR0ZPLUkobWZlbmNlZEdGJDYoLUYsNiYtSSdtdGFibGVHRiQ2OC1JJG10ckdGJDYoLUkkbXRkR0YkNiotSSZtZnJhY0dGJDYoLUYsNiYtRi82JVEnJmJldGE7RicvRjNGQEY8LUY5Ni1RMSZJbnZpc2libGVUaW1lcztGJ0Y8Rj5GQUZDRkVGR0ZJRksvRk5RJjAuMGVtRicvRlFGZ28tSSVtc3VwR0YkNiUtRiw2Ji1GLzYlUSRzaW5GJ0Zib0Y8LUY5Ni1RMCZBcHBseUZ1bmN0aW9uO0YnRjxGPkZBRkNGRUZHRklGS0Zmb0Zoby1GUzYkLUYsNiYtRi82JVEieEYnRjJGNS8lK2ZvcmVncm91bmRHUShbMCwwLDBdRicvJSlyZWFkb25seUdGQEY8RjxGPC1JI21uR0YkNiRRIjJGJ0Y8LyUxc3VwZXJzY3JpcHRzaGlmdEdRIjBGJ0Y8RmBxLyUubGluZXRoaWNrbmVzc0dRIjFGJy8lK2Rlbm9tYWxpZ25HUSdjZW50ZXJGJy8lKW51bWFsaWduR0Zcci8lKWJldmVsbGVkR0ZARltxRl5xLyUpcm93YWxpZ25HUSFGJy8lLGNvbHVtbmFsaWduR0Zjci8lK2dyb3VwYWxpZ25HRmNyLyUocm93c3BhbkdGaXEvJStjb2x1bW5zcGFuR0ZpcUZbcUZecUZhckZkckZmci1GZW42KC1GaG42Ki1GYXE2JEZmcUY8RltxRl5xRmFyRmRyRmZyRmhyRmpyRltxRl5xRmFyRmRyRmZyRltxRl5xLyUmYWxpZ25HUSVheGlzRicvRmJyUSliYXNlbGluZUYnL0ZlckZcci9GZ3JRJ3xmcmxlZnR8aHJGJy8lL2FsaWdubWVudHNjb3BlR0Y0LyUsY29sdW1ud2lkdGhHUSVhdXRvRicvJSZ3aWR0aEdGXnQvJStyb3dzcGFjaW5nR1EmMS4wZXhGJy8lLmNvbHVtbnNwYWNpbmdHUSYwLjhlbUYnLyUpcm93bGluZXNHUSVub25lRicvJSxjb2x1bW5saW5lc0dGaXQvJSZmcmFtZUdGaXQvJS1mcmFtZXNwYWNpbmdHUSwwLjRlbX4wLjVleEYnLyUqZXF1YWxyb3dzR0ZALyUtZXF1YWxjb2x1bW5zR0ZALyUtZGlzcGxheXN0eWxlR0ZALyUlc2lkZUdRJnJpZ2h0RicvJTBtaW5sYWJlbHNwYWNpbmdHRmZ0RltxRl5xRjxGPC9JK21zZW1hbnRpY3NHRiRRKkNvbFZlY3RvckYnLyUlb3BlbkdRJyZsc3FiO0YnLyUmY2xvc2VHUScmcnNxYjtGJ0ZcdkY8LUZTNigtRiw2Ji1GWDY4LUZlbjYoLUZobjYqLUYsNigtRltvNiktRmFxNiZGaXFGW3FGXnFGPC1GYXE2JkZjcUZbcUZecUY8RmdxRmpxRl1yRl9yRltxRmNvLUYsNigtRi82J1EnJiM5NDY7RidGYm9GW3FGXnFGPEZjby1Gam82JS1GLDYoLUYvNidGYHBGYm9GW3FGXnFGPEZhcC1GUzYmLUYsNiYtRi82J0ZqcEYyRltxRl5xRjVGW3FGXnFGPEZbcUZecUY8RltxRl5xRjxGZXdGZHFGW3FGXnFGPEZbcUZecUY8RltxRl5xRmFyRmRyRmZyRmhyRmpyRltxRl5xRmFyRmRyRmZyLUZlbjYoLUZobjYqLUZhcTYmRmZxRltxRl5xRjxGW3FGXnFGYXJGZHJGZnJGaHJGanJGW3FGXnFGYXJGZHJGZnJGW3FGXnFGYnNGZXNGZ3NGaHNGanNGXHRGX3RGYXRGZHRGZ3RGanRGXHVGXnVGYXVGY3VGZXVGZ3VGanVGW3FGXnFGPEZbcUZecUY8L0ZgdlEiW0YnL0ZjdlEiXUYn">LV9JLFR5cGVzZXR0aW5nRzYkJSpwcm90ZWN0ZWRHSShfc3lzbGliRzYiSSxtcHJpbnRzbGFzaEdGKDYkNyM+SSRicXFHRihYKiUhR0YoRihbZ2whIyUhISEiIyIjLUkmbWZyYWNHNiRGJi9JK21vZHVsZW5hbWVHRihGJDYkLUklbXJvd0dGMjYlLUkjbWlHRjI2I1EnJmJldGE7RigtSSNtb0dGMjYjUTEmSW52aXNpYmxlVGltZXM7RigtSSVtc3VwR0YyNiQtRjc2JS1GOjYkUSRzaW5GKC9JKmZvbnRzdHlsZUdGKFEnbm9ybWFsRigtRj42I1EwJkFwcGx5RnVuY3Rpb247RigtSShtZmVuY2VkR0YyNiMtRjo2I1EieEYoLUkjbW5HRjI2I1EiMkYoRlUtRlY2I1EiMEYoNyMtJkknVmVjdG9yR0YlNiNJJ2NvbHVtbkdGKDYjL0kkJWlkR0YoIjUheShIYyhlM1wkKm8k</Equation></Text-field>
</Output>
</Group>
<Group hide-input="false" labelreference="L90" drawlabel="true">
<Input><Text-field prompt="&gt; " style="Maple Input" layout="Normal">cqqbq:=simplify(Vector[column]([ -6*q[1]*q[1]*cq[1] ,
                 0 ]));</Text-field>
</Input>
<Output><Text-field style="2D Output" layout="Maple Output"><Equation executable="false" style="2D Output" display="LUkqbWNvbXBsZXRlRzYjL0krbW9kdWxlbmFtZUc2IkksVHlwZXNldHRpbmdHSShfc3lzbGliR0YnNiQtSSVtcm93R0YkNiYtSSNtaUdGJDYlUSZjcXFicUYnLyUnaXRhbGljR1EldHJ1ZUYnLyUsbWF0aHZhcmlhbnRHUSdpdGFsaWNGJy1JI21vR0YkNi1RKSZBc3NpZ247RicvRjZRJ25vcm1hbEYnLyUmZmVuY2VHUSZmYWxzZUYnLyUqc2VwYXJhdG9yR0ZALyUpc3RyZXRjaHlHRkAvJSpzeW1tZXRyaWNHRkAvJShsYXJnZW9wR0ZALyUubW92YWJsZWxpbWl0c0dGQC8lJ2FjY2VudEdGQC8lJ2xzcGFjZUdRLDAuMjc3Nzc3OGVtRicvJSdyc3BhY2VHRk8tSShtZmVuY2VkR0YkNigtRiw2Ji1JJ210YWJsZUdGJDY4LUkkbXRyR0YkNigtSSRtdGRHRiQ2Ki1GLDYlLUY5Ni1RKiZ1bWludXMwO0YnRjxGPkZBRkNGRUZHRklGSy9GTlEsMC4yMjIyMjIyZW1GJy9GUUZgby1JJm1mcmFjR0YkNigtRiw2Ji1JI21uR0YkNiRRIjNGJ0Y8LUY5Ni1RMSZJbnZpc2libGVUaW1lcztGJ0Y8Rj5GQUZDRkVGR0ZJRksvRk5RJjAuMGVtRicvRlFGX3AtSSVtc3VwR0YkNiUtRiw2Ji1GLzYlUSRzaW5GJy9GM0ZARjwtRjk2LVEwJkFwcGx5RnVuY3Rpb247RidGPEY+RkFGQ0ZFRkdGSUZLRl5wRmBwLUZTNiQtRiw2Ji1GLzYlUSJ4RidGMkY1LyUrZm9yZWdyb3VuZEdRKFswLDAsMF1GJy8lKXJlYWRvbmx5R0ZARjxGPEY8RmdvLyUxc3VwZXJzY3JpcHRzaGlmdEdRIjBGJ0Y8LUZobzYkUSI0RidGPC8lLmxpbmV0aGlja25lc3NHUSIxRicvJStkZW5vbWFsaWduR1EnY2VudGVyRicvJSludW1hbGlnbkdGZHIvJSliZXZlbGxlZEdGQEY8RmRxRmdxLyUpcm93YWxpZ25HUSFGJy8lLGNvbHVtbmFsaWduR0Zbcy8lK2dyb3VwYWxpZ25HRltzLyUocm93c3BhbkdGYXIvJStjb2x1bW5zcGFuR0ZhckZkcUZncUZpckZcc0Zecy1GZW42KC1GaG42Ki1GaG82JEZbckY8RmRxRmdxRmlyRlxzRl5zRmBzRmJzRmRxRmdxRmlyRlxzRl5zRmRxRmdxLyUmYWxpZ25HUSVheGlzRicvRmpyUSliYXNlbGluZUYnL0Zdc0Zkci9GX3NRJ3xmcmxlZnR8aHJGJy8lL2FsaWdubWVudHNjb3BlR0Y0LyUsY29sdW1ud2lkdGhHUSVhdXRvRicvJSZ3aWR0aEdGZnQvJStyb3dzcGFjaW5nR1EmMS4wZXhGJy8lLmNvbHVtbnNwYWNpbmdHUSYwLjhlbUYnLyUpcm93bGluZXNHUSVub25lRicvJSxjb2x1bW5saW5lc0dGYXUvJSZmcmFtZUdGYXUvJS1mcmFtZXNwYWNpbmdHUSwwLjRlbX4wLjVleEYnLyUqZXF1YWxyb3dzR0ZALyUtZXF1YWxjb2x1bW5zR0ZALyUtZGlzcGxheXN0eWxlR0ZALyUlc2lkZUdRJnJpZ2h0RicvJTBtaW5sYWJlbHNwYWNpbmdHRl51RmRxRmdxRjxGPC9JK21zZW1hbnRpY3NHRiRRKkNvbFZlY3RvckYnLyUlb3BlbkdRJyZsc3FiO0YnLyUmY2xvc2VHUScmcnNxYjtGJ0ZkdkY8LUZTNigtRiw2Ji1GWDY4LUZlbjYoLUZobjYqLUYsNictRjk2L0Zeb0ZkcUZncUY8Rj5GQUZDRkVGR0ZJRktGX29GYW8tRiw2KC1GY282KS1GaG82JkZqb0ZkcUZncUY8LUZobzYmRl5yRmRxRmdxRjxGX3JGYnJGZXJGZ3JGZHFGW3AtRiw2Ji1GYnA2JS1GLDYoLUYvNidGaHBGaXBGZHFGZ3FGPEZqcC1GUzYmLUYsNiYtRi82J0ZjcUYyRmRxRmdxRjVGZHFGZ3FGPEZkcUZncUY8RmRxRmdxRjxGX3hGaXFGZHFGZ3FGPEZkcUZncUY8RmRxRmdxRjxGZHFGZ3FGaXJGXHNGXnNGYHNGYnNGZHFGZ3FGaXJGXHNGXnMtRmVuNigtRmhuNiotRmhvNiZGW3JGZHFGZ3FGPEZkcUZncUZpckZcc0Zec0Zgc0Zic0ZkcUZncUZpckZcc0Zec0ZkcUZncUZqc0ZddEZfdEZgdEZidEZkdEZndEZpdEZcdUZfdUZidUZkdUZmdUZpdUZbdkZddkZfdkZidkZkcUZncUY8RmRxRmdxRjwvRmh2USJbRicvRlt3USJdRic=">LV9JLFR5cGVzZXR0aW5nRzYkJSpwcm90ZWN0ZWRHSShfc3lzbGliRzYiSSxtcHJpbnRzbGFzaEdGKDYkNyM+SSZjcXFicUdGKFgqJSFHRihGKFtnbCEjJSEhISIjIiMtSSVtcm93RzYkRiYvSSttb2R1bGVuYW1lR0YoRiQ2JC1JI21vR0YyNiNRKiZ1bWludXMwO0YoLUkmbWZyYWNHRjI2JC1GMTYlLUkjbW5HRjI2I1EiM0YoLUY3NiNRMSZJbnZpc2libGVUaW1lcztGKC1JJW1zdXBHRjI2JC1GMTYlLUkjbWlHRjI2JFEkc2luRigvSSpmb250c3R5bGVHRihRJ25vcm1hbEYoLUY3NiNRMCZBcHBseUZ1bmN0aW9uO0YoLUkobWZlbmNlZEdGMjYjLUZMNiNRInhGKEY/LUZANiNRIjRGKC1GQDYjUSIwRig3Iy0mSSdWZWN0b3JHRiU2I0knY29sdW1uR0YoNiMvSSQlaWRHRigiNUNGSGMoZTNcJCpvJA==</Equation></Text-field>
</Output>
</Group>
<Group hide-input="false" labelreference="L212" drawlabel="true">
<Input><Text-field prompt="&gt; " style="Maple Input" layout="Normal">simplify(int(evalc(p.bqq),x=0..Pi));</Text-field>
</Input>
<Output><Text-field style="2D Output" layout="Maple Output"><Equation executable="false" style="2D Output" display="LUklbXJvd0c2Iy9JK21vZHVsZW5hbWVHNiJJLFR5cGVzZXR0aW5nR0koX3N5c2xpYkdGJzYlLUkjbW9HRiQ2LVEqJnVtaW51czA7RicvJSxtYXRodmFyaWFudEdRJ25vcm1hbEYnLyUmZmVuY2VHUSZmYWxzZUYnLyUqc2VwYXJhdG9yR0Y0LyUpc3RyZXRjaHlHRjQvJSpzeW1tZXRyaWNHRjQvJShsYXJnZW9wR0Y0LyUubW92YWJsZWxpbWl0c0dGNC8lJ2FjY2VudEdGNC8lJ2xzcGFjZUdRLDAuMjIyMjIyMmVtRicvJSdyc3BhY2VHRkMtSSZtZnJhY0dGJDYoLUYjNigtSSNtbkdGJDYkUSI0RidGLy1GLDYtUTEmSW52aXNpYmxlVGltZXM7RidGL0YyRjVGN0Y5RjtGPUY/L0ZCUSYwLjBlbUYnL0ZFRlMtSSNtaUdGJDYlUScmYmV0YTtGJy8lJ2l0YWxpY0dGNEYvRk8tSShtZmVuY2VkR0YkNiQtRiM2Ji1GIzYmLUZMNiRRLSZJbWFnaW5hcnlJO0YnRi9GTy1GVjYlUSUmeGk7RidGWUYvRi8tRiw2LVEoJm1pbnVzO0YnRi9GMkY1RjdGOUY7Rj1GP0ZBRkQtRlY2JVEoJm9tZWdhO0YnRllGL0YvRi9GLy1GIzYoLUZMNiRRIjNGJ0YvRk9GZW9GTy1GVjYlUSUmcGk7RidGWUYvRi8vJS5saW5ldGhpY2tuZXNzR1EiMUYnLyUrZGVub21hbGlnbkdRJ2NlbnRlckYnLyUpbnVtYWxpZ25HRmVwLyUpYmV2ZWxsZWRHRjRGLw==">LCQqKkklYmV0YUc2IiIiIiwmKiZeI0YmRiZJI3hpR0YlRiZGJkkmb21lZ2FHRiUhIiJGJkYrRixJI1BpRyUqcHJvdGVjdGVkR0YsIyEiJSIiJA==</Equation></Text-field>
</Output>
</Group>
<Group hide-input="false" labelreference="L96" drawlabel="true">
<Input><Text-field prompt="&gt; " style="Maple Input" layout="Normal">h20:=simplify(bqq-simplify(int(evalc(p.bqq),x=0..Pi))*q-simplify(int(evalc(cp.bqq),x=0..Pi))*cq);h11:=h20:h02:=h20:</Text-field>
</Input>
<Output><Text-field style="2D Output" layout="Maple Output"><Equation executable="false" style="2D Output" display="LUkqbWNvbXBsZXRlRzYjL0krbW9kdWxlbmFtZUc2IkksVHlwZXNldHRpbmdHSShfc3lzbGliR0YnNiQtSSVtcm93R0YkNiYtSSNtaUdGJDYlUSRoMjBGJy8lJ2l0YWxpY0dRJXRydWVGJy8lLG1hdGh2YXJpYW50R1EnaXRhbGljRictSSNtb0dGJDYtUSkmQXNzaWduO0YnL0Y2USdub3JtYWxGJy8lJmZlbmNlR1EmZmFsc2VGJy8lKnNlcGFyYXRvckdGQC8lKXN0cmV0Y2h5R0ZALyUqc3ltbWV0cmljR0ZALyUobGFyZ2VvcEdGQC8lLm1vdmFibGVsaW1pdHNHRkAvJSdhY2NlbnRHRkAvJSdsc3BhY2VHUSwwLjI3Nzc3NzhlbUYnLyUncnNwYWNlR0ZPLUkobWZlbmNlZEdGJDYoLUYsNiYtSSdtdGFibGVHRiQ2OC1JJG10ckdGJDYoLUkkbXRkR0YkNiotSSZtZnJhY0dGJDYoLUYsNigtRi82JVEnJmJldGE7RicvRjNGQEY8LUY5Ni1RMSZJbnZpc2libGVUaW1lcztGJ0Y8Rj5GQUZDRkVGR0ZJRksvRk5RJjAuMGVtRicvRlFGZ28tRiw2Ji1GLzYlUSRzaW5GJ0Zib0Y8LUY5Ni1RMCZBcHBseUZ1bmN0aW9uO0YnRjxGPkZBRkNGRUZHRklGS0Zmb0Zoby1GUzYkLUYsNiYtRi82JVEieEYnRjJGNS8lK2ZvcmVncm91bmRHUShbMCwwLDBdRicvJSlyZWFkb25seUdGQEY8RjxGPEZjby1GUzYkLUYsNiYtRiw2KC1JI21uR0YkNiRRIjNGJ0Y8RmNvRmlvRmNvLUYvNiVRJSZwaTtGJ0Zib0Y8RjwtRjk2LVEoJm1pbnVzO0YnRjxGPkZBRkNGRUZHRklGSy9GTlEsMC4yMjIyMjIyZW1GJy9GUUZeci1GZHE2JFEiOEYnRjxGPEY8RjwtRiw2Ji1GZHE2JFEiNkYnRjxGY29GZ3FGPC8lLmxpbmV0aGlja25lc3NHUSIxRicvJStkZW5vbWFsaWduR1EnY2VudGVyRicvJSludW1hbGlnbkdGXXMvJSliZXZlbGxlZEdGQEZocEZbcS8lKXJvd2FsaWduR1EhRicvJSxjb2x1bW5hbGlnbkdGZHMvJStncm91cGFsaWduR0Zkcy8lKHJvd3NwYW5HRmpyLyUrY29sdW1uc3BhbkdGanJGaHBGW3FGYnNGZXNGZ3MtRmVuNigtRmhuNiotRmRxNiRRIjBGJ0Y8RmhwRltxRmJzRmVzRmdzRmlzRlt0RmhwRltxRmJzRmVzRmdzRmhwRltxLyUmYWxpZ25HUSVheGlzRicvRmNzUSliYXNlbGluZUYnL0Zmc0Zdcy9GaHNRJ3xmcmxlZnR8aHJGJy8lL2FsaWdubWVudHNjb3BlR0Y0LyUsY29sdW1ud2lkdGhHUSVhdXRvRicvJSZ3aWR0aEdGYHUvJStyb3dzcGFjaW5nR1EmMS4wZXhGJy8lLmNvbHVtbnNwYWNpbmdHUSYwLjhlbUYnLyUpcm93bGluZXNHUSVub25lRicvJSxjb2x1bW5saW5lc0dGW3YvJSZmcmFtZUdGW3YvJS1mcmFtZXNwYWNpbmdHUSwwLjRlbX4wLjVleEYnLyUqZXF1YWxyb3dzR0ZALyUtZXF1YWxjb2x1bW5zR0ZALyUtZGlzcGxheXN0eWxlR0ZALyUlc2lkZUdRJnJpZ2h0RicvJTBtaW5sYWJlbHNwYWNpbmdHRmh1RmhwRltxRjxGPC9JK21zZW1hbnRpY3NHRiRRKkNvbFZlY3RvckYnLyUlb3BlbkdRJyZsc3FiO0YnLyUmY2xvc2VHUScmcnNxYjtGJ0Zed0Y8LUZTNigtRiw2Ji1GWDY4LUZlbjYoLUZobjYqLUYsNigtRltvNiktRmRxNiZGanJGaHBGW3FGPC1GZHE2JkZnckZocEZbcUY8RmhyRltzRl5zRmBzRmhwRmNvLUZbbzYpLUYsNiotRi82J1EnJiM5NDY7RidGYm9GaHBGW3FGPEZjby1GLDYoLUYvNidGXXBGYm9GaHBGW3FGPEZecC1GUzYmLUYsNiYtRi82J0ZncEYyRmhwRltxRjVGaHBGW3FGPEZocEZbcUY8RmhwRltxRjxGY28tRlM2Ji1GLDYoLUYsNiotRmRxNiZGZnFGaHBGW3FGPEZjb0ZgeUZjby1GLzYnUSNQaUYnRmJvRmhwRltxRjxGaHBGW3FGPC1GOTYvRlxyRmhwRltxRjxGPkZBRkNGRUZHRklGS0ZdckZfci1GZHE2JkZickZocEZbcUY8RmhwRltxRjxGaHBGW3FGPEZocEZbcUY8LUYsNiZGYnpGaHBGW3FGPEZockZbc0Zec0Zgc0ZocEZocEZbcUY8RmhwRltxRmJzRmVzRmdzRmlzRlt0RmhwRltxRmJzRmVzRmdzLUZlbjYoLUZobjYqLUZkcTYmRmN0RmhwRltxRjxGaHBGW3FGYnNGZXNGZ3NGaXNGW3RGaHBGW3FGYnNGZXNGZ3NGaHBGW3FGZHRGZ3RGaXRGanRGXHVGXnVGYXVGY3VGZnVGaXVGXHZGXnZGYHZGY3ZGZXZGZ3ZGaXZGXHdGaHBGW3FGPEZocEZbcUY8L0Zid1EiW0YnL0Zld1EiXUYn">LV9JLFR5cGVzZXR0aW5nRzYkJSpwcm90ZWN0ZWRHSShfc3lzbGliRzYiSSxtcHJpbnRzbGFzaEdGKDYkNyM+SSRoMjBHRihYKiUhR0YoRihbZ2whIyUhISEiIyIjLUkmbWZyYWNHNiRGJi9JK21vZHVsZW5hbWVHRihGJDYkLUklbXJvd0dGMjYnLUkjbWlHRjI2I1EnJmJldGE7RigtSSNtb0dGMjYjUTEmSW52aXNpYmxlVGltZXM7RigtRjc2JS1GOjYkUSRzaW5GKC9JKmZvbnRzdHlsZUdGKFEnbm9ybWFsRigtRj42I1EwJkFwcGx5RnVuY3Rpb247RigtSShtZmVuY2VkR0YyNiMtRjo2I1EieEYoRj0tRk02Iy1GNzYlLUY3NictSSNtbkdGMjYjUSIzRihGPUZBRj0tRjo2I1ElJnBpO0YoLUY+NiNRKCZtaW51cztGKC1GWTYjUSI4RigtRjc2JS1GWTYjUSI2RihGPUZmbi1GWTYjUSIwRig3Iy0mSSdWZWN0b3JHRiU2I0knY29sdW1uR0YoNiMvSSQlaWRHRigiNVswTGMoZTNcJCpvJA==</Equation></Text-field>
</Output>
</Group>
<Group hide-input="false" labelreference="L104" drawlabel="true">
<Input><Text-field prompt="&gt; " style="Maple Input" layout="Normal">tt:=factor(combine(h20[1]));</Text-field>
</Input>
<Output><Text-field style="2D Output" layout="Maple Output"><Equation executable="false" style="2D Output" display="LUklbXJvd0c2Iy9JK21vZHVsZW5hbWVHNiJJLFR5cGVzZXR0aW5nR0koX3N5c2xpYkdGJzYnLUkjbWlHRiQ2JVEjdHRGJy8lJ2l0YWxpY0dRJXRydWVGJy8lLG1hdGh2YXJpYW50R1EnaXRhbGljRictSSNtb0dGJDYtUSkmQXNzaWduO0YnL0YzUSdub3JtYWxGJy8lJmZlbmNlR1EmZmFsc2VGJy8lKnNlcGFyYXRvckdGPS8lKXN0cmV0Y2h5R0Y9LyUqc3ltbWV0cmljR0Y9LyUobGFyZ2VvcEdGPS8lLm1vdmFibGVsaW1pdHNHRj0vJSdhY2NlbnRHRj0vJSdsc3BhY2VHUSwwLjI3Nzc3NzhlbUYnLyUncnNwYWNlR0ZMLUY2Ni1RKiZ1bWludXMwO0YnRjlGO0Y+RkBGQkZERkZGSC9GS1EsMC4yMjIyMjIyZW1GJy9GTkZTLUkmbWZyYWNHRiQ2KC1GIzYmLUYsNiVRJyZiZXRhO0YnL0YwRj1GOS1GNjYtUTEmSW52aXNpYmxlVGltZXM7RidGOUY7Rj5GQEZCRkRGRkZIL0ZLUSYwLjBlbUYnL0ZORlxvLUkobWZlbmNlZEdGJDYkLUYjNigtRiM2KC1JI21uR0YkNiRRIjNGJ0Y5RmhuLUYsNiVRJSZwaTtGJ0ZnbkY5RmhuLUYjNiYtRiw2JVEkY29zRidGZ25GOS1GNjYtUTAmQXBwbHlGdW5jdGlvbjtGJ0Y5RjtGPkZARkJGREZGRkhGW29GXW8tRl9vNiQtRiM2Ji1GZm82JFEiMkYnRjlGaG4tRiw2JVEieEYnRi9GMkY5RjlGOUY5LUY2Ni1RJyZwbHVzO0YnRjlGO0Y+RkBGQkZERkZGSEZSRlQtRiM2Ji1GZm82JFEjMTZGJ0Y5RmhuLUYjNiYtRiw2JVEkc2luRidGZ25GOUZhcC1GX282JC1GIzYmRltxLyUrZm9yZWdyb3VuZEdRKFswLDAsMF1GJy8lKXJlYWRvbmx5R0Y9RjlGOUY5RjktRjY2LVEoJm1pbnVzO0YnRjlGO0Y+RkBGQkZERkZGSEZSRlQtRiM2JkZlb0ZobkZpb0Y5RjlGOUY5LUYjNiYtRmZvNiRRIzEyRidGOUZobkZpb0Y5LyUubGluZXRoaWNrbmVzc0dRIjFGJy8lK2Rlbm9tYWxpZ25HUSdjZW50ZXJGJy8lKW51bWFsaWduR0Zjcy8lKWJldmVsbGVkR0Y9Rjk=">LV9JLFR5cGVzZXR0aW5nRzYkJSpwcm90ZWN0ZWRHSShfc3lzbGliRzYiSSxtcHJpbnRzbGFzaEdGKDYkNyM+SSN0dEdGKCwkKihJJWJldGFHRigiIiIsKComSSNQaUdGJkYxLUkkY29zR0YlNiMsJEkieEdGKCIiI0YxIiIkLUkkc2luR0YlNiNGOSIjO0Y0ISIkRjFGNCEiIiNGQSIjNzcjRi4=</Equation></Text-field>
</Output>
</Group>
<Group hide-input="false" labelreference="L106" drawlabel="true">
<Input><Text-field prompt="&gt; " style="Maple Input" layout="Normal">L := Matrix(2, 2, {(1, 1) = -d1*k^2+F11+alpha, (1, 2) = F12-1, (2, 1) = F21+epsilon, (2, 2) = -d2*epsilon*k^2-epsilon*g+F22});</Text-field>
</Input>
<Output><Text-field style="2D Output" layout="Maple Output"><Equation executable="false" style="2D Output" display="LUkqbWNvbXBsZXRlRzYjL0krbW9kdWxlbmFtZUc2IkksVHlwZXNldHRpbmdHSShfc3lzbGliR0YnNiQtSSVtcm93R0YkNiYtSSNtaUdGJDYlUSJMRicvJSdpdGFsaWNHUSV0cnVlRicvJSxtYXRodmFyaWFudEdRJ2l0YWxpY0YnLUkjbW9HRiQ2LVEpJkFzc2lnbjtGJy9GNlEnbm9ybWFsRicvJSZmZW5jZUdRJmZhbHNlRicvJSpzZXBhcmF0b3JHRkAvJSlzdHJldGNoeUdGQC8lKnN5bW1ldHJpY0dGQC8lKGxhcmdlb3BHRkAvJS5tb3ZhYmxlbGltaXRzR0ZALyUnYWNjZW50R0ZALyUnbHNwYWNlR1EsMC4yNzc3Nzc4ZW1GJy8lJ3JzcGFjZUdGTy1JKG1mZW5jZWRHRiQ2KC1GLDYmLUknbXRhYmxlR0YkNjgtSSRtdHJHRiQ2KS1JJG10ZEdGJDYqLUYsNiktRjk2LVEqJnVtaW51czA7RidGPEY+RkFGQ0ZFRkdGSUZLL0ZOUSwwLjIyMjIyMjJlbUYnL0ZRRmBvLUYsNiYtRi82JVEjZDFGJ0YyRjUtRjk2LVExJkludmlzaWJsZVRpbWVzO0YnRjxGPkZBRkNGRUZHRklGSy9GTlEmMC4wZW1GJy9GUUZbcC1JJW1zdXBHRiQ2JS1GLzYlUSJrRidGMkY1LUkjbW5HRiQ2JFEiMkYnRjwvJTFzdXBlcnNjcmlwdHNoaWZ0R1EiMEYnRjwtRjk2LVEnJnBsdXM7RidGPEY+RkFGQ0ZFRkdGSUZLRl9vRmFvLUYvNiVRJEYxMUYnRjJGNUZqcC1GLzYlUSgmYWxwaGE7RicvRjNGQEY8RjwvJStmb3JlZ3JvdW5kR1EoWzAsMCwwXUYnLyUpcmVhZG9ubHlHRkAvJSlyb3dhbGlnbkdRIUYnLyUsY29sdW1uYWxpZ25HRltyLyUrZ3JvdXBhbGlnbkdGW3IvJShyb3dzcGFuR1EiMUYnLyUrY29sdW1uc3BhbkdGYnItRmhuNiotRiw2J0Zcby1GZHA2JEZickY8RmpwLUYvNiVRJEYxMkYnRjJGNUY8RmRxRmdxRmlxRlxyRl5yRmByRmNyRmRxRmdxRmlxRlxyRl5yLUZlbjYpLUZobjYqLUYsNiYtRi82JVEkRjIxRidGMkY1RmpwLUYvNiVRKiZlcHNpbG9uO0YnRmNxRjxGPEZkcUZncUZpcUZcckZeckZgckZjci1GaG42Ki1GLDYpRlxvLUYsNigtRi82JVEjZDJGJ0YyRjVGZ29GZ3NGZ29GXXBGPC1GOTYtUSgmbWludXM7RidGPEY+RkFGQ0ZFRkdGSUZLRl9vRmFvLUYsNiZGZ3NGZ28tRi82JVEiZ0YnRjJGNUY8RmN0Rl1xRjxGZHFGZ3FGaXFGXHJGXnJGYHJGY3JGZHFGZ3FGaXFGXHJGXnJGZHFGZ3EvJSZhbGlnbkdRJWF4aXNGJy9GanFRKWJhc2VsaW5lRicvRl1yUSdjZW50ZXJGJy9GX3JRJ3xmcmxlZnR8aHJGJy8lL2FsaWdubWVudHNjb3BlR0Y0LyUsY29sdW1ud2lkdGhHUSVhdXRvRicvJSZ3aWR0aEdGaHUvJStyb3dzcGFjaW5nR1EmMS4wZXhGJy8lLmNvbHVtbnNwYWNpbmdHUSYwLjhlbUYnLyUpcm93bGluZXNHUSVub25lRicvJSxjb2x1bW5saW5lc0dGY3YvJSZmcmFtZUdGY3YvJS1mcmFtZXNwYWNpbmdHUSwwLjRlbX4wLjVleEYnLyUqZXF1YWxyb3dzR0ZALyUtZXF1YWxjb2x1bW5zR0ZALyUtZGlzcGxheXN0eWxlR0ZALyUlc2lkZUdRJnJpZ2h0RicvJTBtaW5sYWJlbHNwYWNpbmdHRmB2RmRxRmdxRjxGPC9JK21zZW1hbnRpY3NHRiRRJ01hdHJpeEYnLyUlb3BlbkdRJyZsc3FiO0YnLyUmY2xvc2VHUScmcnNxYjtGJ0Zmd0Y8LUZTNigtRiw2Ji1GWDY4LUZlbjYpLUZobjYqLUYsNistRjk2L0Zeb0ZkcUZncUY8Rj5GQUZDRkVGR0ZJRktGX29GYW8tRiw2KC1GLzYnRmZvRjJGZHFGZ3FGNUZnby1GXnA2JS1GLzYnRmJwRjJGZHFGZ3FGNS1GZHA2JkZmcEZkcUZncUY8RmdwRmRxRmdxRjwtRjk2L1EiK0YnRmRxRmdxRjxGPkZBRkNGRUZHRklGS0Zfb0Zhby1GLzYnRl9xRjJGZHFGZ3FGNUZneS1GLzYnUScmIzk0NTtGJ0ZjcUZkcUZncUY8RmRxRmdxRjxGZHFGZ3FGaXFGXHJGXnJGYHJGY3ItRmhuNiotRiw2KUZbeS1GZHA2JkZickZkcUZncUY8Rmd5LUYvNidGXXNGMkZkcUZncUY1RmRxRmdxRjxGZHFGZ3FGaXFGXHJGXnJGYHJGY3JGZHFGZ3FGaXFGXHJGXnItRmVuNiktRmhuNiotRiw2KC1GLzYnRmZzRjJGZHFGZ3FGNUZneS1GLzYnUSgmIzEwMTM7RidGY3FGZHFGZ3FGPEZkcUZncUY8RmRxRmdxRmlxRlxyRl5yRmByRmNyLUZobjYqLUYsNitGW3ktRiw2Ki1GLzYnRmJ0RjJGZHFGZ3FGNUZnb0ZfW2xGZ29GYXlGZHFGZ3FGPC1GOTYvRmV0RmRxRmdxRjxGPkZBRkNGRUZHRklGS0Zfb0Zhby1GLDYoRl9bbEZnby1GLzYnRmp0RjJGZHFGZ3FGNUZkcUZncUY8RmpbbEZqeUZkcUZncUY8RmRxRmdxRmlxRlxyRl5yRmByRmNyRmRxRmdxRmlxRlxyRl5yRmRxRmdxRlt1Rl51RmB1RmJ1RmR1RmZ1Rml1Rlt2Rl52RmF2RmR2RmZ2Rmh2Rlt3Rl13Rl93RmF3RmR3RmRxRmdxRjxGZHFGZ3FGPC9GandRIltGJy9GXXhRIl1GJw==">LV9JLFR5cGVzZXR0aW5nRzYkJSpwcm90ZWN0ZWRHSShfc3lzbGliRzYiSSxtcHJpbnRzbGFzaEdGKDYkNyM+SSJMR0YoWCwlIUdGKEYoW2dsISIlISEhIyUiIyIjLUklbXJvd0c2JEYmL0krbW9kdWxlbmFtZUdGKEYkNigtSSNtb0dGMjYjUSomdW1pbnVzMDtGKC1GMTYlLUkjbWlHRjI2I1EjZDFGKC1GNzYjUTEmSW52aXNpYmxlVGltZXM7RigtSSVtc3VwR0YyNiQtRj02I1Eia0YoLUkjbW5HRjI2I1EiMkYoLUY3NiNRJyZwbHVzO0YoLUY9NiNRJEYxMUYoRk0tRj02I1EoJmFscGhhO0YoLUYxNiUtRj02I1EkRjIxRihGTS1GPTYjUSomZXBzaWxvbjtGKC1GMTYmRjYtRko2I1EiMUYoRk0tRj02I1EkRjEyRigtRjE2KEY2LUYxNictRj02I1EjZDJGKEZARmVuRkBGQy1GNzYjUSgmbWludXM7RigtRjE2JUZlbkZALUY9NiNRImdGKEZnb0ZQNyMtSSdNYXRyaXhHRiU2Iy9JJCVpZEdGKCI1PyM+anZlM1wkKm8k</Equation></Text-field>
</Output>
</Group>
<Section collapsed="false" isCollapsible="true" drawButton="true" MultipleChoiceAnswerIndex="-1" MultipleChoiceRandomizeChoices="false" TrueFalseAnswerIndex="-1" EssayAnswerRows="5" EssayAnswerColumns="60"><Title><Text-field style="Heading 1" layout="Heading 1">w20</Text-field></Title>
<Group labelreference="L107" drawlabel="true">
<Input><Text-field prompt="&gt; " style="Maple Input" layout="Normal">M0:=simplify(2*lambda0-subs(k=0,L)):</Text-field>
</Input>
</Group>
<Group labelreference="L123" drawlabel="true">
<Input><Text-field prompt="&gt; " style="Maple Input" layout="Normal">w200:=LinearAlgebra:-MatrixInverse(M0).Vector[column]([ 1,0 ]):</Text-field>
</Input>
</Group>
<Group labelreference="L124" drawlabel="true">
<Input><Text-field prompt="&gt; " style="Maple Input" layout="Normal">M1:=simplify(2*lambda0-subs(k=1,L)):</Text-field>
</Input>
</Group>
<Group labelreference="L125" drawlabel="true">
<Input><Text-field prompt="&gt; " style="Maple Input" layout="Normal">w201:=LinearAlgebra:-MatrixInverse(M1).Vector[column]([ 1,0 ]):</Text-field>
</Input>
</Group>
<Group labelreference="L126" drawlabel="true">
<Input><Text-field prompt="&gt; " style="Maple Input" layout="Normal">M2:=simplify(2*lambda0-subs(k=2,L)):</Text-field>
</Input>
</Group>
<Group labelreference="L132" drawlabel="true">
<Input><Text-field prompt="&gt; " style="Maple Input" layout="Normal">w202:=LinearAlgebra:-MatrixInverse(M2).Vector[column]([ 1,0 ]):</Text-field>
</Input>
</Group>
<Group labelreference="L135" drawlabel="true">
<Input><Text-field prompt="&gt; " style="Maple Input" layout="Normal">w20:=beta/4*(w200-16/3/Pi*w201*sin(x)-w202*cos(2*x)):</Text-field>
</Input>
</Group>
</Section>
<Section collapsed="false" isCollapsible="true" drawButton="true" MultipleChoiceAnswerIndex="-1" MultipleChoiceRandomizeChoices="false" TrueFalseAnswerIndex="-1" EssayAnswerRows="5" EssayAnswerColumns="60"><Title><Text-field style="Heading 1" layout="Heading 1">w11</Text-field></Title>
<Group labelreference="L147" drawlabel="true">
<Input><Text-field prompt="&gt; " style="Maple Input" layout="Normal">M0:=simplify(2*mu-subs(k=0,L)):</Text-field>
</Input>
</Group>
<Group labelreference="L142" drawlabel="true">
<Input><Text-field prompt="&gt; " style="Maple Input" layout="Normal">w110:=LinearAlgebra:-MatrixInverse(M0).Vector[column]([ 1,0 ]):</Text-field>
</Input>
</Group>
<Group labelreference="L141" drawlabel="true">
<Input><Text-field prompt="&gt; " style="Maple Input" layout="Normal">M1:=simplify(2*mu-subs(k=1,L)):</Text-field>
</Input>
</Group>
<Group labelreference="L146" drawlabel="true">
<Input><Text-field prompt="&gt; " style="Maple Input" layout="Normal">w111:=LinearAlgebra:-MatrixInverse(M1).Vector[column]([ 1,0 ]):</Text-field>
</Input>
</Group>
<Group labelreference="L144" drawlabel="true">
<Input><Text-field prompt="&gt; " style="Maple Input" layout="Normal">M2:=simplify(2*mu-subs(k=2,L)):</Text-field>
</Input>
</Group>
<Group labelreference="L143" drawlabel="true">
<Input><Text-field prompt="&gt; " style="Maple Input" layout="Normal">w112:=LinearAlgebra:-MatrixInverse(M2).Vector[column]([ 1,0 ]):</Text-field>
</Input>
</Group>
<Group labelreference="L145" drawlabel="true">
<Input><Text-field prompt="&gt; " style="Maple Input" layout="Normal">w11:=beta/4*(w110-16/3/Pi*w111*sin(x)-w112*cos(2*x)):</Text-field>
</Input>
</Group>
</Section>
<Section collapsed="false" isCollapsible="true" drawButton="true" MultipleChoiceAnswerIndex="-1" MultipleChoiceRandomizeChoices="false" TrueFalseAnswerIndex="-1" EssayAnswerRows="5" EssayAnswerColumns="60"><Title><Text-field style="Heading 1" layout="Heading 1">gij</Text-field></Title>
<Group hide-input="false" labelreference="L120" drawlabel="true">
<Input><Text-field prompt="&gt; " style="Maple Input" layout="Normal">g20:=factor(int(simplify(evalc(p.bqq)),x=0..Pi));g11:=g20:g02:=g20:</Text-field>
</Input>
<Output><Text-field style="2D Output" layout="Maple Output"><Equation executable="false" style="2D Output" display="LUklbXJvd0c2Iy9JK21vZHVsZW5hbWVHNiJJLFR5cGVzZXR0aW5nR0koX3N5c2xpYkdGJzYnLUkjbWlHRiQ2JVEkZzIwRicvJSdpdGFsaWNHUSV0cnVlRicvJSxtYXRodmFyaWFudEdRJ2l0YWxpY0YnLUkjbW9HRiQ2LVEpJkFzc2lnbjtGJy9GM1Enbm9ybWFsRicvJSZmZW5jZUdRJmZhbHNlRicvJSpzZXBhcmF0b3JHRj0vJSlzdHJldGNoeUdGPS8lKnN5bW1ldHJpY0dGPS8lKGxhcmdlb3BHRj0vJS5tb3ZhYmxlbGltaXRzR0Y9LyUnYWNjZW50R0Y9LyUnbHNwYWNlR1EsMC4yNzc3Nzc4ZW1GJy8lJ3JzcGFjZUdGTC1GNjYtUSomdW1pbnVzMDtGJ0Y5RjtGPkZARkJGREZGRkgvRktRLDAuMjIyMjIyMmVtRicvRk5GUy1JJm1mcmFjR0YkNigtRiM2KC1JI21uR0YkNiRRIjRGJ0Y5LUY2Ni1RMSZJbnZpc2libGVUaW1lcztGJ0Y5RjtGPkZARkJGREZGRkgvRktRJjAuMGVtRicvRk5GXG8tRiw2JVEnJmJldGE7RicvRjBGPUY5RmhuLUkobWZlbmNlZEdGJDYkLUYjNiYtRiM2Ji1GZW42JFEtJkltYWdpbmFyeUk7RidGOUZobi1GLDYlUSUmeGk7RidGYW9GOUY5LUY2Ni1RKCZtaW51cztGJ0Y5RjtGPkZARkJGREZGRkhGUkZULUYsNiVRKCZvbWVnYTtGJ0Zhb0Y5RjlGOUY5LUYjNigtRmVuNiRRIjNGJ0Y5RmhuRmJwRmhuLUYsNiVRJSZwaTtGJ0Zhb0Y5RjkvJS5saW5ldGhpY2tuZXNzR1EiMUYnLyUrZGVub21hbGlnbkdRJ2NlbnRlckYnLyUpbnVtYWxpZ25HRmJxLyUpYmV2ZWxsZWRHRj1GOQ==">LV9JLFR5cGVzZXR0aW5nRzYkJSpwcm90ZWN0ZWRHSShfc3lzbGliRzYiSSxtcHJpbnRzbGFzaEdGKDYkNyM+SSRnMjBHRigsJCoqSSViZXRhR0YoIiIiLCYqJl4jRjFGMUkjeGlHRihGMUYxSSZvbWVnYUdGKCEiIkYxRjZGN0kjUGlHRiZGNyMhIiUiIiQ3I0Yu</Equation></Text-field>
</Output>
</Group>
<Group labelreference="L159" drawlabel="true">
<Input><Text-field prompt="&gt; " style="Maple Input" layout="Normal">cg11:=factor(evalc(conjugate(g11))assuming real):</Text-field>
</Input>
</Group>
<Group labelreference="L158" drawlabel="true">
<Input><Text-field prompt="&gt; " style="Maple Input" layout="Normal">cg02:=factor(evalc(conjugate(g02))assuming real):</Text-field>
</Input>
</Group>
<Group labelreference="L160" drawlabel="true">
<Input><Text-field prompt="&gt; " style="Maple Input" layout="Normal">bqw110:=Vector[column]([ 2*beta*q[1]*w110[1],0]):</Text-field>
</Input>
</Group>
<Group labelreference="L176" drawlabel="true">
<Input><Text-field prompt="&gt; " style="Maple Input" layout="Normal">bqw111:=Vector[column]([ 2*beta*q[1]*w111[1]*sin(x),0]):</Text-field>
</Input>
</Group>
<Group labelreference="L177" drawlabel="true">
<Input><Text-field prompt="&gt; " style="Maple Input" layout="Normal">bqw112:=Vector[column]([ 2*beta*q[1]*w112[1]*cos(2*x),0]):</Text-field>
</Input>
</Group>
<Group labelreference="L171" drawlabel="true">
<Input><Text-field prompt="&gt; " style="Maple Input" layout="Normal">inner_p_bqw11:=beta/4*(int(combine(evalc(p.bqw110)),x=0..Pi)-16/3/Pi*int(combine(evalc(p.bqw111)),x=0..Pi)-int(combine(evalc(p.bqw112)),x=0..Pi)):</Text-field>
</Input>
</Group>
<Group labelreference="L200" drawlabel="true">
<Input><Text-field prompt="&gt; " style="Maple Input" layout="Normal">cinner_p_bqw11:=factor(evalc(Re(inner_p_bqw11))):</Text-field>
</Input>
</Group>
<Group labelreference="L182" drawlabel="true">
<Input><Text-field prompt="&gt; " style="Maple Input" layout="Normal">bcqw200:=Vector[column]([ 2*beta*cq[1]*w200[1],0]):</Text-field>
</Input>
</Group>
<Group labelreference="L180" drawlabel="true">
<Input><Text-field prompt="&gt; " style="Maple Input" layout="Normal">bcqw201:=Vector[column]([ 2*beta*cq[1]*w201[1]*sin(x),0]):</Text-field>
</Input>
</Group>
<Group labelreference="L179" drawlabel="true">
<Input><Text-field prompt="&gt; " style="Maple Input" layout="Normal">bcqw202:=Vector[column]([ 2*beta*cq[1]*w202[1]*cos(2*x),0]):</Text-field>
</Input>
</Group>
<Group labelreference="L181" drawlabel="true">
<Input><Text-field prompt="&gt; " style="Maple Input" layout="Normal">inner_p_bcqw20:=beta/4*(int(combine(evalc(p.bcqw200)),x=0..Pi)-16/3/Pi*int(combine(evalc(p.bcqw201)),x=0..Pi)-int(combine(evalc(p.bcqw202)),x=0..Pi)):</Text-field>
</Input>
</Group>
<Group labelreference="L213" drawlabel="true">
<Input><Text-field prompt="&gt; " style="Maple Input" layout="Normal">cinner_p_bcqw20:=factor(evalc(Re(inner_p_bcqw20))):</Text-field>
</Input>
</Group>
<Group labelreference="L170" drawlabel="true">
<Input><Text-field prompt="&gt; " style="Maple Input" layout="Normal">cqqcq:=simplify(Vector[column]([ -6*q[1]*q[1]*cq[1] ,0 ])):</Text-field>
</Input>
</Group>
<Group labelreference="L149" drawlabel="true">
<Input><Text-field prompt="&gt; " style="Maple Input" layout="Normal">cinner_p_cqqcq:=evalc(Re(int(evalc(p.cqqcq),x=0..Pi))):</Text-field>
</Input>
</Group>
<Group labelreference="L150" drawlabel="true">
<Input><Text-field prompt="&gt; " style="Maple Input" layout="Normal">cg21:=2*cinner_p_bqw11+cinner_p_bcqw20+cinner_p_cqqcq:</Text-field>
</Input>
</Group>
</Section>
<Section collapsed="false" isCollapsible="true" drawButton="true" MultipleChoiceAnswerIndex="-1" MultipleChoiceRandomizeChoices="false" TrueFalseAnswerIndex="-1" EssayAnswerRows="5" EssayAnswerColumns="60"><Title><Text-field style="Heading 1" layout="Heading 1">eta</Text-field></Title>
<Group labelreference="L121" drawlabel="true">
<Input><Text-field prompt="&gt; " style="Maple Input" layout="Normal">eta:=factor(simplify(g20*g11*(2*lambda0+lambda1)/2/(lambda0*lambda1)+g11*cg11/lambda0+g02*cg02/2/(2*lambda0-lambda1)));</Text-field>
</Input>
</Group>
<Group labelreference="L183" drawlabel="true">
<Input><Text-field prompt="&gt; " style="Maple Input" layout="Normal">Chi:=factor(evalc(Re(eta)));</Text-field>
</Input>
</Group>
</Section>
<Group labelreference="L1" drawlabel="true">
<Input><Text-field prompt="&gt; " style="Maple Input" layout="Normal"></Text-field>
</Input>
</Group>
</Worksheet>
