# Supplementary material for: A frequency-amplitude coordinator and its optimal energy consumption for biological oscillators
Source: Nat Commun. 2021 Oct 8;12:5894. doi: 10.1038/s41467-021-26182-2 (PMC8501100; doi:10.1038/s41467-021-26182-2)
Supplement: Supplementary file 11 — Source Data [file 41467_2021_26182_MOESM11_ESM.zip › Available Codes and (generated) Data/Maple Codes/Normal Form_NBC.mw]

<?xml version="1.0" encoding="UTF-8"?>
<Worksheet>
<Version major="2021" minor="0"/>
<Label-Scheme value="2" prefix=""/>
<View-Properties presentation="false" autoexpanding_sections="true" UserProfileName="Maple\351\273\230\350\256\244\351\205\215\347\275\256" NumericFormat-ApplyInteger="true" NumericFormat-ApplyRational="true" NumericFormat-ApplyExponent="false" editable="true">
</View-Properties>
<MapleNet-Properties prettyprint="3" warnlevel="3" compactdisplay="false" preplot="" helpbrowser="standard" displayprecision="-1" echo="1" scientificx="true" unitattributes="&quot;fontweight&quot; = &quot;bold&quot;" imaginaryunit="I" longdelim="true" elisiontermsthreshold="10000" elisiondigitsafter="100" elisiondigitsbefore="100" plotdevice="inline" errorbreak="1" plotoptions="" plotdriver="opengl" quiet="false" elisiontermsbefore="100" elisiontermsafter="100" historytimestamp="false" screenwidth="79" indentamount="4" plotoutput="terminal" screenpixelheight="1080" rtablesize="[10, 10]" useclientjvm="true" format="worksheet" labelwidth="20" postplot="" typesetting="extended" ansi="false" ansicolor="[]" elisiondigitsthreshold="10000" showassumed="1" ansilprint="false" trailingsemicolon="true" errorcursor="false" labelling="true" screenheight="25" prompt="&gt; " verboseproc="1" latexwidth="8.0" ShowLabels="true"/>
<Styles>
<Font name="Heading 1" background="[255,255,255]" bold="true" executable="false" family="Serif" foreground="[0,0,0]" italic="false" opaque="false" readonly="false" size="18" subscript="false" superscript="false" underline="false" placeholder="false"/>
<Font name="Warning" background="[255,255,255]" bold="false" executable="false" family="SimSun" foreground="[0,0,255]" italic="false" opaque="false" readonly="true" size="12" subscript="false" superscript="false" underline="false" placeholder="false"/>
<Font name="2D Output" background="[255,255,255]" bold="false" executable="false" family="Times New Roman" foreground="[0,0,255]" italic="false" opaque="false" readonly="true" size="12" subscript="false" superscript="false" underline="false" placeholder="false"/>
<Font name="Heading 4" background="[255,255,255]" bold="false" executable="false" family="Serif" foreground="[0,0,0]" italic="true" opaque="false" readonly="false" size="12" subscript="false" superscript="false" underline="false" placeholder="false"/>
<Font name="Line Printed Output" background="[255,255,255]" bold="false" executable="false" family="SimSun" foreground="[0,0,255]" italic="false" opaque="false" readonly="true" size="12" subscript="false" superscript="false" underline="false" placeholder="false"/>
<Font name="Heading 2" background="[255,255,255]" bold="true" executable="false" family="Serif" foreground="[0,0,0]" italic="false" opaque="false" readonly="false" size="16" subscript="false" superscript="false" underline="false" placeholder="false"/>
<Font name="Maple Output" background="[255,255,255]" bold="false" executable="false" family="Times New Roman" foreground="[0,0,255]" italic="false" opaque="false" readonly="false" size="12" subscript="false" superscript="false" underline="false" placeholder="false"/>
<Font name="2D Inert Output" background="[255,255,255]" bold="false" executable="true" family="SimSun" foreground="[144,144,144]" italic="false" opaque="false" readonly="false" size="12" subscript="false" superscript="false" underline="false" placeholder="false"/>
<Font name="Heading 3" background="[255,255,255]" bold="true" executable="false" family="Serif" foreground="[0,0,0]" italic="true" opaque="false" readonly="false" size="14" subscript="false" superscript="false" underline="false" placeholder="false"/>
<Font name="Diagnostic" background="[255,255,255]" bold="false" executable="false" family="SimSun" foreground="[40,120,40]" italic="false" opaque="false" readonly="true" size="12" subscript="false" superscript="false" underline="false" placeholder="false"/>
<Font name="Ordered List 1" background="[255,255,255]" bold="false" executable="false" family="SimSun" foreground="[0,0,0]" italic="false" opaque="false" readonly="false" size="12" subscript="false" superscript="false" underline="false" placeholder="false"/>
<Font name="Maple Input" background="[255,255,255]" bold="true" executable="true" family="Courier New" foreground="[128,0,0]" italic="false" opaque="false" readonly="false" size="12" subscript="false" superscript="false" underline="false" placeholder="false"/>
<Font name="Text Output" background="[255,255,255]" bold="false" executable="false" family="SimSun" foreground="[0,0,255]" italic="false" opaque="false" readonly="true" size="12" subscript="false" superscript="false" underline="false" placeholder="false"/>
<Font name="Ordered List 2" background="[255,255,255]" bold="false" executable="false" family="SimSun" foreground="[0,0,0]" italic="false" opaque="false" readonly="false" size="12" subscript="false" superscript="false" underline="false" placeholder="false"/>
<Font name="Ordered List 3" background="[255,255,255]" bold="false" executable="false" family="SimSun" foreground="[0,0,0]" italic="false" opaque="false" readonly="false" size="12" subscript="false" superscript="false" underline="false" placeholder="false"/>
<Font name="Ordered List 4" background="[255,255,255]" bold="false" executable="false" family="SimSun" foreground="[0,0,0]" italic="false" opaque="false" readonly="false" size="12" subscript="false" superscript="false" underline="false" placeholder="false"/>
<Font name="Ordered List 5" background="[255,255,255]" bold="false" executable="false" family="SimSun" foreground="[0,0,0]" italic="false" opaque="false" readonly="false" size="12" subscript="false" superscript="false" underline="false" placeholder="false"/>
<Font name="Header and Footer" background="[255,255,255]" bold="false" executable="false" family="SimSun" foreground="[0,0,0]" italic="false" opaque="false" readonly="false" size="10" subscript="false" superscript="false" underline="false" placeholder="false"/>
<Font name="HyperlinkError" background="[255,255,255]" bold="false" executable="false" family="SimSun" foreground="[255,0,255]" italic="false" opaque="false" readonly="true" size="12" subscript="false" superscript="false" underline="true" placeholder="false"/>
<Font name="Atomic Variable" background="[255,255,255]" bold="false" executable="false" family="SimSun" foreground="[175,0,175]" italic="false" opaque="false" readonly="false" size="12" subscript="false" superscript="false" underline="false" placeholder="false"/>
<Font name="HyperlinkWarning" background="[255,255,255]" bold="false" executable="false" family="SimSun" foreground="[0,0,255]" italic="false" opaque="false" readonly="true" size="12" subscript="false" superscript="false" underline="true" placeholder="false"/>
<Font name="Dictionary Hyperlink" background="[255,255,255]" bold="false" executable="false" family="Serif" foreground="[147,0,15]" italic="false" opaque="false" readonly="false" size="12" subscript="false" superscript="false" underline="true" placeholder="false"/>
<Font name="2D Math" background="[255,255,255]" bold="false" executable="true" family="SimSun" foreground="[0,0,0]" italic="false" opaque="false" readonly="false" size="12" subscript="false" superscript="false" underline="false" placeholder="false"/>
<Font name="Bullet Item" background="[255,255,255]" bold="false" executable="false" family="SimSun" foreground="[0,0,0]" italic="false" opaque="false" readonly="false" size="12" subscript="false" superscript="false" underline="false" placeholder="false"/>
<Font name="Maple Plot" background="[255,255,255]" bold="false" executable="false" family="SimSun" foreground="[0,0,0]" italic="false" opaque="false" readonly="false" size="12" subscript="false" superscript="false" underline="false" placeholder="false"/>
<Font name="List Item" background="[255,255,255]" bold="false" executable="false" family="SimSun" foreground="[0,0,0]" italic="false" opaque="false" readonly="false" size="12" subscript="false" superscript="false" underline="false" placeholder="false"/>
<Font name="Dash Item" background="[255,255,255]" bold="false" executable="false" family="SimSun" foreground="[0,0,0]" italic="false" opaque="false" readonly="false" size="12" subscript="false" superscript="false" underline="false" placeholder="false"/>
<Font name="2D Input" background="[255,255,255]" bold="true" executable="true" family="Courier New" foreground="[128,0,0]" italic="false" opaque="false" readonly="false" size="12" subscript="false" superscript="false" underline="false" placeholder="false"/>
<Font name="Error" background="[255,255,255]" bold="false" executable="false" family="SimSun" foreground="[255,0,255]" italic="false" opaque="false" readonly="true" size="12" subscript="false" superscript="false" underline="false" placeholder="false"/>
<Font name="Title" background="[255,255,255]" bold="true" executable="false" family="SimSun" foreground="[0,0,0]" italic="false" opaque="false" readonly="false" size="18" subscript="false" superscript="false" underline="false" placeholder="false"/>
<Font name="Text" background="[255,255,255]" bold="false" executable="false" family="SimSun" foreground="[0,0,0]" italic="false" opaque="false" readonly="false" size="12" subscript="false" superscript="false" underline="false" placeholder="false"/>
<Font name="Normal" background="[255,255,255]" bold="false" executable="false" family="SimSun" foreground="[0,0,0]" italic="false" opaque="false" readonly="false" size="12" subscript="false" superscript="false" underline="false" placeholder="false"/>
<Font name="Caption Reference" background="[255,255,255]" bold="true" executable="false" family="SimSun" foreground="[0,0,0]" italic="false" opaque="false" readonly="false" size="12" subscript="false" superscript="false" underline="false" placeholder="false"/>
<Font name="Code" background="[255,255,255]" bold="false" executable="false" family="SimSun" foreground="[255,0,0]" italic="false" opaque="false" readonly="false" size="12" subscript="false" superscript="false" underline="false" placeholder="false"/>
<Font name="Maple Input Placeholder" background="[255,255,255]" bold="true" executable="true" family="SimSun" foreground="[200,0,200]" italic="false" opaque="false" readonly="false" size="12" subscript="false" superscript="false" underline="false" placeholder="true"/>
<Font name="Equation Label" background="[255,255,255]" bold="true" executable="false" family="SimSun" foreground="[0,0,0]" italic="false" opaque="false" readonly="false" size="12" subscript="false" superscript="false" underline="false" placeholder="false"/>
<Font name="Author" background="[255,255,255]" bold="false" executable="false" family="SimSun" foreground="[0,0,0]" italic="false" opaque="false" readonly="false" size="12" subscript="false" superscript="false" underline="false" placeholder="false"/>
<Font name="Hyperlink" background="[255,255,255]" bold="false" executable="false" family="Serif" foreground="[0,128,128]" italic="false" opaque="false" readonly="false" size="12" subscript="false" superscript="false" underline="true" placeholder="false"/>
<Font name="Caption Text" background="[255,255,255]" bold="true" executable="false" family="SimSun" foreground="[0,0,0]" italic="false" opaque="false" readonly="false" size="12" subscript="false" superscript="false" underline="false" placeholder="false"/>
<Layout name="Bullet Item" alignment="left" bullet="dot" firstindent="0" leftmargin="0" rightmargin="0" linespacing="0.0" spaceabove="3" spacebelow="3" linebreak="space" pagebreak-before="false" initial="0" bulletsuffix=""/>
<Layout name="Maple Plot" alignment="centred" bullet="none" firstindent="0" leftmargin="0" rightmargin="0" linespacing="0.0" spaceabove="0" spacebelow="0" linebreak="space" pagebreak-before="false" initial="0" bulletsuffix=""/>
<Layout name="Heading 1" alignment="left" bullet="none" firstindent="0" leftmargin="0" rightmargin="0" linespacing="0.0" spaceabove="8" spacebelow="4" linebreak="space" pagebreak-before="false" initial="0" bulletsuffix=""/>
<Layout name="Warning" alignment="left" bullet="none" firstindent="0" leftmargin="0" rightmargin="0" linespacing="0.0" spaceabove="0" spacebelow="0" linebreak="space" pagebreak-before="false" initial="0" bulletsuffix=""/>
<Layout name="Heading 4" alignment="left" bullet="none" firstindent="0" leftmargin="0" rightmargin="0" linespacing="0.0" spaceabove="0" spacebelow="0" linebreak="space" pagebreak-before="false" initial="0" bulletsuffix=""/>
<Layout name="Line Printed Output" alignment="left" bullet="none" firstindent="0" leftmargin="0" rightmargin="0" linespacing="0.0" spaceabove="0" spacebelow="0" linebreak="any" pagebreak-before="false" initial="0" bulletsuffix=""/>
<Layout name="List Item" alignment="left" bullet="indent" firstindent="0" leftmargin="0" rightmargin="0" linespacing="0.0" spaceabove="3" spacebelow="3" linebreak="space" pagebreak-before="false" initial="0" bulletsuffix=""/>
<Layout name="Heading 2" alignment="left" bullet="none" firstindent="0" leftmargin="0" rightmargin="0" linespacing="0.0" spaceabove="8" spacebelow="2" linebreak="space" pagebreak-before="false" initial="0" bulletsuffix=""/>
<Layout name="Maple Output" alignment="centred" bullet="none" firstindent="0" leftmargin="0" rightmargin="0" linespacing="0.3" spaceabove="0" spacebelow="0" linebreak="space" pagebreak-before="false" initial="0" bulletsuffix=""/>
<Layout name="Heading 3" alignment="left" bullet="none" firstindent="0" leftmargin="0" rightmargin="0" linespacing="0.0" spaceabove="0" spacebelow="0" linebreak="space" pagebreak-before="false" initial="0" bulletsuffix=""/>
<Layout name="Dash Item" alignment="left" bullet="dash" firstindent="0" leftmargin="0" rightmargin="0" linespacing="0.0" spaceabove="3" spacebelow="3" linebreak="space" pagebreak-before="false" initial="0" bulletsuffix=""/>
<Layout name="Error" alignment="left" bullet="none" firstindent="0" leftmargin="0" rightmargin="0" linespacing="0.0" spaceabove="0" spacebelow="0" linebreak="space" pagebreak-before="false" initial="0" bulletsuffix=""/>
<Layout name="Diagnostic" alignment="left" bullet="none" firstindent="0" leftmargin="0" rightmargin="0" linespacing="0.0" spaceabove="0" spacebelow="0" linebreak="any" pagebreak-before="false" initial="0" bulletsuffix=""/>
<Layout name="Title" alignment="centred" bullet="none" firstindent="0" leftmargin="0" rightmargin="0" linespacing="0.0" spaceabove="12" spacebelow="12" linebreak="space" pagebreak-before="false" initial="0" bulletsuffix=""/>
<Layout name="Ordered List 1" alignment="left" bullet="numeric" firstindent="0" leftmargin="0" rightmargin="0" linespacing="0.0" spaceabove="3" spacebelow="3" linebreak="space" pagebreak-before="false" initial="-1" bulletsuffix=""/>
<Layout name="Text Output" alignment="left" bullet="none" firstindent="0" leftmargin="0" rightmargin="0" linespacing="0.0" spaceabove="0" spacebelow="0" linebreak="newline" pagebreak-before="false" initial="0" bulletsuffix=""/>
<Layout name="Ordered List 2" alignment="left" bullet="alphabetic" firstindent="0" leftmargin="36" rightmargin="0" linespacing="0.0" spaceabove="3" spacebelow="3" linebreak="space" pagebreak-before="false" initial="-1" bulletsuffix=""/>
<Layout name="Ordered List 3" alignment="left" bullet="roman" firstindent="0" leftmargin="72" rightmargin="0" linespacing="0.0" spaceabove="3" spacebelow="3" linebreak="space" pagebreak-before="false" initial="-1" bulletsuffix=""/>
<Layout name="Normal" alignment="left" bullet="none" firstindent="0" leftmargin="0" rightmargin="0" linespacing="0.0" spaceabove="0" spacebelow="0" linebreak="space" pagebreak-before="false" initial="0" bulletsuffix=""/>
<Layout name="Ordered List 4" alignment="left" bullet="ALPHABETIC" firstindent="0" leftmargin="108" rightmargin="0" linespacing="0.0" spaceabove="3" spacebelow="3" linebreak="space" pagebreak-before="false" initial="-1" bulletsuffix=""/>
<Layout name="Ordered List 5" alignment="left" bullet="ROMAN" firstindent="0" leftmargin="144" rightmargin="0" linespacing="0.0" spaceabove="3" spacebelow="3" linebreak="space" pagebreak-before="false" initial="-1" bulletsuffix=""/>
<Layout name="HyperlinkError" alignment="left" bullet="none" firstindent="0" leftmargin="0" rightmargin="0" linespacing="0.0" spaceabove="0" spacebelow="0" linebreak="space" pagebreak-before="false" initial="0" bulletsuffix=""/>
<Layout name="Author" alignment="centred" bullet="none" firstindent="0" leftmargin="0" rightmargin="0" linespacing="0.0" spaceabove="8" spacebelow="8" linebreak="space" pagebreak-before="false" initial="0" bulletsuffix=""/>
<Layout name="HyperlinkWarning" alignment="left" bullet="none" firstindent="0" leftmargin="0" rightmargin="0" linespacing="0.0" spaceabove="0" spacebelow="0" linebreak="space" pagebreak-before="false" initial="0" bulletsuffix=""/>
<Pencil-style name="Pencil 1" pen-color="[0,0,0]" pen-height="1.0" pen-width="1.0" pen-opacity="1.0"/>
<Pencil-style name="Pencil 2" pen-color="[0,0,255]" pen-height="1.0" pen-width="1.0" pen-opacity="1.0"/>
<Pencil-style name="Pencil 3" pen-color="[0,0,0]" pen-height="3.0" pen-width="3.0" pen-opacity="1.0"/>
<Pencil-style name="Pencil 4" pen-color="[0,0,255]" pen-height="3.0" pen-width="3.0" pen-opacity="1.0"/>
<Pencil-style name="Pencil 5" pen-color="[255,0,0]" pen-height="5.0" pen-width="5.0" pen-opacity="1.0"/>
<Highlighter-style name="Highlighter 5" pen-color="[255,255,0]" pen-height="48.0" pen-width="48.0" pen-opacity="0.8"/>
<Highlighter-style name="Highlighter 3" pen-color="[51,255,0]" pen-height="24.0" pen-width="24.0" pen-opacity="0.8"/>
<Highlighter-style name="Highlighter 4" pen-color="[0,255,255]" pen-height="32.0" pen-width="32.0" pen-opacity="0.8"/>
<Highlighter-style name="Highlighter 1" pen-color="[255,153,255]" pen-height="12.0" pen-width="8.0" pen-opacity="0.8"/>
<Highlighter-style name="Highlighter 2" pen-color="[255,204,0]" pen-height="14.0" pen-width="14.0" pen-opacity="0.8"/>
</Styles>
<Startup-Code startupcode=""/>
<Task-table>
    <Task-category name="&lt;default&gt;"/>
</Task-table>
<Task/>
<Group labelreference="L246" drawlabel="true">
<Input><Text-field prompt="&gt; " style="Maple Input" layout="Normal">#This file is used to compute the normal form of the Hopf bifurcation in the FitzHugh-Nagumo model with NBC. The corresponding mathematical procedure is given in section 7.1 of the Supplementary Information. The Lyapunov coefficient in the normal form (S43) can be obtained by executing the entire worksheet.</Text-field>
</Input>
</Group>
<Group labelreference="L228" drawlabel="true">
<Input><Text-field prompt="&gt; " style="Maple Input" layout="Normal">restart;</Text-field>
</Input>
</Group>
<Group labelreference="L227" drawlabel="true">
<Input><Text-field prompt="&gt; " style="Maple Input" layout="Normal">lambda0:=mu+I*omega:</Text-field>
</Input>
</Group>
<Group hide-input="false" labelreference="L229" drawlabel="true">
<Input><Text-field prompt="&gt; " style="Maple Input" layout="Normal">lambda1:=evalc(conjugate(lambda0));</Text-field>
</Input>
<Output><Text-field style="2D Output" layout="Maple Output"><Equation executable="false" style="2D Output" display="LUklbXJvd0c2Iy9JK21vZHVsZW5hbWVHNiJJLFR5cGVzZXR0aW5nR0koX3N5c2xpYkdGJzYoLUkjbWlHRiQ2JVEoJiM5NTU7MUYnLyUnaXRhbGljR1EldHJ1ZUYnLyUsbWF0aHZhcmlhbnRHUSdpdGFsaWNGJy1JI21vR0YkNi1RIzo9RicvRjNRJ25vcm1hbEYnLyUmZmVuY2VHUSZmYWxzZUYnLyUqc2VwYXJhdG9yR0Y9LyUpc3RyZXRjaHlHRj0vJSpzeW1tZXRyaWNHRj0vJShsYXJnZW9wR0Y9LyUubW92YWJsZWxpbWl0c0dGPS8lJ2FjY2VudEdGPS8lJ2xzcGFjZUdRLDAuMjc3Nzc3OGVtRicvJSdyc3BhY2VHRkwtRiM2Ji1GLDYlUScmIzk1NjtGJy9GMEY9RjktRjY2LVEoJm1pbnVzO0YnRjlGO0Y+RkBGQkZERkZGSC9GS1EsMC4yMjIyMjIyZW1GJy9GTkZZLUYjNiYtSSNtbkdGJDYkUSJJRidGOS1GNjYtUTEmSW52aXNpYmxlVGltZXM7RidGOUY7Rj5GQEZCRkRGRkZIL0ZLUSYwLjBlbUYnL0ZORl9vLUYsNiVRJyYjOTY5O0YnRlRGOUY5RjkvJStmb3JlZ3JvdW5kR1EoWzAsMCwwXUYnLyUpcmVhZG9ubHlHRj1GOQ==">LCZJI211RzYiIiIiKiYsJF4jRiVGJUYlSSZvbWVnYUdGJEYlISIi</Equation></Text-field>
</Output>
</Group>
<Group hide-input="false" labelreference="L230" drawlabel="true">
<Input><Text-field prompt="&gt; " style="Maple Input" layout="Normal">q:=l*Vector[column]([ 1-F12 ,
                 xi-I*omega ]);</Text-field>
</Input>
<Output><Text-field style="2D Output" layout="Maple Output"><Equation executable="false" style="2D Output" display="LUklbXJvd0c2Iy9JK21vZHVsZW5hbWVHNiJJLFR5cGVzZXR0aW5nR0koX3N5c2xpYkdGJzYoLUkjbWlHRiQ2JVEicUYnLyUnaXRhbGljR1EldHJ1ZUYnLyUsbWF0aHZhcmlhbnRHUSdpdGFsaWNGJy1JI21vR0YkNi1RIzo9RicvRjNRJ25vcm1hbEYnLyUmZmVuY2VHUSZmYWxzZUYnLyUqc2VwYXJhdG9yR0Y9LyUpc3RyZXRjaHlHRj0vJSpzeW1tZXRyaWNHRj0vJShsYXJnZW9wR0Y9LyUubW92YWJsZWxpbWl0c0dGPS8lJ2FjY2VudEdGPS8lJ2xzcGFjZUdRLDAuMjc3Nzc3OGVtRicvJSdyc3BhY2VHRkwtSShtYWN0aW9uR0YkNiUtSShtZmVuY2VkR0YkNigtRiM2Ji1JJ210YWJsZUdGJDY4LUkkbXRyR0YkNigtSSRtdGRHRiQ2Ki1GIzYmLUYsNiVRImxGJ0YvRjItRjY2LVExJkludmlzaWJsZVRpbWVzO0YnRjlGO0Y+RkBGQkZERkZGSC9GS1EmMC4wZW1GJy9GTkZjby1GUzYkLUYjNiYtSSNtbkdGJDYkUSIxRidGOS1GNjYtUSgmbWludXM7RidGOUY7Rj5GQEZCRkRGRkZIL0ZLUSwwLjIyMjIyMjJlbUYnL0ZORmFwLUYsNiVRJEYxMkYnRi9GMkY5RjlGOS8lK2ZvcmVncm91bmRHUShbMCwwLDBdRicvJSlyZWFkb25seUdGPS8lKXJvd2FsaWduR1EhRicvJSxjb2x1bW5hbGlnbkdGXXEvJStncm91cGFsaWduR0ZdcS8lKHJvd3NwYW5HRlxwLyUrY29sdW1uc3BhbkdGXHBGZnBGaXBGW3FGXnFGYHEtRmVuNigtRmhuNiotRiM2JkZcb0Zfby1GUzYkLUYjNiYtRiw2JVEnJiM5NTg7RicvRjBGPUY5Rl1wLUYjNiYtRmpvNiRRIklGJ0Y5Rl9vLUYsNiVRJyYjOTY5O0YnRmNyRjlGOUY5RjlGOUZmcEZpcEZbcUZecUZgcUZicUZkcUZmcEZpcEZbcUZecUZgcUZmcEZpcC8lJmFsaWduR1ElYXhpc0YnL0ZccVEpYmFzZWxpbmVGJy9GX3FRJ2NlbnRlckYnL0ZhcVEnfGZybGVmdHxockYnLyUvYWxpZ25tZW50c2NvcGVHRjEvJSxjb2x1bW53aWR0aEdRJWF1dG9GJy8lJndpZHRoR0Zpcy8lK3Jvd3NwYWNpbmdHUSYxLjBleEYnLyUuY29sdW1uc3BhY2luZ0dRJjAuOGVtRicvJSlyb3dsaW5lc0dRJW5vbmVGJy8lLGNvbHVtbmxpbmVzR0ZkdC8lJmZyYW1lR0ZkdC8lLWZyYW1lc3BhY2luZ0dRLDAuNGVtfjAuNWV4RicvJSplcXVhbHJvd3NHRj0vJS1lcXVhbGNvbHVtbnNHRj0vJS1kaXNwbGF5c3R5bGVHRj0vJSVzaWRlR1EmcmlnaHRGJy8lMG1pbmxhYmVsc3BhY2luZ0dGYXRGZnBGaXBGOUY5L0krbXNlbWFudGljc0dGJFEqQ29sVmVjdG9yRicvJSVvcGVuR1EiW0YnLyUmY2xvc2VHUSJdRidGZ3UvJSthY3Rpb250eXBlR1EucnRhYmxlYWRkcmVzc0YnLyUpcnRhYmxlaWRHUTUxODQ0Njc0NDA3Mzg0OTkyOTk2NkYnRmZwRmlwRjk=">LUklbXJvd0c2Iy9JK21vZHVsZW5hbWVHNiJJLFR5cGVzZXR0aW5nR0koX3N5c2xpYkdGJzYoLUkjbWlHRiQ2JVEicUYnLyUnaXRhbGljR1EldHJ1ZUYnLyUsbWF0aHZhcmlhbnRHUSdpdGFsaWNGJy1JI21vR0YkNi1RIzo9RicvRjNRJ25vcm1hbEYnLyUmZmVuY2VHUSZmYWxzZUYnLyUqc2VwYXJhdG9yR0Y9LyUpc3RyZXRjaHlHRj0vJSpzeW1tZXRyaWNHRj0vJShsYXJnZW9wR0Y9LyUubW92YWJsZWxpbWl0c0dGPS8lJ2FjY2VudEdGPS8lJ2xzcGFjZUdRLDAuMjc3Nzc3OGVtRicvJSdyc3BhY2VHRkwtSShtYWN0aW9uR0YkNiUtSShtZmVuY2VkR0YkNigtRiM2Ji1JJ210YWJsZUdGJDY4LUkkbXRyR0YkNigtSSRtdGRHRiQ2Ki1GIzYmLUYsNiVRImxGJ0YvRjItRjY2LVExJkludmlzaWJsZVRpbWVzO0YnRjlGO0Y+RkBGQkZERkZGSC9GS1EmMC4wZW1GJy9GTkZjby1GUzYkLUYjNiYtSSNtbkdGJDYkUSIxRidGOS1GNjYtUSgmbWludXM7RidGOUY7Rj5GQEZCRkRGRkZIL0ZLUSwwLjIyMjIyMjJlbUYnL0ZORmFwLUYsNiVRJEYxMkYnRi9GMkY5RjlGOS8lK2ZvcmVncm91bmRHUShbMCwwLDBdRicvJSlyZWFkb25seUdGPS8lKXJvd2FsaWduR1EhRicvJSxjb2x1bW5hbGlnbkdGXXEvJStncm91cGFsaWduR0ZdcS8lKHJvd3NwYW5HRlxwLyUrY29sdW1uc3BhbkdGXHBGZnBGaXBGW3FGXnFGYHEtRmVuNigtRmhuNiotRiM2JkZcb0Zfby1GUzYkLUYjNiYtRiw2JVEnJiM5NTg7RicvRjBGPUY5Rl1wLUYjNiYtRmpvNiRRIklGJ0Y5Rl9vLUYsNiVRJyYjOTY5O0YnRmNyRjlGOUY5RjlGOUZmcEZpcEZbcUZecUZgcUZicUZkcUZmcEZpcEZbcUZecUZgcUZmcEZpcC8lJmFsaWduR1ElYXhpc0YnL0ZccVEpYmFzZWxpbmVGJy9GX3FRJ2NlbnRlckYnL0ZhcVEnfGZybGVmdHxockYnLyUvYWxpZ25tZW50c2NvcGVHRjEvJSxjb2x1bW53aWR0aEdRJWF1dG9GJy8lJndpZHRoR0Zpcy8lK3Jvd3NwYWNpbmdHUSYxLjBleEYnLyUuY29sdW1uc3BhY2luZ0dRJjAuOGVtRicvJSlyb3dsaW5lc0dRJW5vbmVGJy8lLGNvbHVtbmxpbmVzR0ZkdC8lJmZyYW1lR0ZkdC8lLWZyYW1lc3BhY2luZ0dRLDAuNGVtfjAuNWV4RicvJSplcXVhbHJvd3NHRj0vJS1lcXVhbGNvbHVtbnNHRj0vJS1kaXNwbGF5c3R5bGVHRj0vJSVzaWRlR1EmcmlnaHRGJy8lMG1pbmxhYmVsc3BhY2luZ0dGYXRGZnBGaXBGOUY5L0krbXNlbWFudGljc0dGJFEqQ29sVmVjdG9yRicvJSVvcGVuR1EiW0YnLyUmY2xvc2VHUSJdRidGZ3UvJSthY3Rpb250eXBlR1EucnRhYmxlYWRkcmVzc0YnLyUpcnRhYmxlaWRHUTUxODQ0Njc0NDA3Mzg0OTkyOTk2NkYnRmZwRmlwRjk=</Equation></Text-field>
</Output>
</Group>
<Group hide-input="false" labelreference="L242" drawlabel="true">
<Input><Text-field prompt="&gt; " style="Maple Input" layout="Normal">l:=solve(q[1]-1/2,l);</Text-field>
</Input>
<Output><Text-field style="2D Output" layout="Maple Output"><Equation executable="false" style="2D Output" display="LUklbXJvd0c2Iy9JK21vZHVsZW5hbWVHNiJJLFR5cGVzZXR0aW5nR0koX3N5c2xpYkdGJzYoLUkjbWlHRiQ2JVEibEYnLyUnaXRhbGljR1EldHJ1ZUYnLyUsbWF0aHZhcmlhbnRHUSdpdGFsaWNGJy1JI21vR0YkNi1RIzo9RicvRjNRJ25vcm1hbEYnLyUmZmVuY2VHUSZmYWxzZUYnLyUqc2VwYXJhdG9yR0Y9LyUpc3RyZXRjaHlHRj0vJSpzeW1tZXRyaWNHRj0vJShsYXJnZW9wR0Y9LyUubW92YWJsZWxpbWl0c0dGPS8lJ2FjY2VudEdGPS8lJ2xzcGFjZUdRLDAuMjc3Nzc3OGVtRicvJSdyc3BhY2VHRkwtRiM2Jy1GNjYtUSomdW1pbnVzMDtGJ0Y5RjtGPkZARkJGREZGRkgvRktRLDAuMjIyMjIyMmVtRicvRk5GVS1JJm1mcmFjR0YkNigtRiM2Ji1JI21uR0YkNiRRIjFGJ0Y5LyUrZm9yZWdyb3VuZEdRKFswLDAsMF1GJy8lKXJlYWRvbmx5R0Y9RjktRiM2KC1GZ242JFEiMkYnRjktRjY2LVExJkludmlzaWJsZVRpbWVzO0YnRjlGO0Y+RkBGQkZERkZGSC9GS1EmMC4wZW1GJy9GTkZoby1JKG1mZW5jZWRHRiQ2JC1GIzYnRlFGZm4tRjY2LVEiK0YnRjlGO0Y+RkBGQkZERkZGSEZURlYtRiw2JVEkRjEyRidGL0YyRjlGOUZqbkZdb0Y5LyUubGluZXRoaWNrbmVzc0dGaW4vJStkZW5vbWFsaWduR1EnY2VudGVyRicvJSludW1hbGlnbkdGaXAvJSliZXZlbGxlZEdGPUZqbkZdb0Y5RmpuRl1vRjk=">LCQqJiMiIiIiIiNGJSwmRiUhIiJJJEYxMkc2IkYlRihGKA==</Equation></Text-field>
</Output>
</Group>
<Group hide-input="false" labelreference="L239" drawlabel="true">
<Input><Text-field prompt="&gt; " style="Maple Input" layout="Normal">cq:=evalc(conjugate(q))assuming real;</Text-field>
</Input>
<Output><Text-field style="2D Output" layout="Maple Output"><Equation executable="false" style="2D Output" display="LUklbXJvd0c2Iy9JK21vZHVsZW5hbWVHNiJJLFR5cGVzZXR0aW5nR0koX3N5c2xpYkdGJzYoLUkjbWlHRiQ2JVEjY3FGJy8lJ2l0YWxpY0dRJXRydWVGJy8lLG1hdGh2YXJpYW50R1EnaXRhbGljRictSSNtb0dGJDYtUSM6PUYnL0YzUSdub3JtYWxGJy8lJmZlbmNlR1EmZmFsc2VGJy8lKnNlcGFyYXRvckdGPS8lKXN0cmV0Y2h5R0Y9LyUqc3ltbWV0cmljR0Y9LyUobGFyZ2VvcEdGPS8lLm1vdmFibGVsaW1pdHNHRj0vJSdhY2NlbnRHRj0vJSdsc3BhY2VHUSwwLjI3Nzc3NzhlbUYnLyUncnNwYWNlR0ZMLUkobWFjdGlvbkdGJDYlLUkobWZlbmNlZEdGJDYoLUYjNiYtSSdtdGFibGVHRiQ2OC1JJG10ckdGJDYoLUkkbXRkR0YkNiotRiM2Jy1GNjYtUSomdW1pbnVzMDtGJ0Y5RjtGPkZARkJGREZGRkgvRktRLDAuMjIyMjIyMmVtRicvRk5GYG8tRiM2KC1JJm1mcmFjR0YkNigtSSNtbkdGJDYkUSIxRidGOS1GaG82JFEiMkYnRjkvJS5saW5ldGhpY2tuZXNzR0Zqby8lK2Rlbm9tYWxpZ25HUSdjZW50ZXJGJy8lKW51bWFsaWduR0ZicC8lKWJldmVsbGVkR0Y9LUY2Ni1RMSZJbnZpc2libGVUaW1lcztGJ0Y5RjtGPkZARkJGREZGRkgvRktRJjAuMGVtRicvRk5GW3EtRmVvNigtRiM2Ji1GIzYmRmdvLUY2Ni1RKCZtaW51cztGJ0Y5RjtGPkZARkJGREZGRkhGX29GYW8tRiw2JVEkRjEyRidGL0YyRjkvJStmb3JlZ3JvdW5kR1EoWzAsMCwwXUYnLyUpcmVhZG9ubHlHRj1GOS1GIzYmLUYjNidGXG9GZ28tRjY2LVEiK0YnRjlGO0Y+RkBGQkZERkZGSEZfb0Zhb0ZmcUY5RmlxRlxyRjlGXnBGYHBGY3BGZXBGaXFGXHJGOUZpcUZcckY5RmlxRlxyLyUpcm93YWxpZ25HUSFGJy8lLGNvbHVtbmFsaWduR0Znci8lK2dyb3VwYWxpZ25HRmdyLyUocm93c3BhbkdGam8vJStjb2x1bW5zcGFuR0Zqb0ZpcUZcckZlckZockZqci1GZW42KC1GaG42Ki1GIzYnRlxvLUYjNihGZG9GZ3AtRmVvNigtRiM2Ji1GIzYmLUYsNiVRJyYjOTU4O0YnL0YwRj1GOUZici1GIzYmLUZobzYkUSJJRidGOUZncC1GLDYlUScmIzk2OTtGJ0ZhdEY5RjlGOUZpcUZcckY5Rl5yRl5wRmBwRmNwRmVwRmlxRlxyRjlGaXFGXHJGOUZpcUZcckZlckZockZqckZcc0Zec0ZpcUZcckZlckZockZqckZpcUZcci8lJmFsaWduR1ElYXhpc0YnL0ZmclEpYmFzZWxpbmVGJy9GaXJGYnAvRltzUSd8ZnJsZWZ0fGhyRicvJS9hbGlnbm1lbnRzY29wZUdGMS8lLGNvbHVtbndpZHRoR1ElYXV0b0YnLyUmd2lkdGhHRmZ1LyUrcm93c3BhY2luZ0dRJjEuMGV4RicvJS5jb2x1bW5zcGFjaW5nR1EmMC44ZW1GJy8lKXJvd2xpbmVzR1Elbm9uZUYnLyUsY29sdW1ubGluZXNHRmF2LyUmZnJhbWVHRmF2LyUtZnJhbWVzcGFjaW5nR1EsMC40ZW1+MC41ZXhGJy8lKmVxdWFscm93c0dGPS8lLWVxdWFsY29sdW1uc0dGPS8lLWRpc3BsYXlzdHlsZUdGPS8lJXNpZGVHUSZyaWdodEYnLyUwbWlubGFiZWxzcGFjaW5nR0ZedkZpcUZcckY5RjkvSSttc2VtYW50aWNzR0YkUSpDb2xWZWN0b3JGJy8lJW9wZW5HUSJbRicvJSZjbG9zZUdRIl1GJ0Zkdy8lK2FjdGlvbnR5cGVHUS5ydGFibGVhZGRyZXNzRicvJSlydGFibGVpZEdRNTE4NDQ2NzQ0MDczODQ5OTMyOTY2RidGaXFGXHJGOQ==">LUklbXJvd0c2Iy9JK21vZHVsZW5hbWVHNiJJLFR5cGVzZXR0aW5nR0koX3N5c2xpYkdGJzYoLUkjbWlHRiQ2JVEjY3FGJy8lJ2l0YWxpY0dRJXRydWVGJy8lLG1hdGh2YXJpYW50R1EnaXRhbGljRictSSNtb0dGJDYtUSM6PUYnL0YzUSdub3JtYWxGJy8lJmZlbmNlR1EmZmFsc2VGJy8lKnNlcGFyYXRvckdGPS8lKXN0cmV0Y2h5R0Y9LyUqc3ltbWV0cmljR0Y9LyUobGFyZ2VvcEdGPS8lLm1vdmFibGVsaW1pdHNHRj0vJSdhY2NlbnRHRj0vJSdsc3BhY2VHUSwwLjI3Nzc3NzhlbUYnLyUncnNwYWNlR0ZMLUkobWFjdGlvbkdGJDYlLUkobWZlbmNlZEdGJDYoLUYjNiYtSSdtdGFibGVHRiQ2OC1JJG10ckdGJDYoLUkkbXRkR0YkNiotRiM2Jy1GNjYtUSomdW1pbnVzMDtGJ0Y5RjtGPkZARkJGREZGRkgvRktRLDAuMjIyMjIyMmVtRicvRk5GYG8tRiM2KC1JJm1mcmFjR0YkNigtSSNtbkdGJDYkUSIxRidGOS1GaG82JFEiMkYnRjkvJS5saW5ldGhpY2tuZXNzR0Zqby8lK2Rlbm9tYWxpZ25HUSdjZW50ZXJGJy8lKW51bWFsaWduR0ZicC8lKWJldmVsbGVkR0Y9LUY2Ni1RMSZJbnZpc2libGVUaW1lcztGJ0Y5RjtGPkZARkJGREZGRkgvRktRJjAuMGVtRicvRk5GW3EtRmVvNigtRiM2Ji1GIzYmRmdvLUY2Ni1RKCZtaW51cztGJ0Y5RjtGPkZARkJGREZGRkhGX29GYW8tRiw2JVEkRjEyRidGL0YyRjkvJStmb3JlZ3JvdW5kR1EoWzAsMCwwXUYnLyUpcmVhZG9ubHlHRj1GOS1GIzYmLUYjNidGXG9GZ28tRjY2LVEiK0YnRjlGO0Y+RkBGQkZERkZGSEZfb0Zhb0ZmcUY5RmlxRlxyRjlGXnBGYHBGY3BGZXBGaXFGXHJGOUZpcUZcckY5RmlxRlxyLyUpcm93YWxpZ25HUSFGJy8lLGNvbHVtbmFsaWduR0Znci8lK2dyb3VwYWxpZ25HRmdyLyUocm93c3BhbkdGam8vJStjb2x1bW5zcGFuR0Zqb0ZpcUZcckZlckZockZqci1GZW42KC1GaG42Ki1GIzYnRlxvLUYjNihGZG9GZ3AtRmVvNigtRiM2Ji1GIzYmLUYsNiVRJyYjOTU4O0YnL0YwRj1GOUZici1GIzYmLUZobzYkUSJJRidGOUZncC1GLDYlUScmIzk2OTtGJ0ZhdEY5RjlGOUZpcUZcckY5Rl5yRl5wRmBwRmNwRmVwRmlxRlxyRjlGaXFGXHJGOUZpcUZcckZlckZockZqckZcc0Zec0ZpcUZcckZlckZockZqckZpcUZcci8lJmFsaWduR1ElYXhpc0YnL0ZmclEpYmFzZWxpbmVGJy9GaXJGYnAvRltzUSd8ZnJsZWZ0fGhyRicvJS9hbGlnbm1lbnRzY29wZUdGMS8lLGNvbHVtbndpZHRoR1ElYXV0b0YnLyUmd2lkdGhHRmZ1LyUrcm93c3BhY2luZ0dRJjEuMGV4RicvJS5jb2x1bW5zcGFjaW5nR1EmMC44ZW1GJy8lKXJvd2xpbmVzR1Elbm9uZUYnLyUsY29sdW1ubGluZXNHRmF2LyUmZnJhbWVHRmF2LyUtZnJhbWVzcGFjaW5nR1EsMC40ZW1+MC41ZXhGJy8lKmVxdWFscm93c0dGPS8lLWVxdWFsY29sdW1uc0dGPS8lLWRpc3BsYXlzdHlsZUdGPS8lJXNpZGVHUSZyaWdodEYnLyUwbWlubGFiZWxzcGFjaW5nR0ZedkZpcUZcckY5RjkvSSttc2VtYW50aWNzR0YkUSpDb2xWZWN0b3JGJy8lJW9wZW5HUSJbRicvJSZjbG9zZUdRIl1GJ0Zkdy8lK2FjdGlvbnR5cGVHUS5ydGFibGVhZGRyZXNzRicvJSlydGFibGVpZEdRNTE4NDQ2NzQ0MDczODQ5OTMyOTY2RidGaXFGXHJGOQ==</Equation></Text-field>
</Output>
</Group>
<Group hide-input="false" labelreference="L232" drawlabel="true">
<Input><Text-field prompt="&gt; " style="Maple Input" layout="Normal">p:=1/l*evalc(expand(Vector[column]([ (xi-I*omega)/(1-F12) ,
                 -1 ])*I/2/Pi/omega));</Text-field>
</Input>
<Output><Text-field style="2D Output" layout="Maple Output"><Equation executable="false" style="2D Output" display="LUklbXJvd0c2Iy9JK21vZHVsZW5hbWVHNiJJLFR5cGVzZXR0aW5nR0koX3N5c2xpYkdGJzYoLUkjbWlHRiQ2JVEicEYnLyUnaXRhbGljR1EldHJ1ZUYnLyUsbWF0aHZhcmlhbnRHUSdpdGFsaWNGJy1JI21vR0YkNi1RIzo9RicvRjNRJ25vcm1hbEYnLyUmZmVuY2VHUSZmYWxzZUYnLyUqc2VwYXJhdG9yR0Y9LyUpc3RyZXRjaHlHRj0vJSpzeW1tZXRyaWNHRj0vJShsYXJnZW9wR0Y9LyUubW92YWJsZWxpbWl0c0dGPS8lJ2FjY2VudEdGPS8lJ2xzcGFjZUdRLDAuMjc3Nzc3OGVtRicvJSdyc3BhY2VHRkwtSShtYWN0aW9uR0YkNiUtSShtZmVuY2VkR0YkNigtRiM2Ji1JJ210YWJsZUdGJDY4LUkkbXRyR0YkNigtSSRtdGRHRiQ2Ki1JJm1mcmFjR0YkNigtRiM2Ki1GIzYoLUZbbzYoLUkjbW5HRiQ2JFEiMUYnRjktRmRvNiRRIjJGJ0Y5LyUubGluZXRoaWNrbmVzc0dGZm8vJStkZW5vbWFsaWduR1EnY2VudGVyRicvJSludW1hbGlnbkdGXnAvJSliZXZlbGxlZEdGPS1GNjYtUTEmSW52aXNpYmxlVGltZXM7RidGOUY7Rj5GQEZCRkRGRkZIL0ZLUSYwLjBlbUYnL0ZORmdwLUYjNiQtRmRvNiRRIklGJ0Y5RjkvJStmb3JlZ3JvdW5kR1EoWzAsMCwwXUYnLyUpcmVhZG9ubHlHRj1GOUZjcC1GUzYkLUYjNiZGZ28tRjY2LVEoJm1pbnVzO0YnRjlGO0Y+RkBGQkZERkZGSC9GS1EsMC4yMjIyMjIyZW1GJy9GTkZbci1GIzYmRmdvRmNwLUYsNiVRJEYxMkYnRi9GMkY5RjlGOUZjcC1GUzYkLUYjNiYtRiw2JVEnJiM5NTg7RicvRjBGPUY5RmdxLUYjNiZGW3FGY3AtRiw2JVEnJiM5Njk7RidGaXJGOUY5RjlGOUZecUZhcUY5LUYjNiotRiw2JVEnJiM5NjA7RidGaXJGOUZjcEZcc0ZjcC1GUzYkLUYjNiZGY29GZ3FGX3JGOUY5Rl5xRmFxRjlGam9GXHBGX3BGYXBGXnFGYXEvJSlyb3dhbGlnbkdRIUYnLyUsY29sdW1uYWxpZ25HRmpzLyUrZ3JvdXBhbGlnbkdGanMvJShyb3dzcGFuR0Zmby8lK2NvbHVtbnNwYW5HRmZvRl5xRmFxRmhzRlt0Rl10LUZlbjYoLUZobjYqLUYjNictRjY2LVEqJnVtaW51czA7RidGOUY7Rj5GQEZCRkRGRkZIRmpxRlxyLUZbbzYoLUYjNihGX29GY3BGY3FGXnFGYXFGOS1GIzYoRmFzRmNwRlxzRl5xRmFxRjlGam9GXHBGX3BGYXBGXnFGYXFGOUZecUZhcUZoc0ZbdEZddEZfdEZhdEZecUZhcUZoc0ZbdEZddEZecUZhcS8lJmFsaWduR1ElYXhpc0YnL0Zpc1EpYmFzZWxpbmVGJy9GXHRGXnAvRl50USd8ZnJsZWZ0fGhyRicvJS9hbGlnbm1lbnRzY29wZUdGMS8lLGNvbHVtbndpZHRoR1ElYXV0b0YnLyUmd2lkdGhHRl52LyUrcm93c3BhY2luZ0dRJjEuMGV4RicvJS5jb2x1bW5zcGFjaW5nR1EmMC44ZW1GJy8lKXJvd2xpbmVzR1Elbm9uZUYnLyUsY29sdW1ubGluZXNHRml2LyUmZnJhbWVHRml2LyUtZnJhbWVzcGFjaW5nR1EsMC40ZW1+MC41ZXhGJy8lKmVxdWFscm93c0dGPS8lLWVxdWFsY29sdW1uc0dGPS8lLWRpc3BsYXlzdHlsZUdGPS8lJXNpZGVHUSZyaWdodEYnLyUwbWlubGFiZWxzcGFjaW5nR0ZmdkZecUZhcUY5RjkvSSttc2VtYW50aWNzR0YkUSpDb2xWZWN0b3JGJy8lJW9wZW5HUSJbRicvJSZjbG9zZUdRIl1GJ0ZceC8lK2FjdGlvbnR5cGVHUS5ydGFibGVhZGRyZXNzRicvJSlydGFibGVpZEdRNTE4NDQ2NzQ0MDczODg2ODkyMjcwRidGXnFGYXFGOQ==">LUklbXJvd0c2Iy9JK21vZHVsZW5hbWVHNiJJLFR5cGVzZXR0aW5nR0koX3N5c2xpYkdGJzYoLUkjbWlHRiQ2JVEicEYnLyUnaXRhbGljR1EldHJ1ZUYnLyUsbWF0aHZhcmlhbnRHUSdpdGFsaWNGJy1JI21vR0YkNi1RIzo9RicvRjNRJ25vcm1hbEYnLyUmZmVuY2VHUSZmYWxzZUYnLyUqc2VwYXJhdG9yR0Y9LyUpc3RyZXRjaHlHRj0vJSpzeW1tZXRyaWNHRj0vJShsYXJnZW9wR0Y9LyUubW92YWJsZWxpbWl0c0dGPS8lJ2FjY2VudEdGPS8lJ2xzcGFjZUdRLDAuMjc3Nzc3OGVtRicvJSdyc3BhY2VHRkwtSShtYWN0aW9uR0YkNiUtSShtZmVuY2VkR0YkNigtRiM2Ji1JJ210YWJsZUdGJDY4LUkkbXRyR0YkNigtSSRtdGRHRiQ2Ki1JJm1mcmFjR0YkNigtRiM2Ki1GIzYoLUZbbzYoLUkjbW5HRiQ2JFEiMUYnRjktRmRvNiRRIjJGJ0Y5LyUubGluZXRoaWNrbmVzc0dGZm8vJStkZW5vbWFsaWduR1EnY2VudGVyRicvJSludW1hbGlnbkdGXnAvJSliZXZlbGxlZEdGPS1GNjYtUTEmSW52aXNpYmxlVGltZXM7RidGOUY7Rj5GQEZCRkRGRkZIL0ZLUSYwLjBlbUYnL0ZORmdwLUYjNiQtRmRvNiRRIklGJ0Y5RjkvJStmb3JlZ3JvdW5kR1EoWzAsMCwwXUYnLyUpcmVhZG9ubHlHRj1GOUZjcC1GUzYkLUYjNiZGZ28tRjY2LVEoJm1pbnVzO0YnRjlGO0Y+RkBGQkZERkZGSC9GS1EsMC4yMjIyMjIyZW1GJy9GTkZbci1GIzYmRmdvRmNwLUYsNiVRJEYxMkYnRi9GMkY5RjlGOUZjcC1GUzYkLUYjNiYtRiw2JVEnJiM5NTg7RicvRjBGPUY5RmdxLUYjNiZGW3FGY3AtRiw2JVEnJiM5Njk7RidGaXJGOUY5RjlGOUZecUZhcUY5LUYjNiotRiw2JVEnJiM5NjA7RidGaXJGOUZjcEZcc0ZjcC1GUzYkLUYjNiZGY29GZ3FGX3JGOUY5Rl5xRmFxRjlGam9GXHBGX3BGYXBGXnFGYXEvJSlyb3dhbGlnbkdRIUYnLyUsY29sdW1uYWxpZ25HRmpzLyUrZ3JvdXBhbGlnbkdGanMvJShyb3dzcGFuR0Zmby8lK2NvbHVtbnNwYW5HRmZvRl5xRmFxRmhzRlt0Rl10LUZlbjYoLUZobjYqLUYjNictRjY2LVEqJnVtaW51czA7RidGOUY7Rj5GQEZCRkRGRkZIRmpxRlxyLUZbbzYoLUYjNihGX29GY3BGY3FGXnFGYXFGOS1GIzYoRmFzRmNwRlxzRl5xRmFxRjlGam9GXHBGX3BGYXBGXnFGYXFGOUZecUZhcUZoc0ZbdEZddEZfdEZhdEZecUZhcUZoc0ZbdEZddEZecUZhcS8lJmFsaWduR1ElYXhpc0YnL0Zpc1EpYmFzZWxpbmVGJy9GXHRGXnAvRl50USd8ZnJsZWZ0fGhyRicvJS9hbGlnbm1lbnRzY29wZUdGMS8lLGNvbHVtbndpZHRoR1ElYXV0b0YnLyUmd2lkdGhHRl52LyUrcm93c3BhY2luZ0dRJjEuMGV4RicvJS5jb2x1bW5zcGFjaW5nR1EmMC44ZW1GJy8lKXJvd2xpbmVzR1Elbm9uZUYnLyUsY29sdW1ubGluZXNHRml2LyUmZnJhbWVHRml2LyUtZnJhbWVzcGFjaW5nR1EsMC40ZW1+MC41ZXhGJy8lKmVxdWFscm93c0dGPS8lLWVxdWFsY29sdW1uc0dGPS8lLWRpc3BsYXlzdHlsZUdGPS8lJXNpZGVHUSZyaWdodEYnLyUwbWlubGFiZWxzcGFjaW5nR0ZmdkZecUZhcUY5RjkvSSttc2VtYW50aWNzR0YkUSpDb2xWZWN0b3JGJy8lJW9wZW5HUSJbRicvJSZjbG9zZUdRIl1GJ0ZceC8lK2FjdGlvbnR5cGVHUS5ydGFibGVhZGRyZXNzRicvJSlydGFibGVpZEdRNTE4NDQ2NzQ0MDczODg2ODkyMjcwRidGXnFGYXFGOQ==</Equation></Text-field>
</Output>
</Group>
<Group hide-input="false" labelreference="L235" drawlabel="true">
<Input><Text-field prompt="&gt; " style="Maple Input" layout="Normal">simplify( <Label label="L232" view="label"></Label> );</Text-field>
</Input>
<Output><Text-field style="2D Output" layout="Maple Output"><Equation executable="false" style="2D Output" display="LUkobWFjdGlvbkc2Iy9JK21vZHVsZW5hbWVHNiJJLFR5cGVzZXR0aW5nR0koX3N5c2xpYkdGJzYlLUkobWZlbmNlZEdGJDYoLUklbXJvd0dGJDYmLUknbXRhYmxlR0YkNjgtSSRtdHJHRiQ2KC1JJG10ZEdGJDYqLUYvNictSSNtb0dGJDYtUSomdW1pbnVzMDtGJy8lLG1hdGh2YXJpYW50R1Enbm9ybWFsRicvJSZmZW5jZUdRJmZhbHNlRicvJSpzZXBhcmF0b3JHRkUvJSlzdHJldGNoeUdGRS8lKnN5bW1ldHJpY0dGRS8lKGxhcmdlb3BHRkUvJS5tb3ZhYmxlbGltaXRzR0ZFLyUnYWNjZW50R0ZFLyUnbHNwYWNlR1EsMC4yMjIyMjIyZW1GJy8lJ3JzcGFjZUdGVC1JJm1mcmFjR0YkNigtRi82KC1JI21uR0YkNiRRIklGJ0ZALUY9Ni1RMSZJbnZpc2libGVUaW1lcztGJ0ZARkNGRkZIRkpGTEZORlAvRlNRJjAuMGVtRicvRlZGXm8tRiw2JC1GLzYmLUYvNiZGZm5Gam4tSSNtaUdGJDYlUScmIzk2OTtGJy8lJ2l0YWxpY0dGRUZARkAtRj02LVEoJm1pbnVzO0YnRkBGQ0ZGRkhGSkZMRk5GUEZSRlUtRmdvNiVRJyYjOTU4O0YnRmpvRkBGQEZALyUrZm9yZWdyb3VuZEdRKFswLDAsMF1GJy8lKXJlYWRvbmx5R0ZFRkAtRi82KC1GZ282JVEnJiM5NjA7RidGam9GQEZqbkZmb0ZicEZlcEZALyUubGluZXRoaWNrbmVzc0dRIjFGJy8lK2Rlbm9tYWxpZ25HUSdjZW50ZXJGJy8lKW51bWFsaWduR0ZhcS8lKWJldmVsbGVkR0ZFRmJwRmVwRkBGYnBGZXAvJSlyb3dhbGlnbkdRIUYnLyUsY29sdW1uYWxpZ25HRmhxLyUrZ3JvdXBhbGlnbkdGaHEvJShyb3dzcGFuR0ZecS8lK2NvbHVtbnNwYW5HRl5xRmJwRmVwRmZxRmlxRltyLUY1NigtRjg2Ki1GWDYoLUYvNihGZm5Gam4tRiw2JC1GLzYnRjwtRmduNiRGXnFGQC1GPTYtUSIrRidGQEZDRkZGSEZKRkxGTkZQRlJGVS1GZ282JVEkRjEyRicvRltwUSV0cnVlRicvRkFRJ2l0YWxpY0YnRkBGQEZicEZlcEZARmdwRlxxRl9xRmJxRmRxRmJwRmVwRmZxRmlxRltyRl1yRl9yRmJwRmVwRmZxRmlxRltyRmJwRmVwLyUmYWxpZ25HUSVheGlzRicvRmdxUSliYXNlbGluZUYnL0ZqcUZhcS9GXHJRJ3xmcmxlZnR8aHJGJy8lL2FsaWdubWVudHNjb3BlR0Zmcy8lLGNvbHVtbndpZHRoR1ElYXV0b0YnLyUmd2lkdGhHRmV0LyUrcm93c3BhY2luZ0dRJjEuMGV4RicvJS5jb2x1bW5zcGFjaW5nR1EmMC44ZW1GJy8lKXJvd2xpbmVzR1Elbm9uZUYnLyUsY29sdW1ubGluZXNHRmB1LyUmZnJhbWVHRmB1LyUtZnJhbWVzcGFjaW5nR1EsMC40ZW1+MC41ZXhGJy8lKmVxdWFscm93c0dGRS8lLWVxdWFsY29sdW1uc0dGRS8lLWRpc3BsYXlzdHlsZUdGRS8lJXNpZGVHUSZyaWdodEYnLyUwbWlubGFiZWxzcGFjaW5nR0ZddUZicEZlcEZARkAvSSttc2VtYW50aWNzR0YkUSpDb2xWZWN0b3JGJy8lJW9wZW5HUSJbRicvJSZjbG9zZUdRIl1GJ0Zjdi8lK2FjdGlvbnR5cGVHUS5ydGFibGVhZGRyZXNzRicvJSlydGFibGVpZEdRNTE4NDQ2NzQ0MDczODg2ODkyMzkwRic=">LUkobWFjdGlvbkc2Iy9JK21vZHVsZW5hbWVHNiJJLFR5cGVzZXR0aW5nR0koX3N5c2xpYkdGJzYlLUkobWZlbmNlZEdGJDYoLUklbXJvd0dGJDYmLUknbXRhYmxlR0YkNjgtSSRtdHJHRiQ2KC1JJG10ZEdGJDYqLUYvNictSSNtb0dGJDYtUSomdW1pbnVzMDtGJy8lLG1hdGh2YXJpYW50R1Enbm9ybWFsRicvJSZmZW5jZUdRJmZhbHNlRicvJSpzZXBhcmF0b3JHRkUvJSlzdHJldGNoeUdGRS8lKnN5bW1ldHJpY0dGRS8lKGxhcmdlb3BHRkUvJS5tb3ZhYmxlbGltaXRzR0ZFLyUnYWNjZW50R0ZFLyUnbHNwYWNlR1EsMC4yMjIyMjIyZW1GJy8lJ3JzcGFjZUdGVC1JJm1mcmFjR0YkNigtRi82KC1JI21uR0YkNiRRIklGJ0ZALUY9Ni1RMSZJbnZpc2libGVUaW1lcztGJ0ZARkNGRkZIRkpGTEZORlAvRlNRJjAuMGVtRicvRlZGXm8tRiw2JC1GLzYmLUYvNiZGZm5Gam4tSSNtaUdGJDYlUScmIzk2OTtGJy8lJ2l0YWxpY0dGRUZARkAtRj02LVEoJm1pbnVzO0YnRkBGQ0ZGRkhGSkZMRk5GUEZSRlUtRmdvNiVRJyYjOTU4O0YnRmpvRkBGQEZALyUrZm9yZWdyb3VuZEdRKFswLDAsMF1GJy8lKXJlYWRvbmx5R0ZFRkAtRi82KC1GZ282JVEnJiM5NjA7RidGam9GQEZqbkZmb0ZicEZlcEZALyUubGluZXRoaWNrbmVzc0dRIjFGJy8lK2Rlbm9tYWxpZ25HUSdjZW50ZXJGJy8lKW51bWFsaWduR0ZhcS8lKWJldmVsbGVkR0ZFRmJwRmVwRkBGYnBGZXAvJSlyb3dhbGlnbkdRIUYnLyUsY29sdW1uYWxpZ25HRmhxLyUrZ3JvdXBhbGlnbkdGaHEvJShyb3dzcGFuR0ZecS8lK2NvbHVtbnNwYW5HRl5xRmJwRmVwRmZxRmlxRltyLUY1NigtRjg2Ki1GWDYoLUYvNihGZm5Gam4tRiw2JC1GLzYnRjwtRmduNiRGXnFGQC1GPTYtUSIrRidGQEZDRkZGSEZKRkxGTkZQRlJGVS1GZ282JVEkRjEyRicvRltwUSV0cnVlRicvRkFRJ2l0YWxpY0YnRkBGQEZicEZlcEZARmdwRlxxRl9xRmJxRmRxRmJwRmVwRmZxRmlxRltyRl1yRl9yRmJwRmVwRmZxRmlxRltyRmJwRmVwLyUmYWxpZ25HUSVheGlzRicvRmdxUSliYXNlbGluZUYnL0ZqcUZhcS9GXHJRJ3xmcmxlZnR8aHJGJy8lL2FsaWdubWVudHNjb3BlR0Zmcy8lLGNvbHVtbndpZHRoR1ElYXV0b0YnLyUmd2lkdGhHRmV0LyUrcm93c3BhY2luZ0dRJjEuMGV4RicvJS5jb2x1bW5zcGFjaW5nR1EmMC44ZW1GJy8lKXJvd2xpbmVzR1Elbm9uZUYnLyUsY29sdW1ubGluZXNHRmB1LyUmZnJhbWVHRmB1LyUtZnJhbWVzcGFjaW5nR1EsMC40ZW1+MC41ZXhGJy8lKmVxdWFscm93c0dGRS8lLWVxdWFsY29sdW1uc0dGRS8lLWRpc3BsYXlzdHlsZUdGRS8lJXNpZGVHUSZyaWdodEYnLyUwbWlubGFiZWxzcGFjaW5nR0ZddUZicEZlcEZARkAvSSttc2VtYW50aWNzR0YkUSpDb2xWZWN0b3JGJy8lJW9wZW5HUSJbRicvJSZjbG9zZUdRIl1GJ0Zjdi8lK2FjdGlvbnR5cGVHUS5ydGFibGVhZGRyZXNzRicvJSlydGFibGVpZEdRNTE4NDQ2NzQ0MDczODg2ODkyMzkwRic=</Equation></Text-field>
</Output>
</Group>
<Group hide-input="false" labelreference="L237" drawlabel="true">
<Input><Text-field prompt="&gt; " style="Maple Input" layout="Normal">cp:=evalc(conjugate(p)) assuming real;</Text-field>
</Input>
<Output><Text-field style="2D Output" layout="Maple Output"><Equation executable="false" style="2D Output" display="LUklbXJvd0c2Iy9JK21vZHVsZW5hbWVHNiJJLFR5cGVzZXR0aW5nR0koX3N5c2xpYkdGJzYoLUkjbWlHRiQ2JVEjY3BGJy8lJ2l0YWxpY0dRJXRydWVGJy8lLG1hdGh2YXJpYW50R1EnaXRhbGljRictSSNtb0dGJDYtUSM6PUYnL0YzUSdub3JtYWxGJy8lJmZlbmNlR1EmZmFsc2VGJy8lKnNlcGFyYXRvckdGPS8lKXN0cmV0Y2h5R0Y9LyUqc3ltbWV0cmljR0Y9LyUobGFyZ2VvcEdGPS8lLm1vdmFibGVsaW1pdHNHRj0vJSdhY2NlbnRHRj0vJSdsc3BhY2VHUSwwLjI3Nzc3NzhlbUYnLyUncnNwYWNlR0ZMLUkobWFjdGlvbkdGJDYlLUkobWZlbmNlZEdGJDYoLUYjNiYtSSdtdGFibGVHRiQ2OC1JJG10ckdGJDYoLUkkbXRkR0YkNiotRiM2Jy1GNjYtUSomdW1pbnVzMDtGJ0Y5RjtGPkZARkJGREZGRkgvRktRLDAuMjIyMjIyMmVtRicvRk5GYG8tSSZtZnJhY0dGJDYoLUYjNiotRiM2KC1GY282KC1JI21uR0YkNiRRIjFGJ0Y5LUZccDYkUSIyRidGOS8lLmxpbmV0aGlja25lc3NHRl5wLyUrZGVub21hbGlnbkdRJ2NlbnRlckYnLyUpbnVtYWxpZ25HRmZwLyUpYmV2ZWxsZWRHRj0tRjY2LVExJkludmlzaWJsZVRpbWVzO0YnRjlGO0Y+RkBGQkZERkZGSC9GS1EmMC4wZW1GJy9GTkZfcS1GIzYkLUZccDYkUSJJRidGOUY5LyUrZm9yZWdyb3VuZEdRKFswLDAsMF1GJy8lKXJlYWRvbmx5R0Y9RjlGW3EtRlM2JC1GIzYmRl9wLUY2Ni1RKCZtaW51cztGJ0Y5RjtGPkZARkJGREZGRkhGX29GYW8tRiM2JkZfcEZbcS1GLDYlUSRGMTJGJ0YvRjJGOUY5RjlGW3EtRlM2JC1GIzYmLUYsNiVRJyYjOTU4O0YnL0YwRj1GOS1GNjYtUSIrRidGOUY7Rj5GQEZCRkRGRkZIRl9vRmFvLUYjNiZGY3FGW3EtRiw2JVEnJiM5Njk7RidGXnNGOUY5RjlGOUZmcUZpcUY5LUYjNiotRiw2JVEnJiM5NjA7RidGXnNGOUZbcUZkc0ZbcS1GUzYkLUYjNiZGW3BGX3JGZHJGOUY5RmZxRmlxRjlGYnBGZHBGZ3BGaXBGZnFGaXFGOUZmcUZpcS8lKXJvd2FsaWduR1EhRicvJSxjb2x1bW5hbGlnbkdGYnQvJStncm91cGFsaWduR0ZidC8lKHJvd3NwYW5HRl5wLyUrY29sdW1uc3BhbkdGXnBGZnFGaXFGYHRGY3RGZXQtRmVuNigtRmhuNiotRmNvNigtRiM2KEZnb0ZbcUZbckZmcUZpcUY5LUYjNihGaXNGW3FGZHNGZnFGaXFGOUZicEZkcEZncEZpcEZmcUZpcUZgdEZjdEZldEZndEZpdEZmcUZpcUZgdEZjdEZldEZmcUZpcS8lJmFsaWduR1ElYXhpc0YnL0ZhdFEpYmFzZWxpbmVGJy9GZHRGZnAvRmZ0USd8ZnJsZWZ0fGhyRicvJS9hbGlnbm1lbnRzY29wZUdGMS8lLGNvbHVtbndpZHRoR1ElYXV0b0YnLyUmd2lkdGhHRmF2LyUrcm93c3BhY2luZ0dRJjEuMGV4RicvJS5jb2x1bW5zcGFjaW5nR1EmMC44ZW1GJy8lKXJvd2xpbmVzR1Elbm9uZUYnLyUsY29sdW1ubGluZXNHRlx3LyUmZnJhbWVHRlx3LyUtZnJhbWVzcGFjaW5nR1EsMC40ZW1+MC41ZXhGJy8lKmVxdWFscm93c0dGPS8lLWVxdWFsY29sdW1uc0dGPS8lLWRpc3BsYXlzdHlsZUdGPS8lJXNpZGVHUSZyaWdodEYnLyUwbWlubGFiZWxzcGFjaW5nR0ZpdkZmcUZpcUY5RjkvSSttc2VtYW50aWNzR0YkUSpDb2xWZWN0b3JGJy8lJW9wZW5HUSJbRicvJSZjbG9zZUdRIl1GJ0ZfeC8lK2FjdGlvbnR5cGVHUS5ydGFibGVhZGRyZXNzRicvJSlydGFibGVpZEdRNTE4NDQ2NzQ0MDczODg2ODk0NjcwRidGZnFGaXFGOQ==">QyQ+SSNjcEc2Ii1JJ3J0YWJsZUclKnByb3RlY3RlZEc2JTsiIiIiIiM3JCouXiMjISIiRixGKywmRixGK0kkRjEyR0YlISIjRissJkkjeGlHRiVGKyomXiNGK0YrSSZvbWVnYUdGJUYrRitGK0kjUGlHRihGMUY5RjEsJkYrRitGM0YxRjEqKl4jI0YrRixGK0YyRitGOkYxRjlGMS9JKHN1YnR5cGVHRiUmSSdWZWN0b3JHNiRGKEkoX3N5c2xpYkdGJTYjSSdjb2x1bW5HRiVRLV9ub3Rlcm1pbmF0ZUYl</Equation></Text-field>
</Output>
</Group>
<Group hide-input="false" labelreference="L236" drawlabel="true">
<Input><Text-field prompt="&gt; " style="Maple Input" layout="Normal">int(simplify(evalc(p.q)),x=0..Pi);int(simplify(evalc(cp.cq)),x=0..Pi);</Text-field>
</Input>
<Output><Text-field style="2D Output" layout="Maple Output"><Equation executable="false" style="2D Output" display="LUkjbW5HNiMvSSttb2R1bGVuYW1lRzYiSSxUeXBlc2V0dGluZ0dJKF9zeXNsaWJHRic2JFEiMUYnLyUsbWF0aHZhcmlhbnRHUSdub3JtYWxGJw==">IiIi</Equation></Text-field>
</Output>
<Output><Text-field style="2D Output" layout="Maple Output"><Equation executable="false" style="2D Output" display="LUkjbW5HNiMvSSttb2R1bGVuYW1lRzYiSSxUeXBlc2V0dGluZ0dJKF9zeXNsaWJHRic2JFEiMUYnLyUsbWF0aHZhcmlhbnRHUSdub3JtYWxGJw==">IiIi</Equation></Text-field>
</Output>
</Group>
<Group hide-input="false" labelreference="L238" drawlabel="true">
<Input><Text-field prompt="&gt; " style="Maple Input" layout="Normal">bqq:=2*Vector[column]([ beta*q[1]^2 ,
                 0 ]);</Text-field>
</Input>
<Output><Text-field style="2D Output" layout="Maple Output"><Equation executable="false" style="2D Output" display="LUklbXJvd0c2Iy9JK21vZHVsZW5hbWVHNiJJLFR5cGVzZXR0aW5nR0koX3N5c2xpYkdGJzYoLUkjbWlHRiQ2JVEkYnFxRicvJSdpdGFsaWNHUSV0cnVlRicvJSxtYXRodmFyaWFudEdRJ2l0YWxpY0YnLUkjbW9HRiQ2LVEjOj1GJy9GM1Enbm9ybWFsRicvJSZmZW5jZUdRJmZhbHNlRicvJSpzZXBhcmF0b3JHRj0vJSlzdHJldGNoeUdGPS8lKnN5bW1ldHJpY0dGPS8lKGxhcmdlb3BHRj0vJS5tb3ZhYmxlbGltaXRzR0Y9LyUnYWNjZW50R0Y9LyUnbHNwYWNlR1EsMC4yNzc3Nzc4ZW1GJy8lJ3JzcGFjZUdGTC1JKG1hY3Rpb25HRiQ2JS1JKG1mZW5jZWRHRiQ2KC1GIzYmLUknbXRhYmxlR0YkNjgtSSRtdHJHRiQ2KC1JJG10ZEdGJDYqLUYjNigtSSZtZnJhY0dGJDYoLUkjbW5HRiQ2JFEiMUYnRjktRmBvNiRRIjJGJ0Y5LyUubGluZXRoaWNrbmVzc0dGYm8vJStkZW5vbWFsaWduR1EnY2VudGVyRicvJSludW1hbGlnbkdGam8vJSliZXZlbGxlZEdGPS1GNjYtUTEmSW52aXNpYmxlVGltZXM7RidGOUY7Rj5GQEZCRkRGRkZIL0ZLUSYwLjBlbUYnL0ZORmNwLUZdbzYoLUYjNigtRiw2JVEnJiM5NDY7RicvRjBGPUY5Rl9wLUklbXN1cEdGJDYlLUZTNiQtRiM2JkZfby1GNjYtUSgmbWludXM7RidGOUY7Rj5GQEZCRkRGRkZIL0ZLUSwwLjIyMjIyMjJlbUYnL0ZORmhxLUYsNiVRJEYxMkYnRi9GMkY5RjlGY28vJTFzdXBlcnNjcmlwdHNoaWZ0R1EiMEYnLyUrZm9yZWdyb3VuZEdRKFswLDAsMF1GJy8lKXJlYWRvbmx5R0Y9RjktRiM2Ji1GXnE2JS1GUzYkLUYjNictRjY2LVEqJnVtaW51czA7RidGOUY7Rj5GQEZCRkRGRkZIRmdxRmlxRl9vLUY2Ni1RIitGJ0Y5RjtGPkZARkJGREZGRkhGZ3FGaXFGanFGOUY5RmNvRl1yRmByRmNyRjlGZm9GaG9GW3BGXXBGYHJGY3JGOUZgckZjci8lKXJvd2FsaWduR1EhRicvJSxjb2x1bW5hbGlnbkdGZXMvJStncm91cGFsaWduR0Zlcy8lKHJvd3NwYW5HRmJvLyUrY29sdW1uc3BhbkdGYm9GYHJGY3JGY3NGZnNGaHMtRmVuNigtRmhuNiotRmBvNiRGX3JGOUZgckZjckZjc0Zmc0Zoc0Zqc0ZcdEZgckZjckZjc0Zmc0Zoc0ZgckZjci8lJmFsaWduR1ElYXhpc0YnL0Zkc1EpYmFzZWxpbmVGJy9GZ3NGam8vRmlzUSd8ZnJsZWZ0fGhyRicvJS9hbGlnbm1lbnRzY29wZUdGMS8lLGNvbHVtbndpZHRoR1ElYXV0b0YnLyUmd2lkdGhHRmB1LyUrcm93c3BhY2luZ0dRJjEuMGV4RicvJS5jb2x1bW5zcGFjaW5nR1EmMC44ZW1GJy8lKXJvd2xpbmVzR1Elbm9uZUYnLyUsY29sdW1ubGluZXNHRlt2LyUmZnJhbWVHRlt2LyUtZnJhbWVzcGFjaW5nR1EsMC40ZW1+MC41ZXhGJy8lKmVxdWFscm93c0dGPS8lLWVxdWFsY29sdW1uc0dGPS8lLWRpc3BsYXlzdHlsZUdGPS8lJXNpZGVHUSZyaWdodEYnLyUwbWlubGFiZWxzcGFjaW5nR0ZodUZgckZjckY5RjkvSSttc2VtYW50aWNzR0YkUSpDb2xWZWN0b3JGJy8lJW9wZW5HUSJbRicvJSZjbG9zZUdRIl1GJ0Zedy8lK2FjdGlvbnR5cGVHUS5ydGFibGVhZGRyZXNzRicvJSlydGFibGVpZEdRNTE4NDQ2NzQ0MDczODg2ODg4Mjk0RidGYHJGY3JGOQ==">LUklbXJvd0c2Iy9JK21vZHVsZW5hbWVHNiJJLFR5cGVzZXR0aW5nR0koX3N5c2xpYkdGJzYoLUkjbWlHRiQ2JVEkYnFxRicvJSdpdGFsaWNHUSV0cnVlRicvJSxtYXRodmFyaWFudEdRJ2l0YWxpY0YnLUkjbW9HRiQ2LVEjOj1GJy9GM1Enbm9ybWFsRicvJSZmZW5jZUdRJmZhbHNlRicvJSpzZXBhcmF0b3JHRj0vJSlzdHJldGNoeUdGPS8lKnN5bW1ldHJpY0dGPS8lKGxhcmdlb3BHRj0vJS5tb3ZhYmxlbGltaXRzR0Y9LyUnYWNjZW50R0Y9LyUnbHNwYWNlR1EsMC4yNzc3Nzc4ZW1GJy8lJ3JzcGFjZUdGTC1JKG1hY3Rpb25HRiQ2JS1JKG1mZW5jZWRHRiQ2KC1GIzYmLUknbXRhYmxlR0YkNjgtSSRtdHJHRiQ2KC1JJG10ZEdGJDYqLUYjNigtSSZtZnJhY0dGJDYoLUkjbW5HRiQ2JFEiMUYnRjktRmBvNiRRIjJGJ0Y5LyUubGluZXRoaWNrbmVzc0dGYm8vJStkZW5vbWFsaWduR1EnY2VudGVyRicvJSludW1hbGlnbkdGam8vJSliZXZlbGxlZEdGPS1GNjYtUTEmSW52aXNpYmxlVGltZXM7RidGOUY7Rj5GQEZCRkRGRkZIL0ZLUSYwLjBlbUYnL0ZORmNwLUZdbzYoLUYjNigtRiw2JVEnJiM5NDY7RicvRjBGPUY5Rl9wLUklbXN1cEdGJDYlLUZTNiQtRiM2JkZfby1GNjYtUSgmbWludXM7RidGOUY7Rj5GQEZCRkRGRkZIL0ZLUSwwLjIyMjIyMjJlbUYnL0ZORmhxLUYsNiVRJEYxMkYnRi9GMkY5RjlGY28vJTFzdXBlcnNjcmlwdHNoaWZ0R1EiMEYnLyUrZm9yZWdyb3VuZEdRKFswLDAsMF1GJy8lKXJlYWRvbmx5R0Y9RjktRiM2Ji1GXnE2JS1GUzYkLUYjNictRjY2LVEqJnVtaW51czA7RidGOUY7Rj5GQEZCRkRGRkZIRmdxRmlxRl9vLUY2Ni1RIitGJ0Y5RjtGPkZARkJGREZGRkhGZ3FGaXFGanFGOUY5RmNvRl1yRmByRmNyRjlGZm9GaG9GW3BGXXBGYHJGY3JGOUZgckZjci8lKXJvd2FsaWduR1EhRicvJSxjb2x1bW5hbGlnbkdGZXMvJStncm91cGFsaWduR0Zlcy8lKHJvd3NwYW5HRmJvLyUrY29sdW1uc3BhbkdGYm9GYHJGY3JGY3NGZnNGaHMtRmVuNigtRmhuNiotRmBvNiRGX3JGOUZgckZjckZjc0Zmc0Zoc0Zqc0ZcdEZgckZjckZjc0Zmc0Zoc0ZgckZjci8lJmFsaWduR1ElYXhpc0YnL0Zkc1EpYmFzZWxpbmVGJy9GZ3NGam8vRmlzUSd8ZnJsZWZ0fGhyRicvJS9hbGlnbm1lbnRzY29wZUdGMS8lLGNvbHVtbndpZHRoR1ElYXV0b0YnLyUmd2lkdGhHRmB1LyUrcm93c3BhY2luZ0dRJjEuMGV4RicvJS5jb2x1bW5zcGFjaW5nR1EmMC44ZW1GJy8lKXJvd2xpbmVzR1Elbm9uZUYnLyUsY29sdW1ubGluZXNHRlt2LyUmZnJhbWVHRlt2LyUtZnJhbWVzcGFjaW5nR1EsMC40ZW1+MC41ZXhGJy8lKmVxdWFscm93c0dGPS8lLWVxdWFsY29sdW1uc0dGPS8lLWRpc3BsYXlzdHlsZUdGPS8lJXNpZGVHUSZyaWdodEYnLyUwbWlubGFiZWxzcGFjaW5nR0ZodUZgckZjckY5RjkvSSttc2VtYW50aWNzR0YkUSpDb2xWZWN0b3JGJy8lJW9wZW5HUSJbRicvJSZjbG9zZUdRIl1GJ0Zedy8lK2FjdGlvbnR5cGVHUS5ydGFibGVhZGRyZXNzRicvJSlydGFibGVpZEdRNTE4NDQ2NzQ0MDczODg2ODg4Mjk0RidGYHJGY3JGOQ==</Equation></Text-field>
</Output>
</Group>
<Group hide-input="false" labelreference="L233" drawlabel="true">
<Input><Text-field prompt="&gt; " style="Maple Input" layout="Normal">cqqbq:=Vector[column]([ -6*q[1]*q[1]*cq[1] ,
                 0 ]);</Text-field>
</Input>
<Output><Text-field style="2D Output" layout="Maple Output"><Equation executable="false" style="2D Output" display="LUklbXJvd0c2Iy9JK21vZHVsZW5hbWVHNiJJLFR5cGVzZXR0aW5nR0koX3N5c2xpYkdGJzYoLUkjbWlHRiQ2JVEmY3FxYnFGJy8lJ2l0YWxpY0dRJXRydWVGJy8lLG1hdGh2YXJpYW50R1EnaXRhbGljRictSSNtb0dGJDYtUSM6PUYnL0YzUSdub3JtYWxGJy8lJmZlbmNlR1EmZmFsc2VGJy8lKnNlcGFyYXRvckdGPS8lKXN0cmV0Y2h5R0Y9LyUqc3ltbWV0cmljR0Y9LyUobGFyZ2VvcEdGPS8lLm1vdmFibGVsaW1pdHNHRj0vJSdhY2NlbnRHRj0vJSdsc3BhY2VHUSwwLjI3Nzc3NzhlbUYnLyUncnNwYWNlR0ZMLUkobWFjdGlvbkdGJDYlLUkobWZlbmNlZEdGJDYoLUYjNiYtSSdtdGFibGVHRiQ2OC1JJG10ckdGJDYoLUkkbXRkR0YkNiotRiM2KC1JJm1mcmFjR0YkNigtSSNtbkdGJDYkUSIzRidGOS1GYG82JFEiNEYnRjkvJS5saW5ldGhpY2tuZXNzR1EiMUYnLyUrZGVub21hbGlnbkdRJ2NlbnRlckYnLyUpbnVtYWxpZ25HRltwLyUpYmV2ZWxsZWRHRj0tRjY2LVExJkludmlzaWJsZVRpbWVzO0YnRjlGO0Y+RkBGQkZERkZGSC9GS1EmMC4wZW1GJy9GTkZkcC1GXW82KC1GIzYmLUklbXN1cEdGJDYlLUZTNiQtRiM2Ji1GYG82JEZob0Y5LUY2Ni1RKCZtaW51cztGJ0Y5RjtGPkZARkJGREZGRkgvRktRLDAuMjIyMjIyMmVtRicvRk5GZ3EtRiw2JVEkRjEyRidGL0YyRjlGOUZfby8lMXN1cGVyc2NyaXB0c2hpZnRHUSIwRicvJStmb3JlZ3JvdW5kR1EoWzAsMCwwXUYnLyUpcmVhZG9ubHlHRj1GOS1GIzYmLUZbcTYlLUZTNiQtRiM2Jy1GNjYtUSomdW1pbnVzMDtGJ0Y5RjtGPkZARkJGREZGRkhGZnFGaHFGYXEtRjY2LVEiK0YnRjlGO0Y+RkBGQkZERkZGSEZmcUZocUZpcUY5RjlGX29GXHJGX3JGYnJGOUZmb0Zpb0ZccEZecEZfckZickY5Rl9yRmJyLyUpcm93YWxpZ25HUSFGJy8lLGNvbHVtbmFsaWduR0Zkcy8lK2dyb3VwYWxpZ25HRmRzLyUocm93c3BhbkdGaG8vJStjb2x1bW5zcGFuR0Zob0ZfckZickZic0Zlc0Zncy1GZW42KC1GaG42Ki1GYG82JEZeckY5Rl9yRmJyRmJzRmVzRmdzRmlzRlt0Rl9yRmJyRmJzRmVzRmdzRl9yRmJyLyUmYWxpZ25HUSVheGlzRicvRmNzUSliYXNlbGluZUYnL0Zmc0ZbcC9GaHNRJ3xmcmxlZnR8aHJGJy8lL2FsaWdubWVudHNjb3BlR0YxLyUsY29sdW1ud2lkdGhHUSVhdXRvRicvJSZ3aWR0aEdGX3UvJStyb3dzcGFjaW5nR1EmMS4wZXhGJy8lLmNvbHVtbnNwYWNpbmdHUSYwLjhlbUYnLyUpcm93bGluZXNHUSVub25lRicvJSxjb2x1bW5saW5lc0dGanUvJSZmcmFtZUdGanUvJS1mcmFtZXNwYWNpbmdHUSwwLjRlbX4wLjVleEYnLyUqZXF1YWxyb3dzR0Y9LyUtZXF1YWxjb2x1bW5zR0Y9LyUtZGlzcGxheXN0eWxlR0Y9LyUlc2lkZUdRJnJpZ2h0RicvJTBtaW5sYWJlbHNwYWNpbmdHRmd1Rl9yRmJyRjlGOS9JK21zZW1hbnRpY3NHRiRRKkNvbFZlY3RvckYnLyUlb3BlbkdRIltGJy8lJmNsb3NlR1EiXUYnRl13LyUrYWN0aW9udHlwZUdRLnJ0YWJsZWFkZHJlc3NGJy8lKXJ0YWJsZWlkR1E1MTg0NDY3NDQwNzM4ODY4ODg2NTRGJ0ZfckZickY5">LUklbXJvd0c2Iy9JK21vZHVsZW5hbWVHNiJJLFR5cGVzZXR0aW5nR0koX3N5c2xpYkdGJzYoLUkjbWlHRiQ2JVEmY3FxYnFGJy8lJ2l0YWxpY0dRJXRydWVGJy8lLG1hdGh2YXJpYW50R1EnaXRhbGljRictSSNtb0dGJDYtUSM6PUYnL0YzUSdub3JtYWxGJy8lJmZlbmNlR1EmZmFsc2VGJy8lKnNlcGFyYXRvckdGPS8lKXN0cmV0Y2h5R0Y9LyUqc3ltbWV0cmljR0Y9LyUobGFyZ2VvcEdGPS8lLm1vdmFibGVsaW1pdHNHRj0vJSdhY2NlbnRHRj0vJSdsc3BhY2VHUSwwLjI3Nzc3NzhlbUYnLyUncnNwYWNlR0ZMLUkobWFjdGlvbkdGJDYlLUkobWZlbmNlZEdGJDYoLUYjNiYtSSdtdGFibGVHRiQ2OC1JJG10ckdGJDYoLUkkbXRkR0YkNiotRiM2KC1JJm1mcmFjR0YkNigtSSNtbkdGJDYkUSIzRidGOS1GYG82JFEiNEYnRjkvJS5saW5ldGhpY2tuZXNzR1EiMUYnLyUrZGVub21hbGlnbkdRJ2NlbnRlckYnLyUpbnVtYWxpZ25HRltwLyUpYmV2ZWxsZWRHRj0tRjY2LVExJkludmlzaWJsZVRpbWVzO0YnRjlGO0Y+RkBGQkZERkZGSC9GS1EmMC4wZW1GJy9GTkZkcC1GXW82KC1GIzYmLUklbXN1cEdGJDYlLUZTNiQtRiM2Ji1GYG82JEZob0Y5LUY2Ni1RKCZtaW51cztGJ0Y5RjtGPkZARkJGREZGRkgvRktRLDAuMjIyMjIyMmVtRicvRk5GZ3EtRiw2JVEkRjEyRidGL0YyRjlGOUZfby8lMXN1cGVyc2NyaXB0c2hpZnRHUSIwRicvJStmb3JlZ3JvdW5kR1EoWzAsMCwwXUYnLyUpcmVhZG9ubHlHRj1GOS1GIzYmLUZbcTYlLUZTNiQtRiM2Jy1GNjYtUSomdW1pbnVzMDtGJ0Y5RjtGPkZARkJGREZGRkhGZnFGaHFGYXEtRjY2LVEiK0YnRjlGO0Y+RkBGQkZERkZGSEZmcUZocUZpcUY5RjlGX29GXHJGX3JGYnJGOUZmb0Zpb0ZccEZecEZfckZickY5Rl9yRmJyLyUpcm93YWxpZ25HUSFGJy8lLGNvbHVtbmFsaWduR0Zkcy8lK2dyb3VwYWxpZ25HRmRzLyUocm93c3BhbkdGaG8vJStjb2x1bW5zcGFuR0Zob0ZfckZickZic0Zlc0Zncy1GZW42KC1GaG42Ki1GYG82JEZeckY5Rl9yRmJyRmJzRmVzRmdzRmlzRlt0Rl9yRmJyRmJzRmVzRmdzRl9yRmJyLyUmYWxpZ25HUSVheGlzRicvRmNzUSliYXNlbGluZUYnL0Zmc0ZbcC9GaHNRJ3xmcmxlZnR8aHJGJy8lL2FsaWdubWVudHNjb3BlR0YxLyUsY29sdW1ud2lkdGhHUSVhdXRvRicvJSZ3aWR0aEdGX3UvJStyb3dzcGFjaW5nR1EmMS4wZXhGJy8lLmNvbHVtbnNwYWNpbmdHUSYwLjhlbUYnLyUpcm93bGluZXNHUSVub25lRicvJSxjb2x1bW5saW5lc0dGanUvJSZmcmFtZUdGanUvJS1mcmFtZXNwYWNpbmdHUSwwLjRlbX4wLjVleEYnLyUqZXF1YWxyb3dzR0Y9LyUtZXF1YWxjb2x1bW5zR0Y9LyUtZGlzcGxheXN0eWxlR0Y9LyUlc2lkZUdRJnJpZ2h0RicvJTBtaW5sYWJlbHNwYWNpbmdHRmd1Rl9yRmJyRjlGOS9JK21zZW1hbnRpY3NHRiRRKkNvbFZlY3RvckYnLyUlb3BlbkdRIltGJy8lJmNsb3NlR1EiXUYnRl13LyUrYWN0aW9udHlwZUdRLnJ0YWJsZWFkZHJlc3NGJy8lKXJ0YWJsZWlkR1E1MTg0NDY3NDQwNzM4ODY4ODg2NTRGJ0ZfckZickY5</Equation></Text-field>
</Output>
</Group>
<Group hide-input="false" labelreference="L240" drawlabel="true">
<Input><Text-field prompt="&gt; " style="Maple Input" layout="Normal">simplify(bqq-simplify(int(evalc(p.bqq),x=0..Pi))*q-simplify(int(evalc(cp.bqq),x=0..Pi))*cq);</Text-field>
</Input>
<Output><Text-field style="2D Output" layout="Maple Output"><Equation executable="false" style="2D Output" display="LUkobWFjdGlvbkc2Iy9JK21vZHVsZW5hbWVHNiJJLFR5cGVzZXR0aW5nR0koX3N5c2xpYkdGJzYlLUkobWZlbmNlZEdGJDYoLUklbXJvd0dGJDYmLUknbXRhYmxlR0YkNjgtSSRtdHJHRiQ2KC1JJG10ZEdGJDYqLUkjbW5HRiQ2JFEiMEYnLyUsbWF0aHZhcmlhbnRHUSdub3JtYWxGJy8lK2ZvcmVncm91bmRHUShbMCwwLDBdRicvJSlyZWFkb25seUdRJmZhbHNlRicvJSlyb3dhbGlnbkdRIUYnLyUsY29sdW1uYWxpZ25HRkkvJStncm91cGFsaWduR0ZJLyUocm93c3BhbkdRIjFGJy8lK2NvbHVtbnNwYW5HRlBGQUZERkdGSkZMRjRGQUZELyUmYWxpZ25HUSVheGlzRicvRkhRKWJhc2VsaW5lRicvRktRJnJpZ2h0RicvRk1RJ3xmcmxlZnR8aHJGJy8lL2FsaWdubWVudHNjb3BlR1EldHJ1ZUYnLyUsY29sdW1ud2lkdGhHUSVhdXRvRicvJSZ3aWR0aEdGW28vJStyb3dzcGFjaW5nR1EmMS4wZXhGJy8lLmNvbHVtbnNwYWNpbmdHUSYwLjhlbUYnLyUpcm93bGluZXNHUSVub25lRicvJSxjb2x1bW5saW5lc0dGZm8vJSZmcmFtZUdGZm8vJS1mcmFtZXNwYWNpbmdHUSwwLjRlbX4wLjVleEYnLyUqZXF1YWxyb3dzR0ZGLyUtZXF1YWxjb2x1bW5zR0ZGLyUtZGlzcGxheXN0eWxlR0ZGLyUlc2lkZUdGWS8lMG1pbmxhYmVsc3BhY2luZ0dGY29GQUZERj5GPi9JK21zZW1hbnRpY3NHRiRRKkNvbFZlY3RvckYnLyUlb3BlbkdRIltGJy8lJmNsb3NlR1EiXUYnRmhwLyUrYWN0aW9udHlwZUdRLnJ0YWJsZWFkZHJlc3NGJy8lKXJ0YWJsZWlkR1E1MTg0NDY3NDQwNzM4ODY4ODU3NThGJw==">LUkobWFjdGlvbkc2Iy9JK21vZHVsZW5hbWVHNiJJLFR5cGVzZXR0aW5nR0koX3N5c2xpYkdGJzYlLUkobWZlbmNlZEdGJDYoLUklbXJvd0dGJDYmLUknbXRhYmxlR0YkNjgtSSRtdHJHRiQ2KC1JJG10ZEdGJDYqLUkjbW5HRiQ2JFEiMEYnLyUsbWF0aHZhcmlhbnRHUSdub3JtYWxGJy8lK2ZvcmVncm91bmRHUShbMCwwLDBdRicvJSlyZWFkb25seUdRJmZhbHNlRicvJSlyb3dhbGlnbkdRIUYnLyUsY29sdW1uYWxpZ25HRkkvJStncm91cGFsaWduR0ZJLyUocm93c3BhbkdRIjFGJy8lK2NvbHVtbnNwYW5HRlBGQUZERkdGSkZMRjRGQUZELyUmYWxpZ25HUSVheGlzRicvRkhRKWJhc2VsaW5lRicvRktRJnJpZ2h0RicvRk1RJ3xmcmxlZnR8aHJGJy8lL2FsaWdubWVudHNjb3BlR1EldHJ1ZUYnLyUsY29sdW1ud2lkdGhHUSVhdXRvRicvJSZ3aWR0aEdGW28vJStyb3dzcGFjaW5nR1EmMS4wZXhGJy8lLmNvbHVtbnNwYWNpbmdHUSYwLjhlbUYnLyUpcm93bGluZXNHUSVub25lRicvJSxjb2x1bW5saW5lc0dGZm8vJSZmcmFtZUdGZm8vJS1mcmFtZXNwYWNpbmdHUSwwLjRlbX4wLjVleEYnLyUqZXF1YWxyb3dzR0ZGLyUtZXF1YWxjb2x1bW5zR0ZGLyUtZGlzcGxheXN0eWxlR0ZGLyUlc2lkZUdGWS8lMG1pbmxhYmVsc3BhY2luZ0dGY29GQUZERj5GPi9JK21zZW1hbnRpY3NHRiRRKkNvbFZlY3RvckYnLyUlb3BlbkdRIltGJy8lJmNsb3NlR1EiXUYnRmhwLyUrYWN0aW9udHlwZUdRLnJ0YWJsZWFkZHJlc3NGJy8lKXJ0YWJsZWlkR1E1MTg0NDY3NDQwNzM4ODY4ODU3NThGJw==</Equation></Text-field>
</Output>
</Group>
<Group hide-input="false" labelreference="L241" drawlabel="true">
<Input><Text-field prompt="&gt; " style="Maple Input" layout="Normal">g20:=simplify(evalc(p.bqq))*Pi;g11:=g20:g02:=g20:</Text-field>
</Input>
<Output><Text-field style="2D Output" layout="Maple Output"><Equation executable="false" style="2D Output" display="LUklbXJvd0c2Iy9JK21vZHVsZW5hbWVHNiJJLFR5cGVzZXR0aW5nR0koX3N5c2xpYkdGJzYoLUkjbWlHRiQ2JVEkZzIwRicvJSdpdGFsaWNHUSV0cnVlRicvJSxtYXRodmFyaWFudEdRJ2l0YWxpY0YnLUkjbW9HRiQ2LVEjOj1GJy9GM1Enbm9ybWFsRicvJSZmZW5jZUdRJmZhbHNlRicvJSpzZXBhcmF0b3JHRj0vJSlzdHJldGNoeUdGPS8lKnN5bW1ldHJpY0dGPS8lKGxhcmdlb3BHRj0vJS5tb3ZhYmxlbGltaXRzR0Y9LyUnYWNjZW50R0Y9LyUnbHNwYWNlR1EsMC4yNzc3Nzc4ZW1GJy8lJ3JzcGFjZUdGTC1GIzYnLUY2Ni1RKiZ1bWludXMwO0YnRjlGO0Y+RkBGQkZERkZGSC9GS1EsMC4yMjIyMjIyZW1GJy9GTkZVLUYjNigtSSZtZnJhY0dGJDYoLUkjbW5HRiQ2JFEiMUYnRjktRmduNiRRIjJGJ0Y5LyUubGluZXRoaWNrbmVzc0dGaW4vJStkZW5vbWFsaWduR1EnY2VudGVyRicvJSludW1hbGlnbkdGYW8vJSliZXZlbGxlZEdGPS1GNjYtUTEmSW52aXNpYmxlVGltZXM7RidGOUY7Rj5GQEZCRkRGRkZIL0ZLUSYwLjBlbUYnL0ZORmpvLUZaNigtRiM2KC1JKG1mZW5jZWRHRiQ2JC1GIzYmLUYjNiYtRmduNiRRIklGJ0Y5RmZvLUYsNiVRJyYjOTU4O0YnL0YwRj1GOUY5LUY2Ni1RKCZtaW51cztGJ0Y5RjtGPkZARkJGREZGRkhGVEZWLUYsNiVRJyYjOTY5O0YnRl1xRjlGOUY5RmZvLUYsNiVRJyYjOTQ2O0YnRl1xRjkvJStmb3JlZ3JvdW5kR1EoWzAsMCwwXUYnLyUpcmVhZG9ubHlHRj1GOS1GIzYmRmFxRmdxRmpxRjlGXW9GX29GYm9GZG9GZ3FGanFGOUZncUZqcUY5RmdxRmpxRjk=">LCQqKiMiIiIiIiNGJSwmKiZeI0YlRiVJI3hpRzYiRiVGJUkmb21lZ2FHRishIiJGJUklYmV0YUdGK0YlRixGLUYt</Equation></Text-field>
</Output>
</Group>
<Group hide-input="false" labelreference="L231" drawlabel="true">
<Input><Text-field prompt="&gt; " style="Maple Input" layout="Normal">cg11:=factor(evalc(conjugate(g11))assuming real);</Text-field>
</Input>
<Output><Text-field style="2D Output" layout="Maple Output"><Equation executable="false" style="2D Output" display="LUklbXJvd0c2Iy9JK21vZHVsZW5hbWVHNiJJLFR5cGVzZXR0aW5nR0koX3N5c2xpYkdGJzYoLUkjbWlHRiQ2JVElY2cxMUYnLyUnaXRhbGljR1EldHJ1ZUYnLyUsbWF0aHZhcmlhbnRHUSdpdGFsaWNGJy1JI21vR0YkNi1RIzo9RicvRjNRJ25vcm1hbEYnLyUmZmVuY2VHUSZmYWxzZUYnLyUqc2VwYXJhdG9yR0Y9LyUpc3RyZXRjaHlHRj0vJSpzeW1tZXRyaWNHRj0vJShsYXJnZW9wR0Y9LyUubW92YWJsZWxpbWl0c0dGPS8lJ2FjY2VudEdGPS8lJ2xzcGFjZUdRLDAuMjc3Nzc3OGVtRicvJSdyc3BhY2VHRkwtRiM2KC1JJm1mcmFjR0YkNigtSSNtbkdGJDYkUSIxRidGOS1GVTYkUSIyRidGOS8lLmxpbmV0aGlja25lc3NHRlcvJStkZW5vbWFsaWduR1EnY2VudGVyRicvJSludW1hbGlnbkdGaW4vJSliZXZlbGxlZEdGPS1GNjYtUTEmSW52aXNpYmxlVGltZXM7RidGOUY7Rj5GQEZCRkRGRkZIL0ZLUSYwLjBlbUYnL0ZORmJvLUZSNigtRiM2KC1JKG1mZW5jZWRHRiQ2JC1GIzYmLUYjNiYtRlU2JFEiSUYnRjlGXm8tRiw2JVEnJiM5NTg7RicvRjBGPUY5RjktRjY2LVEiK0YnRjlGO0Y+RkBGQkZERkZGSC9GS1EsMC4yMjIyMjIyZW1GJy9GTkZqcC1GLDYlUScmIzk2OTtGJ0ZlcEY5RjlGOUZeby1GLDYlUScmIzk0NjtGJ0ZlcEY5LyUrZm9yZWdyb3VuZEdRKFswLDAsMF1GJy8lKXJlYWRvbmx5R0Y9RjktRiM2JkZccUZicUZlcUY5RmVuRmduRmpuRlxvRmJxRmVxRjlGYnFGZXFGOQ==">LCQqKiMiIiIiIiNGJSwmKiZeI0YlRiVJI3hpRzYiRiVGJUkmb21lZ2FHRitGJUYlSSViZXRhR0YrRiVGLCEiIkYl</Equation></Text-field>
</Output>
</Group>
<Group hide-input="false" labelreference="L244" drawlabel="true">
<Input><Text-field prompt="&gt; " style="Maple Input" layout="Normal">cg02:=factor(evalc(conjugate(g02))assuming real);</Text-field>
</Input>
<Output><Text-field style="2D Output" layout="Maple Output"><Equation executable="false" style="2D Output" display="LUklbXJvd0c2Iy9JK21vZHVsZW5hbWVHNiJJLFR5cGVzZXR0aW5nR0koX3N5c2xpYkdGJzYoLUkjbWlHRiQ2JVElY2cwMkYnLyUnaXRhbGljR1EldHJ1ZUYnLyUsbWF0aHZhcmlhbnRHUSdpdGFsaWNGJy1JI21vR0YkNi1RIzo9RicvRjNRJ25vcm1hbEYnLyUmZmVuY2VHUSZmYWxzZUYnLyUqc2VwYXJhdG9yR0Y9LyUpc3RyZXRjaHlHRj0vJSpzeW1tZXRyaWNHRj0vJShsYXJnZW9wR0Y9LyUubW92YWJsZWxpbWl0c0dGPS8lJ2FjY2VudEdGPS8lJ2xzcGFjZUdRLDAuMjc3Nzc3OGVtRicvJSdyc3BhY2VHRkwtRiM2KC1JJm1mcmFjR0YkNigtSSNtbkdGJDYkUSIxRidGOS1GVTYkUSIyRidGOS8lLmxpbmV0aGlja25lc3NHRlcvJStkZW5vbWFsaWduR1EnY2VudGVyRicvJSludW1hbGlnbkdGaW4vJSliZXZlbGxlZEdGPS1GNjYtUTEmSW52aXNpYmxlVGltZXM7RidGOUY7Rj5GQEZCRkRGRkZIL0ZLUSYwLjBlbUYnL0ZORmJvLUZSNigtRiM2KC1JKG1mZW5jZWRHRiQ2JC1GIzYmLUYjNiYtRlU2JFEiSUYnRjlGXm8tRiw2JVEnJiM5NTg7RicvRjBGPUY5RjktRjY2LVEiK0YnRjlGO0Y+RkBGQkZERkZGSC9GS1EsMC4yMjIyMjIyZW1GJy9GTkZqcC1GLDYlUScmIzk2OTtGJ0ZlcEY5RjlGOUZeby1GLDYlUScmIzk0NjtGJ0ZlcEY5LyUrZm9yZWdyb3VuZEdRKFswLDAsMF1GJy8lKXJlYWRvbmx5R0Y9RjktRiM2JkZccUZicUZlcUY5RmVuRmduRmpuRlxvRmJxRmVxRjlGYnFGZXFGOQ==">LCQqKiMiIiIiIiNGJSwmKiZeI0YlRiVJI3hpRzYiRiVGJUkmb21lZ2FHRitGJUYlSSViZXRhR0YrRiVGLCEiIkYl</Equation></Text-field>
</Output>
</Group>
<Group hide-input="false" labelreference="L243" drawlabel="true">
<Input><Text-field prompt="&gt; " style="Maple Input" layout="Normal">g21:=factor(evalc(p.cqqbq)*Pi);</Text-field>
</Input>
<Output><Text-field style="2D Output" layout="Maple Output"><Equation executable="false" style="2D Output" display="LUklbXJvd0c2Iy9JK21vZHVsZW5hbWVHNiJJLFR5cGVzZXR0aW5nR0koX3N5c2xpYkdGJzYoLUkjbWlHRiQ2JVEkZzIxRicvJSdpdGFsaWNHUSV0cnVlRicvJSxtYXRodmFyaWFudEdRJ2l0YWxpY0YnLUkjbW9HRiQ2LVEjOj1GJy9GM1Enbm9ybWFsRicvJSZmZW5jZUdRJmZhbHNlRicvJSpzZXBhcmF0b3JHRj0vJSlzdHJldGNoeUdGPS8lKnN5bW1ldHJpY0dGPS8lKGxhcmdlb3BHRj0vJS5tb3ZhYmxlbGltaXRzR0Y9LyUnYWNjZW50R0Y9LyUnbHNwYWNlR1EsMC4yNzc3Nzc4ZW1GJy8lJ3JzcGFjZUdGTC1GIzYoLUkmbWZyYWNHRiQ2KC1JI21uR0YkNiRRIjNGJ0Y5LUZVNiRRIjRGJ0Y5LyUubGluZXRoaWNrbmVzc0dRIjFGJy8lK2Rlbm9tYWxpZ25HUSdjZW50ZXJGJy8lKW51bWFsaWduR0Zqbi8lKWJldmVsbGVkR0Y9LUY2Ni1RMSZJbnZpc2libGVUaW1lcztGJ0Y5RjtGPkZARkJGREZGRkgvRktRJjAuMGVtRicvRk5GY28tRlI2KC1GIzYmLUYjNiYtRiM2Ji1GVTYkUSJJRidGOUZfby1GLDYlUScmIzk1ODtGJy9GMEY9RjlGOS1GNjYtUSgmbWludXM7RidGOUY7Rj5GQEZCRkRGRkZIL0ZLUSwwLjIyMjIyMjJlbUYnL0ZORmhwLUYsNiVRJyYjOTY5O0YnRmNwRjlGOS8lK2ZvcmVncm91bmRHUShbMCwwLDBdRicvJSlyZWFkb25seUdGPUY5LUYjNiZGanBGXXFGYHFGOUZlbkZobkZbb0Zdb0ZdcUZgcUY5Rl1xRmBxRjk=">LCQqKCMiIiQiIiUiIiIsJiomXiNGJ0YnSSN4aUc2IkYnRidJJm9tZWdhR0YsISIiRidGLUYuRic=</Equation></Text-field>
</Output>
</Group>
<Group hide-input="false" labelreference="L234" drawlabel="true">
<Input><Text-field prompt="&gt; " style="Maple Input" layout="Normal">eta:=factor(simplify(g20*g11*(2*lambda0+lambda1)/2/(lambda0*lambda1)+g11*cg11/lambda0+g02*cg02/2/(2*lambda0-lambda1)+g21/2));</Text-field>
</Input>
<Output><Text-field style="2D Output" layout="Maple Output"><Equation executable="false" style="2D Output" display="LUklbXJvd0c2Iy9JK21vZHVsZW5hbWVHNiJJLFR5cGVzZXR0aW5nR0koX3N5c2xpYkdGJzYoLUkjbWlHRiQ2JVEnJiM5NTE7RicvJSdpdGFsaWNHUSZmYWxzZUYnLyUsbWF0aHZhcmlhbnRHUSdub3JtYWxGJy1JI21vR0YkNi1RIzo9RidGMi8lJmZlbmNlR0YxLyUqc2VwYXJhdG9yR0YxLyUpc3RyZXRjaHlHRjEvJSpzeW1tZXRyaWNHRjEvJShsYXJnZW9wR0YxLyUubW92YWJsZWxpbWl0c0dGMS8lJ2FjY2VudEdGMS8lJ2xzcGFjZUdRLDAuMjc3Nzc3OGVtRicvJSdyc3BhY2VHRkktRiM2KC1JJm1mcmFjR0YkNigtSSNtbkdGJDYkUSIxRidGMi1GUjYkUSI4RidGMi8lLmxpbmV0aGlja25lc3NHRlQvJStkZW5vbWFsaWduR1EnY2VudGVyRicvJSludW1hbGlnbkdGZm4vJSliZXZlbGxlZEdGMS1GNjYtUTEmSW52aXNpYmxlVGltZXM7RidGMkY5RjtGPUY/RkFGQ0ZFL0ZIUSYwLjBlbUYnL0ZLRl9vLUZPNigtRiM2KC1JKG1mZW5jZWRHRiQ2JC1GIzYmLUYjNiYtRlI2JFEiSUYnRjJGW28tRiw2JVEnJiM5NTg7RidGL0YyRjItRjY2LVEoJm1pbnVzO0YnRjJGOUY7Rj1GP0ZBRkNGRS9GSFEsMC4yMjIyMjIyZW1GJy9GS0ZmcC1GLDYlUScmIzk2OTtGJ0YvRjJGMkYyRltvLUZmbzYkLUYjNjQtRiM2Ki1GIzYmLUZSNiRRIzE0RidGMkZbb0ZccEYyRltvLUklbXN1cEdGJDYlLUYsNiVRJyYjOTQ2O0YnRi9GMi1GUjYkUSIyRidGMi8lMXN1cGVyc2NyaXB0c2hpZnRHUSIwRidGW28tRiw2JVEnJiM5NTY7RidGL0YyRltvRmhwRjItRjY2LVEiK0YnRjJGOUY7Rj1GP0ZBRkNGRUZlcEZncC1GIzYqLUYjNiYtRlI2JFEjMTBGJ0YyRltvRlxwRjJGW29GZnFGW29GaHBGW29GX3BGMkZicC1GIzYoLUYjNiYtRlI2JFEiOUYnRjJGW29GXHBGMkZbby1GZ3E2JUZickZcckZfckZbb0ZocEYyRmJwLUYjNiZGYXNGW28tRmdxNiVGaHAtRlI2JFEiM0YnRjJGX3JGMkZlci1GIzYoLUZSNiRRIjZGJ0YyRltvRmZxRltvRmZzRjJGZXItRiM2KkZhdEZbb0ZmcUZbb0ZickZbb0ZfcEYyRmVyLUYjNigtRlI2JFEiNEYnRjJGW29GZnFGW28tRmdxNiVGaHBGXHJGX3JGMkZicC1GIzYmRlx0RltvLUZncTYlRmJyRlx0Rl9yRjJGYnAtRiM2KEZcdEZbb0ZickZbb0ZbdUYyRjJGMi8lK2ZvcmVncm91bmRHUShbMCwwLDBdRicvJSlyZWFkb25seUdGMUYyLUYjNixGaHBGW28tRmZvNiQtRiM2JkZickZlci1GIzYmRlxwRltvRmhwRjJGMkYyRltvLUZmbzYkLUYjNiZGXnZGYnBGYnJGMkYyRltvLUZmbzYkLUYjNiZGYnJGZXItRiM2Ji1GIzYmRlx0RltvRlxwRjJGW29GaHBGMkYyRjJGY3VGZnVGMkZYRlpGZ25GaW5GY3VGZnVGMkZjdUZmdUYy">LCQqMCMiIiIiIilGJSwmKiZeI0YlRiVJI3hpRzYiRiVGJUkmb21lZ2FHRishIiJGJSw0KioqJiIjOUYlRilGJUYlKUklYmV0YUdGKyIiI0YlSSNtdUdGK0YlRixGJUYlKioqJiIjNUYlRilGJUYlRjJGJUYsRiVGKkYlRiUqKCwkKiYiIipGJUYpRiVGJUYlKUY1RjRGJUYsRiVGLSomRjpGJSlGLCIiJEYlRi0qKCIiJ0YlRjJGJUY9RiVGJSoqRkJGJUYyRiVGNUYlRipGJUYlKigiIiVGJUYyRiUpRixGNEYlRiUqJkZARiUpRjVGQEYlRi0qKEZARiVGNUYlRkZGJUYtRiVGLEYtLCZGNUYlKiZGKUYlRixGJUYlRi0sJkZLRiVGNUYtRi0sJkY1RiUqJiomRkBGJUYpRiVGJUYsRiVGJUYtRiU=</Equation></Text-field>
</Output>
</Group>
<Group hide-input="false" labelreference="L245" drawlabel="true">
<Input><Text-field prompt="&gt; " style="Maple Input" layout="Normal">chi:=simplify(evalc(Re(eta)));   #Chi is the Lyapunov coefficient obtained by this program. It can be simplified into (S43) in Supplementary Information.</Text-field>
</Input>
<Output><Text-field style="2D Output" layout="Maple Output"><Equation executable="false" style="2D Output" display="LUklbXJvd0c2Iy9JK21vZHVsZW5hbWVHNiJJLFR5cGVzZXR0aW5nR0koX3N5c2xpYkdGJzYoLUkjbWlHRiQ2JVEnJiM5Njc7RicvJSdpdGFsaWNHUSZmYWxzZUYnLyUsbWF0aHZhcmlhbnRHUSdub3JtYWxGJy1JI21vR0YkNi1RIzo9RidGMi8lJmZlbmNlR0YxLyUqc2VwYXJhdG9yR0YxLyUpc3RyZXRjaHlHRjEvJSpzeW1tZXRyaWNHRjEvJShsYXJnZW9wR0YxLyUubW92YWJsZWxpbWl0c0dGMS8lJ2FjY2VudEdGMS8lJ2xzcGFjZUdRLDAuMjc3Nzc3OGVtRicvJSdyc3BhY2VHRkktRiM2KC1JJm1mcmFjR0YkNigtSSNtbkdGJDYkUSIxRidGMi1GUjYkUSI4RidGMi8lLmxpbmV0aGlja25lc3NHRlQvJStkZW5vbWFsaWduR1EnY2VudGVyRicvJSludW1hbGlnbkdGZm4vJSliZXZlbGxlZEdGMS1GNjYtUTEmSW52aXNpYmxlVGltZXM7RidGMkY5RjtGPUY/RkFGQ0ZFL0ZIUSYwLjBlbUYnL0ZLRl9vLUZPNigtRiM2Ji1GIzYyLUYjNigtRlI2JFEiNkYnRjJGW28tSSVtc3VwR0YkNiUtRiw2JVEnJiM5NDY7RidGL0YyLUZSNiRRIjJGJ0YyLyUxc3VwZXJzY3JpcHRzaGlmdEdRIjBGJ0Zbby1GXXA2JS1GLDYlUScmIzk1NjtGJ0YvRjItRlI2JFEiM0YnRjJGZXBGMi1GNjYtUSIrRidGMkY5RjtGPUY/RkFGQ0ZFL0ZIUSwwLjIyMjIyMjJlbUYnL0ZLRmRxLUYjNipGYnBGW29GXHBGW28tRl1wNiVGanBGYnBGZXBGW28tRiw2JVEnJiM5NTg7RidGL0YyRjJGYHEtRiM2Ki1GUjYkUSM0NkYnRjJGW29GXHBGW29GanBGW28tRl1wNiUtRiw2JVEnJiM5Njk7RidGL0YyRmJwRmVwRjItRjY2LVEoJm1pbnVzO0YnRjJGOUY7Rj1GP0ZBRkNGRUZjcUZlcS1GIzYqRlVGW29GXHBGW29GanBGW28tRl1wNiVGanFGYnBGZXBGMkZgcS1GIzYqLUZSNiRRIzE4RidGMkZbb0ZccEZbb0ZickZbb0ZqcUYyRmdyLUYjNiZGXXFGW28tRl1wNiVGanAtRlI2JFEiNEYnRjJGZXBGMkZnci1GIzYoLUZSNiRRIzMwRidGMkZbb0ZocUZbb0ZickYyRmdyLUYjNiYtRlI2JFEjMjdGJ0YyRltvLUZdcDYlRmRyRmdzRmVwRjJGMi8lK2ZvcmVncm91bmRHUShbMCwwLDBdRicvJSlyZWFkb25seUdGMUYyLUYjNigtSShtZmVuY2VkR0YkNiQtRiM2Ji1GIzYkRmhxRjJGYHEtRiM2Ji1GUjYkUSI5RidGMkZbb0ZickYyRjJGMkZbby1GXnU2JC1GIzYmRmJ1RmBxLUYjNiRGYnJGMkYyRjJGZnRGaXRGMkZYRlpGZ25GaW5GZnRGaXRGMkZmdEZpdEYy">LCQqKiMiIiIiIilGJSwyKigiIidGJSlJJWJldGFHNiIiIiNGJSlJI211R0YsIiIkRiVGJSoqRi1GJUYqRiUpRi9GLUYlSSN4aUdGLEYlRiUqKiIjWUYlRipGJUYvRiUpSSZvbWVnYUdGLEYtRiVGJSoqRiZGJUYqRiVGL0YlKUYzRi1GJSEiIioqIiM9RiVGKkYlRjZGJUYzRiVGJSomRjBGJSlGLyIiJUYlRjoqKCIjSUYlRjJGJUY2RiVGOiomIiNGRiUpRjdGP0YlRjpGJSwmKiRGMkYlRiUqJiIiKkYlRjZGJUYlRjosJkZGRiUqJEY2RiVGJUY6RiU=</Equation></Text-field>
</Output>
</Group>
<Group labelreference="L250" drawlabel="true">
<Input><Text-field prompt="&gt; " style="Maple Input" layout="Normal">simplify((chi+3/8)/beta^2*4*(mu^2+omega^2));</Text-field>
</Input>
<Output><Text-field style="2D Output" layout="Maple Output"><Equation executable="false" style="2D Output" display="LUkmbWZyYWNHNiMvSSttb2R1bGVuYW1lRzYiSSxUeXBlc2V0dGluZ0dJKF9zeXNsaWJHRic2KC1JJW1yb3dHRiQ2Ji1GLDYsLUYsNiYtSSNtbkdGJDYkUSIzRicvJSxtYXRodmFyaWFudEdRJ25vcm1hbEYnLUkjbW9HRiQ2LVExJkludmlzaWJsZVRpbWVzO0YnRjYvJSZmZW5jZUdRJmZhbHNlRicvJSpzZXBhcmF0b3JHRj8vJSlzdHJldGNoeUdGPy8lKnN5bW1ldHJpY0dGPy8lKGxhcmdlb3BHRj8vJS5tb3ZhYmxlbGltaXRzR0Y/LyUnYWNjZW50R0Y/LyUnbHNwYWNlR1EmMC4wZW1GJy8lJ3JzcGFjZUdGTi1JJW1zdXBHRiQ2JS1JI21pR0YkNiVRJyYjOTU2O0YnLyUnaXRhbGljR0Y/RjZGMi8lMXN1cGVyc2NyaXB0c2hpZnRHUSIwRidGNi1GOjYtUSIrRidGNkY9RkBGQkZERkZGSEZKL0ZNUSwwLjIyMjIyMjJlbUYnL0ZQRltvLUYsNiYtRlI2JUZULUYzNiRRIjJGJ0Y2RlpGOS1GVTYlUScmIzk1ODtGJ0ZYRjZGNkZnbi1GLDYoLUYzNiRRIzIzRidGNkY5RlRGOS1GUjYlLUZVNiVRJyYjOTY5O0YnRlhGNkZhb0ZaRjYtRjo2LVEoJm1pbnVzO0YnRjZGPUZARkJGREZGRkhGSkZqbkZcby1GLDYoLUYzNiRRIjRGJ0Y2RjlGVEY5LUZSNiVGZG9GYW9GWkY2RmduLUYsNigtRjM2JFEiOUYnRjZGOUZccEY5RmRvRjZGNi8lK2ZvcmVncm91bmRHUShbMCwwLDBdRicvJSlyZWFkb25seUdGP0Y2LUYsNiYtRiw2Ji1GLDYkRl9vRjZGZ24tRiw2JkZdcUY5RlxwRjZGNkZgcUZjcUY2LyUubGluZXRoaWNrbmVzc0dRIjFGJy8lK2Rlbm9tYWxpZ25HUSdjZW50ZXJGJy8lKW51bWFsaWduR0Zici8lKWJldmVsbGVkR0Y/">KiYsLComIiIkIiIiKUkjbXVHNiJGJUYmRiYqJilGKCIiI0YmSSN4aUdGKUYmRiYqKCIjQkYmRihGJilJJm9tZWdhR0YpRixGJkYmKigiIiVGJkYoRiYpRi1GLEYmISIiKigiIipGJkYwRiZGLUYmRiZGJiwmKiRGK0YmRiYqJkY3RiZGMEYmRiZGNQ==</Equation></Text-field>
</Output>
</Group>
<Group labelreference="L248" drawlabel="true">
<Input><Text-field prompt="&gt; " style="Maple Input" layout="Normal"></Text-field>
</Input>
</Group>
</Worksheet>
