# Supplementary material for: A frequency-amplitude coordinator and its optimal energy consumption for biological oscillators
Source: Nat Commun. 2021 Oct 8;12:5894. doi: 10.1038/s41467-021-26182-2 (PMC8501100; doi:10.1038/s41467-021-26182-2)
Supplement: Supplementary file 11 — Source Data [file 41467_2021_26182_MOESM11_ESM.zip › Available Codes and (generated) Data/Maple Codes/Normal Form_RBC.mw]

<?xml version="1.0" encoding="UTF-8"?>
<Worksheet>
<Version major="2021" minor="0"/>
<Label-Scheme value="2" prefix=""/>
<View-Properties presentation="false" autoexpanding_sections="true" UserProfileName="Maple\351\273\230\350\256\244\351\205\215\347\275\256" NumericFormat-ApplyInteger="true" NumericFormat-ApplyRational="true" NumericFormat-ApplyExponent="false" editable="true">
</View-Properties>
<MapleNet-Properties prettyprint="3" warnlevel="3" compactdisplay="false" preplot="" helpbrowser="standard" displayprecision="-1" echo="1" scientificx="true" unitattributes="&quot;fontweight&quot; = &quot;bold&quot;" imaginaryunit="I" longdelim="true" elisiontermsthreshold="10000" elisiondigitsafter="100" elisiondigitsbefore="100" plotdevice="inline" errorbreak="1" plotoptions="" plotdriver="opengl" quiet="false" elisiontermsbefore="100" elisiontermsafter="100" historytimestamp="false" screenwidth="79" indentamount="4" plotoutput="terminal" screenpixelheight="1080" rtablesize="[10, 10]" useclientjvm="true" format="worksheet" labelwidth="20" postplot="" typesetting="extended" ansi="false" ansicolor="[]" elisiondigitsthreshold="10000" showassumed="1" ansilprint="false" trailingsemicolon="true" errorcursor="false" labelling="true" screenheight="25" prompt="&gt; " verboseproc="1" latexwidth="8.0" ShowLabels="true"/>
<Styles>
<Font name="Heading 1" background="[255,255,255]" bold="true" executable="false" family="Times New Roman" foreground="[0,0,0]" italic="false" opaque="false" readonly="false" size="18" subscript="false" superscript="false" underline="false" placeholder="false"/>
<Font name="Warning" background="[255,255,255]" bold="false" executable="false" family="Courier New" foreground="[0,0,255]" italic="false" opaque="false" readonly="true" size="12" subscript="false" superscript="false" underline="false" placeholder="false"/>
<Font name="2D Output" background="[255,255,255]" bold="false" executable="false" family="Times New Roman" foreground="[0,0,255]" italic="false" opaque="false" readonly="true" size="12" subscript="false" superscript="false" underline="false" placeholder="false"/>
<Font name="Heading 4" background="[255,255,255]" bold="false" executable="false" family="Times New Roman" foreground="[0,0,0]" italic="true" opaque="false" readonly="false" size="12" subscript="false" superscript="false" underline="false" placeholder="false"/>
<Font name="Line Printed Output" background="[255,255,255]" bold="false" executable="false" family="Courier New" foreground="[0,0,255]" italic="false" opaque="false" readonly="true" size="12" subscript="false" superscript="false" underline="false" placeholder="false"/>
<Font name="Heading 2" background="[255,255,255]" bold="true" executable="false" family="Times New Roman" foreground="[0,0,0]" italic="false" opaque="false" readonly="false" size="16" subscript="false" superscript="false" underline="false" placeholder="false"/>
<Font name="Maple Output" background="[255,255,255]" bold="false" executable="false" family="Times New Roman" foreground="[0,0,0]" italic="false" opaque="false" readonly="false" size="12" subscript="false" superscript="false" underline="false" placeholder="false"/>
<Font name="2D Inert Output" background="[255,255,255]" bold="false" executable="true" family="Times New Roman" foreground="[144,144,144]" italic="false" opaque="false" readonly="false" size="12" subscript="false" superscript="false" underline="false" placeholder="false"/>
<Font name="Heading 3" background="[255,255,255]" bold="true" executable="false" family="Times New Roman" foreground="[0,0,0]" italic="true" opaque="false" readonly="false" size="14" subscript="false" superscript="false" underline="false" placeholder="false"/>
<Font name="Diagnostic" background="[255,255,255]" bold="false" executable="false" family="Courier New" foreground="[40,120,40]" italic="false" opaque="false" readonly="true" size="12" subscript="false" superscript="false" underline="false" placeholder="false"/>
<Font name="Ordered List 1" background="[255,255,255]" bold="false" executable="false" family="Times New Roman" foreground="[0,0,0]" italic="false" opaque="false" readonly="false" size="12" subscript="false" superscript="false" underline="false" placeholder="false"/>
<Font name="Maple Input" background="[255,255,255]" bold="true" executable="true" family="Courier New" foreground="[120,0,14]" italic="false" opaque="false" readonly="false" size="12" subscript="false" superscript="false" underline="false" placeholder="false"/>
<Font name="Text Output" background="[255,255,255]" bold="false" executable="false" family="Courier New" foreground="[0,0,255]" italic="false" opaque="false" readonly="true" size="12" subscript="false" superscript="false" underline="false" placeholder="false"/>
<Font name="Ordered List 2" background="[255,255,255]" bold="false" executable="false" family="Times New Roman" foreground="[0,0,0]" italic="false" opaque="false" readonly="false" size="12" subscript="false" superscript="false" underline="false" placeholder="false"/>
<Font name="Ordered List 3" background="[255,255,255]" bold="false" executable="false" family="Times New Roman" foreground="[0,0,0]" italic="false" opaque="false" readonly="false" size="12" subscript="false" superscript="false" underline="false" placeholder="false"/>
<Font name="Ordered List 4" background="[255,255,255]" bold="false" executable="false" family="Times New Roman" foreground="[0,0,0]" italic="false" opaque="false" readonly="false" size="12" subscript="false" superscript="false" underline="false" placeholder="false"/>
<Font name="Ordered List 5" background="[255,255,255]" bold="false" executable="false" family="Times New Roman" foreground="[0,0,0]" italic="false" opaque="false" readonly="false" size="12" subscript="false" superscript="false" underline="false" placeholder="false"/>
<Font name="Annotation Title" background="[255,255,255]" bold="true" executable="false" family="Times New Roman" foreground="[0,0,0]" italic="false" opaque="false" readonly="false" size="18" subscript="false" superscript="false" underline="false" placeholder="false"/>
<Font name="Header and Footer" background="[255,255,255]" bold="false" executable="false" family="Times New Roman" foreground="[0,0,0]" italic="false" opaque="false" readonly="false" size="10" subscript="false" superscript="false" underline="false" placeholder="false"/>
<Font name="HyperlinkError" background="[255,255,255]" bold="false" executable="false" family="Courier New" foreground="[255,0,255]" italic="false" opaque="false" readonly="true" size="12" subscript="false" superscript="false" underline="true" placeholder="false"/>
<Font name="Atomic Variable" background="[255,255,255]" bold="false" executable="false" family="Times New Roman" foreground="[175,0,175]" italic="true" opaque="false" readonly="false" size="12" subscript="false" superscript="false" underline="false" placeholder="false"/>
<Font name="HyperlinkWarning" background="[255,255,255]" bold="false" executable="false" family="Courier New" foreground="[0,0,255]" italic="false" opaque="false" readonly="true" size="12" subscript="false" superscript="false" underline="true" placeholder="false"/>
<Font name="Dictionary Hyperlink" background="[255,255,255]" bold="false" executable="false" family="Times New Roman" foreground="[147,0,15]" italic="false" opaque="false" readonly="false" size="12" subscript="false" superscript="false" underline="true" placeholder="false"/>
<Font name="2D Math" background="[255,255,255]" bold="false" executable="true" family="Times New Roman" foreground="[0,0,0]" italic="false" opaque="false" readonly="false" size="12" subscript="false" superscript="false" underline="false" placeholder="false"/>
<Font name="Bullet Item" background="[255,255,255]" bold="false" executable="false" family="Times New Roman" foreground="[0,0,0]" italic="false" opaque="false" readonly="false" size="12" subscript="false" superscript="false" underline="false" placeholder="false"/>
<Font name="Maple Plot" background="[255,255,255]" bold="false" executable="false" family="Times New Roman" foreground="[0,0,0]" italic="false" opaque="false" readonly="false" size="12" subscript="false" superscript="false" underline="false" placeholder="false"/>
<Font name="Annotation Text" background="[255,255,255]" bold="false" executable="false" family="Times New Roman" foreground="[0,0,0]" italic="false" opaque="false" readonly="false" size="12" subscript="false" superscript="false" underline="false" placeholder="false"/>
<Font name="List Item" background="[255,255,255]" bold="false" executable="false" family="Times New Roman" foreground="[0,0,0]" italic="false" opaque="false" readonly="false" size="12" subscript="false" superscript="false" underline="false" placeholder="false"/>
<Font name="Dash Item" background="[255,255,255]" bold="false" executable="false" family="Times New Roman" foreground="[0,0,0]" italic="false" opaque="false" readonly="false" size="12" subscript="false" superscript="false" underline="false" placeholder="false"/>
<Font name="2D Input" background="[255,255,255]" bold="false" executable="true" family="Times New Roman" foreground="[0,0,0]" italic="false" opaque="false" readonly="false" size="12" subscript="false" superscript="false" underline="false" placeholder="false"/>
<Font name="Error" background="[255,255,255]" bold="false" executable="false" family="Courier New" foreground="[255,0,255]" italic="false" opaque="false" readonly="true" size="12" subscript="false" superscript="false" underline="false" placeholder="false"/>
<Font name="Title" background="[255,255,255]" bold="true" executable="false" family="Times New Roman" foreground="[0,0,0]" italic="false" opaque="false" readonly="false" size="18" subscript="false" superscript="false" underline="false" placeholder="false"/>
<Font name="Text" background="[255,255,255]" bold="false" executable="false" family="Times New Roman" foreground="[0,0,0]" italic="false" opaque="false" readonly="false" size="12" subscript="false" superscript="false" underline="false" placeholder="false"/>
<Font name="Normal" background="[255,255,255]" bold="false" executable="false" family="Times New Roman" foreground="[0,0,0]" italic="false" opaque="false" readonly="false" size="12" subscript="false" superscript="false" underline="false" placeholder="false"/>
<Font name="Caption Reference" background="[255,255,255]" bold="true" executable="false" family="Times New Roman" foreground="[0,0,0]" italic="false" opaque="false" readonly="false" size="12" subscript="false" superscript="false" underline="false" placeholder="false"/>
<Font name="Code" background="[255,255,255]" bold="false" executable="false" family="Courier New" foreground="[255,0,0]" italic="false" opaque="false" readonly="false" size="12" subscript="false" superscript="false" underline="false" placeholder="false"/>
<Font name="Maple Input Placeholder" background="[255,255,255]" bold="true" executable="true" family="Courier New" foreground="[200,0,200]" italic="false" opaque="false" readonly="false" size="12" subscript="false" superscript="false" underline="false" placeholder="true"/>
<Font name="Equation Label" background="[255,255,255]" bold="true" executable="false" family="Times New Roman" foreground="[0,0,0]" italic="false" opaque="false" readonly="false" size="12" subscript="false" superscript="false" underline="false" placeholder="false"/>
<Font name="Author" background="[255,255,255]" bold="false" executable="false" family="Times New Roman" foreground="[0,0,0]" italic="false" opaque="false" readonly="false" size="12" subscript="false" superscript="false" underline="false" placeholder="false"/>
<Font name="Hyperlink" background="[255,255,255]" bold="false" executable="false" family="Times New Roman" foreground="[0,128,128]" italic="false" opaque="false" readonly="false" size="12" subscript="false" superscript="false" underline="true" placeholder="false"/>
<Font name="Caption Text" background="[255,255,255]" bold="true" executable="false" family="Times New Roman" foreground="[0,0,0]" italic="false" opaque="false" readonly="false" size="12" subscript="false" superscript="false" underline="false" placeholder="false"/>
<Layout name="Heading 1" alignment="left" bullet="none" firstindent="0" leftmargin="0" rightmargin="0" linespacing="0.0" spaceabove="8" spacebelow="4" linebreak="space" pagebreak-before="false" initial="0" bulletsuffix=""/>
<Layout name="Warning" alignment="left" bullet="none" firstindent="0" leftmargin="0" rightmargin="0" linespacing="0.0" spaceabove="0" spacebelow="0" linebreak="space" pagebreak-before="false" initial="0" bulletsuffix=""/>
<Layout name="Heading 4" alignment="left" bullet="none" firstindent="0" leftmargin="0" rightmargin="0" linespacing="0.0" spaceabove="0" spacebelow="0" linebreak="space" pagebreak-before="false" initial="0" bulletsuffix=""/>
<Layout name="Line Printed Output" alignment="left" bullet="none" firstindent="0" leftmargin="0" rightmargin="0" linespacing="0.0" spaceabove="0" spacebelow="0" linebreak="any" pagebreak-before="false" initial="0" bulletsuffix=""/>
<Layout name="Heading 2" alignment="left" bullet="none" firstindent="0" leftmargin="0" rightmargin="0" linespacing="0.0" spaceabove="8" spacebelow="2" linebreak="space" pagebreak-before="false" initial="0" bulletsuffix=""/>
<Layout name="Maple Output" alignment="centred" bullet="none" firstindent="0" leftmargin="0" rightmargin="0" linespacing="0.3" spaceabove="0" spacebelow="0" linebreak="space" pagebreak-before="false" initial="0" bulletsuffix=""/>
<Layout name="Heading 3" alignment="left" bullet="none" firstindent="0" leftmargin="0" rightmargin="0" linespacing="0.0" spaceabove="0" spacebelow="0" linebreak="space" pagebreak-before="false" initial="0" bulletsuffix=""/>
<Layout name="Diagnostic" alignment="left" bullet="none" firstindent="0" leftmargin="0" rightmargin="0" linespacing="0.0" spaceabove="0" spacebelow="0" linebreak="any" pagebreak-before="false" initial="0" bulletsuffix=""/>
<Layout name="Ordered List 1" alignment="left" bullet="numeric" firstindent="0" leftmargin="0" rightmargin="0" linespacing="0.0" spaceabove="3" spacebelow="3" linebreak="space" pagebreak-before="false" initial="-1" bulletsuffix=""/>
<Layout name="Text Output" alignment="left" bullet="none" firstindent="0" leftmargin="0" rightmargin="0" linespacing="0.0" spaceabove="0" spacebelow="0" linebreak="newline" pagebreak-before="false" initial="0" bulletsuffix=""/>
<Layout name="Ordered List 2" alignment="left" bullet="alphabetic" firstindent="0" leftmargin="36" rightmargin="0" linespacing="0.0" spaceabove="3" spacebelow="3" linebreak="space" pagebreak-before="false" initial="-1" bulletsuffix=""/>
<Layout name="Ordered List 3" alignment="left" bullet="roman" firstindent="0" leftmargin="72" rightmargin="0" linespacing="0.0" spaceabove="3" spacebelow="3" linebreak="space" pagebreak-before="false" initial="-1" bulletsuffix=""/>
<Layout name="Ordered List 4" alignment="left" bullet="ALPHABETIC" firstindent="0" leftmargin="108" rightmargin="0" linespacing="0.0" spaceabove="3" spacebelow="3" linebreak="space" pagebreak-before="false" initial="-1" bulletsuffix=""/>
<Layout name="Ordered List 5" alignment="left" bullet="ROMAN" firstindent="0" leftmargin="144" rightmargin="0" linespacing="0.0" spaceabove="3" spacebelow="3" linebreak="space" pagebreak-before="false" initial="-1" bulletsuffix=""/>
<Layout name="Annotation Title" alignment="centred" bullet="none" firstindent="0" leftmargin="0" rightmargin="0" linespacing="0.0" spaceabove="12" spacebelow="12" linebreak="space" pagebreak-before="false" initial="0" bulletsuffix=""/>
<Layout name="HyperlinkError" alignment="left" bullet="none" firstindent="0" leftmargin="0" rightmargin="0" linespacing="0.0" spaceabove="0" spacebelow="0" linebreak="space" pagebreak-before="false" initial="0" bulletsuffix=""/>
<Layout name="HyperlinkWarning" alignment="left" bullet="none" firstindent="0" leftmargin="0" rightmargin="0" linespacing="0.0" spaceabove="0" spacebelow="0" linebreak="space" pagebreak-before="false" initial="0" bulletsuffix=""/>
<Layout name="Bullet Item" alignment="left" bullet="dot" firstindent="0" leftmargin="0" rightmargin="0" linespacing="0.0" spaceabove="3" spacebelow="3" linebreak="space" pagebreak-before="false" initial="0" bulletsuffix=""/>
<Layout name="Maple Plot" alignment="centred" bullet="none" firstindent="0" leftmargin="0" rightmargin="0" linespacing="0.0" spaceabove="0" spacebelow="0" linebreak="space" pagebreak-before="false" initial="0" bulletsuffix=""/>
<Layout name="List Item" alignment="left" bullet="indent" firstindent="0" leftmargin="0" rightmargin="0" linespacing="0.0" spaceabove="3" spacebelow="3" linebreak="space" pagebreak-before="false" initial="0" bulletsuffix=""/>
<Layout name="Dash Item" alignment="left" bullet="dash" firstindent="0" leftmargin="0" rightmargin="0" linespacing="0.0" spaceabove="3" spacebelow="3" linebreak="space" pagebreak-before="false" initial="0" bulletsuffix=""/>
<Layout name="Error" alignment="left" bullet="none" firstindent="0" leftmargin="0" rightmargin="0" linespacing="0.0" spaceabove="0" spacebelow="0" linebreak="space" pagebreak-before="false" initial="0" bulletsuffix=""/>
<Layout name="Title" alignment="centred" bullet="none" firstindent="0" leftmargin="0" rightmargin="0" linespacing="0.0" spaceabove="12" spacebelow="12" linebreak="space" pagebreak-before="false" initial="0" bulletsuffix=""/>
<Layout name="Normal" alignment="left" bullet="none" firstindent="0" leftmargin="0" rightmargin="0" linespacing="0.0" spaceabove="0" spacebelow="0" linebreak="space" pagebreak-before="false" initial="0" bulletsuffix=""/>
<Layout name="Author" alignment="centred" bullet="none" firstindent="0" leftmargin="0" rightmargin="0" linespacing="0.0" spaceabove="8" spacebelow="8" linebreak="space" pagebreak-before="false" initial="0" bulletsuffix=""/>
<Pencil-style name="Pencil 1" pen-color="[0,0,0]" pen-height="1.0" pen-width="1.0" pen-opacity="1.0"/>
<Pencil-style name="Pencil 2" pen-color="[0,0,255]" pen-height="1.0" pen-width="1.0" pen-opacity="1.0"/>
<Pencil-style name="Pencil 3" pen-color="[0,0,0]" pen-height="3.0" pen-width="3.0" pen-opacity="1.0"/>
<Pencil-style name="Pencil 4" pen-color="[0,0,255]" pen-height="3.0" pen-width="3.0" pen-opacity="1.0"/>
<Pencil-style name="Pencil 5" pen-color="[255,0,0]" pen-height="5.0" pen-width="5.0" pen-opacity="1.0"/>
<Highlighter-style name="Highlighter 5" pen-color="[255,255,0]" pen-height="48.0" pen-width="48.0" pen-opacity="0.8"/>
<Highlighter-style name="Highlighter 3" pen-color="[51,255,0]" pen-height="24.0" pen-width="24.0" pen-opacity="0.8"/>
<Highlighter-style name="Highlighter 4" pen-color="[0,255,255]" pen-height="32.0" pen-width="32.0" pen-opacity="0.8"/>
<Highlighter-style name="Highlighter 1" pen-color="[255,153,255]" pen-height="12.0" pen-width="8.0" pen-opacity="0.8"/>
<Highlighter-style name="Highlighter 2" pen-color="[255,204,0]" pen-height="14.0" pen-width="14.0" pen-opacity="0.8"/>
</Styles>
<Startup-Code startupcode=""/>
<Task-table>
    <Task-category name="&lt;default&gt;"/>
</Task-table>
<Task/>
<Group labelreference="L627" drawlabel="true" applyint="true" applyrational="true" applyexponent="false">
<Input><Text-field prompt="&gt; " style="Maple Input" layout="Normal">#This file is used to compute the normal form of the Hopf bifurcation in the FitzHugh-Nagumo model with RBC. The corresponding mathematical procedure is given in the Supplementary Information. </Text-field>
</Input>
</Group>
<Group labelreference="L629" drawlabel="true" applyint="true" applyrational="true" applyexponent="false">
<Input><Text-field prompt="&gt; " style="Maple Input" layout="Normal">restart;</Text-field>
</Input>
</Group>
<Group hide-input="false" labelreference="L509" drawlabel="true">
<Input><Text-field prompt="&gt; " style="Maple Input" layout="Normal">eigf:=sin(k0*x)+k0/h*cos(k0*x);</Text-field>
</Input>
<Output><Text-field style="2D Output" layout="Maple Output"><Equation executable="false" style="2D Output" display="LUklbXJvd0c2Iy9JK21vZHVsZW5hbWVHNiJJLFR5cGVzZXR0aW5nR0koX3N5c2xpYkdGJzYoLUkjbWlHRiQ2JVElZWlnZkYnLyUnaXRhbGljR1EldHJ1ZUYnLyUsbWF0aHZhcmlhbnRHUSdpdGFsaWNGJy1JI21vR0YkNi1RKSZBc3NpZ247RicvRjNRJ25vcm1hbEYnLyUmZmVuY2VHUSZmYWxzZUYnLyUqc2VwYXJhdG9yR0Y9LyUpc3RyZXRjaHlHRj0vJSpzeW1tZXRyaWNHRj0vJShsYXJnZW9wR0Y9LyUubW92YWJsZWxpbWl0c0dGPS8lJ2FjY2VudEdGPS8lJ2xzcGFjZUdRLDAuMjc3Nzc3OGVtRicvJSdyc3BhY2VHRkwtRiM2Ji1GLDYlUSRzaW5GJy9GMEY9RjktRjY2LVEwJkFwcGx5RnVuY3Rpb247RidGOUY7Rj5GQEZCRkRGRkZIL0ZLUSYwLjBlbUYnL0ZORlktSShtZmVuY2VkR0YkNiQtRiM2Ji1GLDYlUSNrMEYnRi9GMi1GNjYtUTEmSW52aXNpYmxlVGltZXM7RidGOUY7Rj5GQEZCRkRGRkZIRlhGWi1GLDYlUSJ4RidGL0YyRjlGOUY5LUY2Ni1RJyZwbHVzO0YnRjlGO0Y+RkBGQkZERkZGSC9GS1EsMC4yMjIyMjIyZW1GJy9GTkZnby1JJm1mcmFjR0YkNigtRiM2JkZqbkZdby1GIzYmLUYsNiVRJGNvc0YnRlRGOUZVRmVuRjlGOS1GLDYlUSJoRidGL0YyLyUubGluZXRoaWNrbmVzc0dRIjFGJy8lK2Rlbm9tYWxpZ25HUSdjZW50ZXJGJy8lKW51bWFsaWduR0ZbcS8lKWJldmVsbGVkR0Y9Rjk=">LV9JLFR5cGVzZXR0aW5nRzYkJSpwcm90ZWN0ZWRHSShfc3lzbGliRzYiSSxtcHJpbnRzbGFzaEdGKDYkNyM+SSVlaWdmR0YoLCYtSSRzaW5HRiU2IyomSSNrMEdGKCIiIkkieEdGKEY0RjQqKEYzRjRJImhHRighIiItSSRjb3NHRiVGMUY0RjQ3I0Yu</Equation></Text-field>
</Output>
</Group>
<Group hide-input="false" labelreference="L516" drawlabel="true">
<Input><Text-field prompt="&gt; " style="Maple Input" layout="Normal">combine(eigf^2);</Text-field>
</Input>
<Output><Text-field style="2D Output" layout="Maple Output"><Equation executable="false" style="2D Output" display="LUkmbWZyYWNHNiMvSSttb2R1bGVuYW1lRzYiSSxUeXBlc2V0dGluZ0dJKF9zeXNsaWJHRic2KC1JJW1yb3dHRiQ2LS1JI21vR0YkNi1RKiZ1bWludXMwO0YnLyUsbWF0aHZhcmlhbnRHUSdub3JtYWxGJy8lJmZlbmNlR1EmZmFsc2VGJy8lKnNlcGFyYXRvckdGNy8lKXN0cmV0Y2h5R0Y3LyUqc3ltbWV0cmljR0Y3LyUobGFyZ2VvcEdGNy8lLm1vdmFibGVsaW1pdHNHRjcvJSdhY2NlbnRHRjcvJSdsc3BhY2VHUSwwLjIyMjIyMjJlbUYnLyUncnNwYWNlR0ZGLUYsNiYtSSVtc3VwR0YkNiUtSSNtaUdGJDYlUSJoRicvJSdpdGFsaWNHUSV0cnVlRicvRjNRJ2l0YWxpY0YnLUkjbW5HRiQ2JFEiMkYnRjIvJTFzdXBlcnNjcmlwdHNoaWZ0R1EiMEYnLUYvNi1RMSZJbnZpc2libGVUaW1lcztGJ0YyRjVGOEY6RjxGPkZARkIvRkVRJjAuMGVtRicvRkhGXG8tRiw2Ji1GTzYlUSRjb3NGJy9GU0Y3RjItRi82LVEwJkFwcGx5RnVuY3Rpb247RidGMkY1RjhGOkY8Rj5GQEZCRltvRl1vLUkobWZlbmNlZEdGJDYkLUYsNihGV0Zobi1GTzYlUSNrMEYnRlJGVUZobi1GTzYlUSJ4RidGUkZVRjJGMkYyRjItRi82LVEnJnBsdXM7RidGMkY1RjhGOkY8Rj5GQEZCRkRGRy1GLDYmLUZMNiVGXHBGV0ZlbkZobkZeb0YyRmJwLUYsNipGV0ZobkZORmhuRlxwRmhuLUYsNiYtRk82JVEkc2luRidGY29GMkZkb0Znb0YyRjJGYnBGS0ZicEZncEYyLUYsNiZGV0ZobkZLRjIvJS5saW5ldGhpY2tuZXNzR1EiMUYnLyUrZGVub21hbGlnbkdRJ2NlbnRlckYnLyUpbnVtYWxpZ25HRmdxLyUpYmV2ZWxsZWRHRjc=">LCQqJiwsKiZJImhHNiIiIiMtSSRjb3NHNiQlKnByb3RlY3RlZEdJKF9zeXNsaWJHRic2IywkKiZJI2swR0YnIiIiSSJ4R0YnRjJGKEYyISIiKiZGMUYoRilGMkYyKihGJkYyRjFGMi1JJHNpbkdGK0YuRjJGKCokRiZGKEYyKiRGMUYoRjJGMkYmISIjI0YyRig=</Equation></Text-field>
</Output>
</Group>
<Group hide-input="false" labelreference="L529" drawlabel="true">
<Input><Text-field prompt="&gt; " style="Maple Input" layout="Normal">cst:=(h^2+k0^2)/2/h^2;f2:=combine(simplify(eigf^2-cst));</Text-field>
</Input>
<Output><Text-field style="2D Output" layout="Maple Output"><Equation executable="false" style="2D Output" display="LUklbXJvd0c2Iy9JK21vZHVsZW5hbWVHNiJJLFR5cGVzZXR0aW5nR0koX3N5c2xpYkdGJzYmLUkjbWlHRiQ2JVEkY3N0RicvJSdpdGFsaWNHUSV0cnVlRicvJSxtYXRodmFyaWFudEdRJ2l0YWxpY0YnLUkjbW9HRiQ2LVEpJkFzc2lnbjtGJy9GM1Enbm9ybWFsRicvJSZmZW5jZUdRJmZhbHNlRicvJSpzZXBhcmF0b3JHRj0vJSlzdHJldGNoeUdGPS8lKnN5bW1ldHJpY0dGPS8lKGxhcmdlb3BHRj0vJS5tb3ZhYmxlbGltaXRzR0Y9LyUnYWNjZW50R0Y9LyUnbHNwYWNlR1EsMC4yNzc3Nzc4ZW1GJy8lJ3JzcGFjZUdGTC1JJm1mcmFjR0YkNigtRiM2Ji1JJW1zdXBHRiQ2JS1GLDYlUSJoRidGL0YyLUkjbW5HRiQ2JFEiMkYnRjkvJTFzdXBlcnNjcmlwdHNoaWZ0R1EiMEYnLUY2Ni1RJyZwbHVzO0YnRjlGO0Y+RkBGQkZERkZGSC9GS1EsMC4yMjIyMjIyZW1GJy9GTkZfby1GVTYlLUYsNiVRI2swRidGL0YyRlpGaG5GOS1GIzYmRlotRjY2LVExJkludmlzaWJsZVRpbWVzO0YnRjlGO0Y+RkBGQkZERkZGSC9GS1EmMC4wZW1GJy9GTkZccEZURjkvJS5saW5ldGhpY2tuZXNzR1EiMUYnLyUrZGVub21hbGlnbkdRJ2NlbnRlckYnLyUpbnVtYWxpZ25HRmNwLyUpYmV2ZWxsZWRHRj1GOQ==">LV9JLFR5cGVzZXR0aW5nRzYkJSpwcm90ZWN0ZWRHSShfc3lzbGliRzYiSSxtcHJpbnRzbGFzaEdGKDYkNyM+SSRjc3RHRigsJComLCYqJEkiaEdGKCIiIyIiIiokSSNrMEdGKEYzRjRGNEYyISIjI0Y0RjM3I0Yu</Equation></Text-field>
</Output>
<Output><Text-field style="2D Output" layout="Maple Output"><Equation executable="false" style="2D Output" display="LUklbXJvd0c2Iy9JK21vZHVsZW5hbWVHNiJJLFR5cGVzZXR0aW5nR0koX3N5c2xpYkdGJzYnLUkjbWlHRiQ2JVEjZjJGJy8lJ2l0YWxpY0dRJXRydWVGJy8lLG1hdGh2YXJpYW50R1EnaXRhbGljRictSSNtb0dGJDYtUSkmQXNzaWduO0YnL0YzUSdub3JtYWxGJy8lJmZlbmNlR1EmZmFsc2VGJy8lKnNlcGFyYXRvckdGPS8lKXN0cmV0Y2h5R0Y9LyUqc3ltbWV0cmljR0Y9LyUobGFyZ2VvcEdGPS8lLm1vdmFibGVsaW1pdHNHRj0vJSdhY2NlbnRHRj0vJSdsc3BhY2VHUSwwLjI3Nzc3NzhlbUYnLyUncnNwYWNlR0ZMLUY2Ni1RKiZ1bWludXMwO0YnRjlGO0Y+RkBGQkZERkZGSC9GS1EsMC4yMjIyMjIyZW1GJy9GTkZTLUkmbWZyYWNHRiQ2KC1GIzYoLUYjNiYtSSVtc3VwR0YkNiUtRiw2JVEiaEYnRi9GMi1JI21uR0YkNiRRIjJGJ0Y5LyUxc3VwZXJzY3JpcHRzaGlmdEdRIjBGJy1GNjYtUTEmSW52aXNpYmxlVGltZXM7RidGOUY7Rj5GQEZCRkRGRkZIL0ZLUSYwLjBlbUYnL0ZORmdvLUYjNiYtRiw2JVEkY29zRicvRjBGPUY5LUY2Ni1RMCZBcHBseUZ1bmN0aW9uO0YnRjlGO0Y+RkBGQkZERkZGSEZmb0Zoby1JKG1mZW5jZWRHRiQ2JC1GIzYoRlxvRmNvLUYsNiVRI2swRidGL0YyRmNvLUYsNiVRInhGJ0YvRjJGOUY5RjlGOS1GNjYtUSgmbWludXM7RidGOUY7Rj5GQEZCRkRGRkZIRlJGVC1GIzYmLUZnbjYlRmdwRlxvRmBvRmNvRmlvRjlGXXEtRiM2KkZcb0Zjb0ZpbkZjb0ZncEZjby1GIzYmLUYsNiVRJHNpbkYnRl5wRjlGX3BGYnBGOUY5RjktRiM2JkZcb0Zjb0ZmbkY5LyUubGluZXRoaWNrbmVzc0dRIjFGJy8lK2Rlbm9tYWxpZ25HUSdjZW50ZXJGJy8lKW51bWFsaWduR0Zici8lKWJldmVsbGVkR0Y9Rjk=">LV9JLFR5cGVzZXR0aW5nRzYkJSpwcm90ZWN0ZWRHSShfc3lzbGliRzYiSSxtcHJpbnRzbGFzaEdGKDYkNyM+SSNmMkdGKCwkKiYsKComSSJoR0YoIiIjLUkkY29zR0YlNiMsJComSSNrMEdGKCIiIkkieEdGKEY6RjNGOkY6KiZGOUYzRjRGOiEiIiooRjJGOkY5RjotSSRzaW5HRiVGNkY6ISIjRjpGMkZBI0Y9RjM3I0Yu</Equation></Text-field>
</Output>
</Group>
<Group hide-input="false" labelreference="L520" drawlabel="true">
<Input><Text-field prompt="&gt; " style="Maple Input" layout="Normal">eval(subs(x=0,h*eigf-diff(eigf,x)));</Text-field>
</Input>
<Output><Text-field style="2D Output" layout="Maple Output"><Equation executable="false" style="2D Output" display="LUkjbW5HNiMvSSttb2R1bGVuYW1lRzYiSSxUeXBlc2V0dGluZ0dJKF9zeXNsaWJHRic2JFEiMEYnLyUsbWF0aHZhcmlhbnRHUSdub3JtYWxGJw==">IiIh</Equation></Text-field>
</Output>
</Group>
<Group hide-input="false" labelreference="L519" drawlabel="true">
<Input><Text-field prompt="&gt; " style="Maple Input" layout="Normal">bcr:=factor(eval(subs(x=Pi,sin(k0*Pi)=ss,cos(k0*Pi)=cs,h*eigf+diff(eigf,x)))*h);</Text-field>
</Input>
<Output><Text-field style="2D Output" layout="Maple Output"><Equation executable="false" style="2D Output" display="LUklbXJvd0c2Iy9JK21vZHVsZW5hbWVHNiJJLFR5cGVzZXR0aW5nR0koX3N5c2xpYkdGJzYqLUkjbWlHRiQ2JVEkYmNyRicvJSdpdGFsaWNHUSV0cnVlRicvJSxtYXRodmFyaWFudEdRJ2l0YWxpY0YnLUkjbW9HRiQ2LVEpJkFzc2lnbjtGJy9GM1Enbm9ybWFsRicvJSZmZW5jZUdRJmZhbHNlRicvJSpzZXBhcmF0b3JHRj0vJSlzdHJldGNoeUdGPS8lKnN5bW1ldHJpY0dGPS8lKGxhcmdlb3BHRj0vJS5tb3ZhYmxlbGltaXRzR0Y9LyUnYWNjZW50R0Y9LyUnbHNwYWNlR1EsMC4yNzc3Nzc4ZW1GJy8lJ3JzcGFjZUdGTC1GIzYqLUkjbW5HRiQ2JFEiMkYnRjktRjY2LVExJkludmlzaWJsZVRpbWVzO0YnRjlGO0Y+RkBGQkZERkZGSC9GS1EmMC4wZW1GJy9GTkZZLUYsNiVRI2swRidGL0YyRlUtRiw2JVEjY3NGJ0YvRjJGVS1GLDYlUSJoRidGL0YyRjktRjY2LVEnJnBsdXM7RidGOUY7Rj5GQEZCRkRGRkZIL0ZLUSwwLjIyMjIyMjJlbUYnL0ZORmJvLUYjNiYtSSVtc3VwR0YkNiVGW29GUS8lMXN1cGVyc2NyaXB0c2hpZnRHUSIwRidGVS1GLDYlUSNzc0YnRi9GMkY5LUY2Ni1RKCZtaW51cztGJ0Y5RjtGPkZARkJGREZGRkhGYW9GY28tRiM2Ji1GZ282JUZlbkZRRmlvRlVGXHBGOUY5">LV9JLFR5cGVzZXR0aW5nRzYkJSpwcm90ZWN0ZWRHSShfc3lzbGliRzYiSSxtcHJpbnRzbGFzaEdGKDYkNyM+SSRiY3JHRigsKCooSSNjc0dGKCIiIkkiaEdGKEYxSSNrMEdGKEYxIiIjKiZGMkY0SSNzc0dGKEYxRjEqJkYzRjRGNkYxISIiNyNGLg==</Equation></Text-field>
</Output>
</Group>
<Group hide-input="false" labelreference="L518" drawlabel="true">
<Input><Text-field prompt="&gt; " style="Maple Input" layout="Normal">ss:=solve(bcr,ss);</Text-field>
</Input>
<Output><Text-field style="2D Output" layout="Maple Output"><Equation executable="false" style="2D Output" display="LUklbXJvd0c2Iy9JK21vZHVsZW5hbWVHNiJJLFR5cGVzZXR0aW5nR0koX3N5c2xpYkdGJzYnLUkjbWlHRiQ2JVEjc3NGJy8lJ2l0YWxpY0dRJXRydWVGJy8lLG1hdGh2YXJpYW50R1EnaXRhbGljRictSSNtb0dGJDYtUSkmQXNzaWduO0YnL0YzUSdub3JtYWxGJy8lJmZlbmNlR1EmZmFsc2VGJy8lKnNlcGFyYXRvckdGPS8lKXN0cmV0Y2h5R0Y9LyUqc3ltbWV0cmljR0Y9LyUobGFyZ2VvcEdGPS8lLm1vdmFibGVsaW1pdHNHRj0vJSdhY2NlbnRHRj0vJSdsc3BhY2VHUSwwLjI3Nzc3NzhlbUYnLyUncnNwYWNlR0ZMLUY2Ni1RKiZ1bWludXMwO0YnRjlGO0Y+RkBGQkZERkZGSC9GS1EsMC4yMjIyMjIyZW1GJy9GTkZTLUkmbWZyYWNHRiQ2KC1GIzYqLUkjbW5HRiQ2JFEiMkYnRjktRjY2LVExJkludmlzaWJsZVRpbWVzO0YnRjlGO0Y+RkBGQkZERkZGSC9GS1EmMC4wZW1GJy9GTkZcby1GLDYlUSNrMEYnRi9GMkZobi1GLDYlUSNjc0YnRi9GMkZobi1GLDYlUSJoRidGL0YyRjktRiM2Ji1JJW1zdXBHRiQ2JUZkb0ZaLyUxc3VwZXJzY3JpcHRzaGlmdEdRIjBGJy1GNjYtUSgmbWludXM7RidGOUY7Rj5GQEZCRkRGRkZIRlJGVC1Gam82JUZeb0ZaRlxwRjkvJS5saW5ldGhpY2tuZXNzR1EiMUYnLyUrZGVub21hbGlnbkdRJ2NlbnRlckYnLyUpbnVtYWxpZ25HRmlwLyUpYmV2ZWxsZWRHRj1GOQ==">LV9JLFR5cGVzZXR0aW5nRzYkJSpwcm90ZWN0ZWRHSShfc3lzbGliRzYiSSxtcHJpbnRzbGFzaEdGKDYkNyM+SSNzc0dGKCwkKipJI2swR0YoIiIiSSNjc0dGKEYxSSJoR0YoRjEsJiokRjMiIiNGMSokRjBGNiEiIkY4ISIjNyNGLg==</Equation></Text-field>
</Output>
</Group>
<Group hide-input="false" labelreference="L510" drawlabel="true">
<Input><Text-field prompt="&gt; " style="Maple Input" layout="Normal">tc:=simplify(subs(cos(k0*Pi)=cs,sin(k0*Pi)=ss,eval(int(eigf^2,x=0..Pi))));</Text-field>
</Input>
<Output><Text-field style="2D Output" layout="Maple Output"><Equation executable="false" style="2D Output" display="LUklbXJvd0c2Iy9JK21vZHVsZW5hbWVHNiJJLFR5cGVzZXR0aW5nR0koX3N5c2xpYkdGJzYmLUkjbWlHRiQ2JVEjdGNGJy8lJ2l0YWxpY0dRJXRydWVGJy8lLG1hdGh2YXJpYW50R1EnaXRhbGljRictSSNtb0dGJDYtUSkmQXNzaWduO0YnL0YzUSdub3JtYWxGJy8lJmZlbmNlR1EmZmFsc2VGJy8lKnNlcGFyYXRvckdGPS8lKXN0cmV0Y2h5R0Y9LyUqc3ltbWV0cmljR0Y9LyUobGFyZ2VvcEdGPS8lLm1vdmFibGVsaW1pdHNHRj0vJSdhY2NlbnRHRj0vJSdsc3BhY2VHUSwwLjI3Nzc3NzhlbUYnLyUncnNwYWNlR0ZMLUkmbWZyYWNHRiQ2KC1GIzYmLUYjNiYtSShtZmVuY2VkR0YkNiQtRiM2Ji1JJW1zdXBHRiQ2JS1GLDYlUSJoRidGL0YyLUkjbW5HRiQ2JFEiMkYnRjkvJTFzdXBlcnNjcmlwdHNoaWZ0R1EiMEYnLUY2Ni1RJyZwbHVzO0YnRjlGO0Y+RkBGQkZERkZGSC9GS1EsMC4yMjIyMjIyZW1GJy9GTkZmby1GZm42JS1GLDYlUSNrMEYnRi9GMkZbb0Zfb0Y5RjktRjY2LVExJkludmlzaWJsZVRpbWVzO0YnRjlGO0Y+RkBGQkZERkZGSC9GS1EmMC4wZW1GJy9GTkZhcC1GLDYlUSUmcGk7RicvRjBGPUY5RjlGYm8tRiM2JkZbb0ZdcEZobkY5RjktRiM2JkZbb0ZdcEZlbkY5LyUubGluZXRoaWNrbmVzc0dRIjFGJy8lK2Rlbm9tYWxpZ25HUSdjZW50ZXJGJy8lKW51bWFsaWduR0ZgcS8lKWJldmVsbGVkR0Y9Rjk=">LV9JLFR5cGVzZXR0aW5nRzYkJSpwcm90ZWN0ZWRHSShfc3lzbGliRzYiSSxtcHJpbnRzbGFzaEdGKDYkNyM+SSN0Y0dGKCwkKiYsJiomLCYqJEkiaEdGKCIiIyIiIiokSSNrMEdGKEY1RjZGNkkjUGlHRiZGNkY2RjRGNUY2RjQhIiMjRjZGNTcjRi4=</Equation></Text-field>
</Output>
</Group>
<Group labelreference="L501" drawlabel="true">
<Input><Text-field prompt="&gt; " style="Maple Input" layout="Normal">tint2:=tc:</Text-field>
</Input>
</Group>
<Group labelreference="L600" drawlabel="true">
<Input><Text-field prompt="&gt; " style="Maple Input" layout="Normal">tint3:=simplify(subs(cos(k0*Pi)=cs,sin(k0*Pi)=ss,eval(int(eigf^3,x=0..Pi)))):</Text-field>
</Input>
</Group>
<Group labelreference="L601" drawlabel="true">
<Input><Text-field prompt="&gt; " style="Maple Input" layout="Normal">tints:=simplify(subs(cos(k0*Pi)=cs,sin(k0*Pi)=ss,eval(int(eigf^2*f2,x=0..Pi)))):</Text-field>
</Input>
</Group>
<Group labelreference="L602" drawlabel="true">
<Input><Text-field prompt="&gt; " style="Maple Input" layout="Normal">tint4:=simplify(subs(cos(k0*Pi)=cs,sin(k0*Pi)=ss,eval(int(eigf^4,x=0..Pi)))):</Text-field>
</Input>
</Group>
<Group labelreference="L511" drawlabel="true">
<Input><Text-field prompt="&gt; " style="Maple Input" layout="Normal">#tc:=evalf[10](tc);</Text-field>
</Input>
</Group>
<Group labelreference="L502" drawlabel="true">
<Input><Text-field prompt="&gt; " style="Maple Input" layout="Normal">#mu:=(a11+a22-k0^2*(d1+d2))/2;xi:=F11+(a11-a22+k0^2*(d2-d1));</Text-field>
</Input>
</Group>
<Group labelreference="L407" drawlabel="true">
<Input><Text-field prompt="&gt; " style="Maple Input" layout="Normal">lambda0:=mu+I*omega:</Text-field>
</Input>
</Group>
<Group labelreference="L408" drawlabel="true">
<Input><Text-field prompt="&gt; " style="Maple Input" layout="Normal">lambda1:=mu-I*omega:</Text-field>
</Input>
</Group>
<Section collapsed="false" isCollapsible="true" drawButton="true" MultipleChoiceAnswerIndex="-1" MultipleChoiceRandomizeChoices="false" TrueFalseAnswerIndex="-1" EssayAnswerRows="5" EssayAnswerColumns="60"><Title><Text-field style="Heading 1" layout="Heading 1">Eigenfunctions q and p</Text-field></Title>
<Group hide-input="false" labelreference="L317" drawlabel="true">
<Input><Text-field prompt="&gt; " style="Maple Input" layout="Normal">q:=Vector[column]([ 1/2 ,
                 (I*omega-xi)/2/(a12+F12) ]);</Text-field>
</Input>
<Output><Text-field style="2D Output" layout="Maple Output"><Equation executable="false" style="2D Output" display="LUkqbWNvbXBsZXRlRzYjL0krbW9kdWxlbmFtZUc2IkksVHlwZXNldHRpbmdHSShfc3lzbGliR0YnNiQtSSVtcm93R0YkNiYtSSNtaUdGJDYlUSJxRicvJSdpdGFsaWNHUSV0cnVlRicvJSxtYXRodmFyaWFudEdRJ2l0YWxpY0YnLUkjbW9HRiQ2LVEpJkFzc2lnbjtGJy9GNlEnbm9ybWFsRicvJSZmZW5jZUdRJmZhbHNlRicvJSpzZXBhcmF0b3JHRkAvJSlzdHJldGNoeUdGQC8lKnN5bW1ldHJpY0dGQC8lKGxhcmdlb3BHRkAvJS5tb3ZhYmxlbGltaXRzR0ZALyUnYWNjZW50R0ZALyUnbHNwYWNlR1EsMC4yNzc3Nzc4ZW1GJy8lJ3JzcGFjZUdGTy1JKG1mZW5jZWRHRiQ2KC1GLDYmLUknbXRhYmxlR0YkNjgtSSRtdHJHRiQ2KC1JJG10ZEdGJDYqLUkmbWZyYWNHRiQ2KC1JI21uR0YkNiRRIjFGJ0Y8LUZebzYkUSIyRidGPC8lLmxpbmV0aGlja25lc3NHRmBvLyUrZGVub21hbGlnbkdRJ2NlbnRlckYnLyUpbnVtYWxpZ25HRmhvLyUpYmV2ZWxsZWRHRkAvJStmb3JlZ3JvdW5kR1EoWzAsMCwwXUYnLyUpcmVhZG9ubHlHRkAvJSlyb3dhbGlnbkdRIUYnLyUsY29sdW1uYWxpZ25HRmRwLyUrZ3JvdXBhbGlnbkdGZHAvJShyb3dzcGFuR0Zgby8lK2NvbHVtbnNwYW5HRmBvRl1wRmBwRmJwRmVwRmdwLUZlbjYoLUZobjYqLUZbbzYoLUYsNiYtRiw2Ji1GXm82JFEtJkltYWdpbmFyeUk7RidGPC1GOTYtUTEmSW52aXNpYmxlVGltZXM7RidGPEY+RkFGQ0ZFRkdGSUZLL0ZOUSYwLjBlbUYnL0ZRRl5yLUYvNiVRKCZvbWVnYTtGJy9GM0ZARjxGPC1GOTYtUSgmbWludXM7RidGPEY+RkFGQ0ZFRkdGSUZLL0ZOUSwwLjIyMjIyMjJlbUYnL0ZRRmhyLUYvNiVRJSZ4aTtGJ0ZjckY8RjwtRiw2JkZhb0ZqcS1GUzYkLUYsNiYtRi82JVEkYTEyRidGMkY1LUY5Ni1RJyZwbHVzO0YnRjxGPkZBRkNGRUZHRklGS0ZnckZpci1GLzYlUSRGMTJGJ0YyRjVGPEY8RjxGZG9GZm9GaW9GW3BGXXBGYHBGYnBGZXBGZ3BGaXBGW3FGXXBGYHBGYnBGZXBGZ3BGXXBGYHAvJSZhbGlnbkdRJWF4aXNGJy9GY3BRKWJhc2VsaW5lRicvRmZwRmhvL0ZocFEnfGZybGVmdHxockYnLyUvYWxpZ25tZW50c2NvcGVHRjQvJSxjb2x1bW53aWR0aEdRJWF1dG9GJy8lJndpZHRoR0ZodC8lK3Jvd3NwYWNpbmdHUSYxLjBleEYnLyUuY29sdW1uc3BhY2luZ0dRJjAuOGVtRicvJSlyb3dsaW5lc0dRJW5vbmVGJy8lLGNvbHVtbmxpbmVzR0ZjdS8lJmZyYW1lR0ZjdS8lLWZyYW1lc3BhY2luZ0dRLDAuNGVtfjAuNWV4RicvJSplcXVhbHJvd3NHRkAvJS1lcXVhbGNvbHVtbnNHRkAvJS1kaXNwbGF5c3R5bGVHRkAvJSVzaWRlR1EmcmlnaHRGJy8lMG1pbmxhYmVsc3BhY2luZ0dGYHVGXXBGYHBGPEY8L0krbXNlbWFudGljc0dGJFEqQ29sVmVjdG9yRicvJSVvcGVuR1EnJmxzcWI7RicvJSZjbG9zZUdRJyZyc3FiO0YnRmZ2RjwtRlM2KC1GLDYmLUZYNjgtRmVuNigtRmhuNiotRltvNiktRl5vNiZGYG9GXXBGYHBGPC1GXm82JkZjb0ZdcEZgcEY8RmRvRmZvRmlvRltwRl1wRl1wRmBwRmJwRmVwRmdwRmlwRltxRl1wRmBwRmJwRmVwRmdwLUZlbjYoLUZobjYqLUYsNihGaXdGanEtRltvNiktRiw2Ji1GLDYoLUYsNigtRl5vNiZRIklGJ0ZdcEZgcEY8RmpxLUYvNidRJyYjOTY5O0YnRmNyRl1wRmBwRjxGXXBGYHBGPC1GOTYvRmZyRl1wRmBwRjxGPkZBRkNGRUZHRklGS0ZnckZpci1GLzYnUScmIzk1ODtGJ0ZjckZdcEZgcEY8Rl1wRmBwRjxGXXBGYHBGPC1GLDYmLUYsNigtRi82J0Zlc0YyRl1wRmBwRjUtRjk2L1EiK0YnRl1wRmBwRjxGPkZBRkNGRUZHRklGS0ZnckZpci1GLzYnRlt0RjJGXXBGYHBGNUZdcEZgcEY8Rl1wRmBwRjxGZG9GZm9GaW9GW3BGXXBGXXBGYHBGPEZdcEZgcEZicEZlcEZncEZpcEZbcUZdcEZgcEZicEZlcEZncEZdcEZgcEZcdEZfdEZhdEZidEZkdEZmdEZpdEZbdUZedUZhdUZkdUZmdUZodUZbdkZddkZfdkZhdkZkdkZdcEZgcEY8Rl1wRmBwRjwvRmp2USJbRicvRl13USJdRic=">LV9JLFR5cGVzZXR0aW5nRzYkJSpwcm90ZWN0ZWRHSShfc3lzbGliRzYiSSxtcHJpbnRzbGFzaEdGKDYkNyM+SSJxR0YoWColIUdGKEYoW2dsISMlISEhIiMiIy1JJm1mcmFjRzYkRiYvSSttb2R1bGVuYW1lR0YoRiQ2JC1JI21uR0YyNiNRIjFGKC1GNzYjUSIyRigtRjE2JC1JJW1yb3dHRjI2JS1GQDYlLUY3NiNRLSZJbWFnaW5hcnlJO0YoLUkjbW9HRjI2I1ExJkludmlzaWJsZVRpbWVzO0YoLUkjbWlHRjI2I1EoJm9tZWdhO0YoLUZINiNRKCZtaW51cztGKC1GTDYjUSUmeGk7RigtRkA2JUY6RkctSShtZmVuY2VkR0YyNiMtRkA2JS1GTDYjUSRhMTJGKC1GSDYjUScmcGx1cztGKC1GTDYjUSRGMTJGKDcjLSZJJ1ZlY3RvckdGJTYjSSdjb2x1bW5HRig2Iy9JJCVpZEdGKCI1N11ZKikqXCgqWyQqbyQ=</Equation></Text-field>
</Output>
</Group>
<Group labelreference="L318" drawlabel="true">
<Input><Text-field prompt="&gt; " style="Maple Input" layout="Normal">cq:=evalc(conjugate(q))assuming real:</Text-field>
</Input>
</Group>
<Group hide-input="false" labelreference="L319" drawlabel="true">
<Input><Text-field prompt="&gt; " style="Maple Input" layout="Normal">p:=Vector[column]([ xi-I*omega ,
                 a12+F12 ])*I/c/omega;</Text-field>
</Input>
<Output><Text-field style="2D Output" layout="Maple Output"><Equation executable="false" style="2D Output" display="LUkqbWNvbXBsZXRlRzYjL0krbW9kdWxlbmFtZUc2IkksVHlwZXNldHRpbmdHSShfc3lzbGliR0YnNiQtSSVtcm93R0YkNiYtSSNtaUdGJDYlUSJwRicvJSdpdGFsaWNHUSV0cnVlRicvJSxtYXRodmFyaWFudEdRJ2l0YWxpY0YnLUkjbW9HRiQ2LVEpJkFzc2lnbjtGJy9GNlEnbm9ybWFsRicvJSZmZW5jZUdRJmZhbHNlRicvJSpzZXBhcmF0b3JHRkAvJSlzdHJldGNoeUdGQC8lKnN5bW1ldHJpY0dGQC8lKGxhcmdlb3BHRkAvJS5tb3ZhYmxlbGltaXRzR0ZALyUnYWNjZW50R0ZALyUnbHNwYWNlR1EsMC4yNzc3Nzc4ZW1GJy8lJ3JzcGFjZUdGTy1JKG1mZW5jZWRHRiQ2KC1GLDYmLUknbXRhYmxlR0YkNjgtSSRtdHJHRiQ2KC1JJG10ZEdGJDYqLUkmbWZyYWNHRiQ2KC1GLDYmLUkjbW5HRiQ2JFEtJkltYWdpbmFyeUk7RidGPC1GOTYtUTEmSW52aXNpYmxlVGltZXM7RidGPEY+RkFGQ0ZFRkdGSUZLL0ZOUSYwLjBlbUYnL0ZRRmdvLUZTNiQtRiw2Ji1GLzYlUSUmeGk7RicvRjNGQEY8LUY5Ni1RKCZtaW51cztGJ0Y8Rj5GQUZDRkVGR0ZJRksvRk5RLDAuMjIyMjIyMmVtRicvRlFGZXAtRiw2JkZfb0Zjby1GLzYlUSgmb21lZ2E7RidGYHBGPEY8RjxGPEY8LUYsNiYtRi82JVEiY0YnRjJGNUZjb0ZpcEY8LyUubGluZXRoaWNrbmVzc0dRIjFGJy8lK2Rlbm9tYWxpZ25HUSdjZW50ZXJGJy8lKW51bWFsaWduR0ZmcS8lKWJldmVsbGVkR0ZALyUrZm9yZWdyb3VuZEdRKFswLDAsMF1GJy8lKXJlYWRvbmx5R0ZALyUpcm93YWxpZ25HUSFGJy8lLGNvbHVtbmFsaWduR0Zici8lK2dyb3VwYWxpZ25HRmJyLyUocm93c3BhbkdGY3EvJStjb2x1bW5zcGFuR0ZjcUZbckZeckZgckZjckZlci1GZW42KC1GaG42Ki1GW282KC1GLDYmRl9vRmNvLUZTNiQtRiw2Ji1GLzYlUSRhMTJGJ0YyRjUtRjk2LVEnJnBsdXM7RidGPEY+RkFGQ0ZFRkdGSUZLRmRwRmZwLUYvNiVRJEYxMkYnRjJGNUY8RjxGPEZccUZhcUZkcUZncUZpcUZbckZeckZgckZjckZlckZnckZpckZbckZeckZgckZjckZlckZbckZeci8lJmFsaWduR1ElYXhpc0YnL0ZhclEpYmFzZWxpbmVGJy9GZHJGZnEvRmZyUSd8ZnJsZWZ0fGhyRicvJS9hbGlnbm1lbnRzY29wZUdGNC8lLGNvbHVtbndpZHRoR1ElYXV0b0YnLyUmd2lkdGhHRlx1LyUrcm93c3BhY2luZ0dRJjEuMGV4RicvJS5jb2x1bW5zcGFjaW5nR1EmMC44ZW1GJy8lKXJvd2xpbmVzR1Elbm9uZUYnLyUsY29sdW1ubGluZXNHRmd1LyUmZnJhbWVHRmd1LyUtZnJhbWVzcGFjaW5nR1EsMC40ZW1+MC41ZXhGJy8lKmVxdWFscm93c0dGQC8lLWVxdWFsY29sdW1uc0dGQC8lLWRpc3BsYXlzdHlsZUdGQC8lJXNpZGVHUSZyaWdodEYnLyUwbWlubGFiZWxzcGFjaW5nR0ZkdUZbckZeckY8RjwvSSttc2VtYW50aWNzR0YkUSpDb2xWZWN0b3JGJy8lJW9wZW5HUScmbHNxYjtGJy8lJmNsb3NlR1EnJnJzcWI7RidGanZGPC1GUzYoLUYsNiYtRlg2OC1GZW42KC1GaG42Ki1GW282KS1GLDYoLUZgbzYmUSJJRidGW3JGXnJGPEZjby1GUzYmLUYsNigtRi82J1EnJiM5NTg7RidGYHBGW3JGXnJGPC1GOTYvRmNwRltyRl5yRjxGPkZBRkNGRUZHRklGS0ZkcEZmcC1GLDYoRmF4RmNvLUYvNidRJyYjOTY5O0YnRmBwRltyRl5yRjxGW3JGXnJGPEZbckZeckY8RltyRl5yRjxGW3JGXnJGPC1GLDYoLUYvNidGYHFGMkZbckZeckY1RmNvRl95RltyRl5yRjxGYXFGZHFGZ3FGaXFGW3JGW3JGXnJGYHJGY3JGZXJGZ3JGaXJGW3JGXnJGYHJGY3JGZXItRmVuNigtRmhuNiotRltvNiktRiw2KEZheEZjby1GUzYmLUYsNigtRi82J0Zpc0YyRltyRl5yRjUtRjk2L1EiK0YnRltyRl5yRjxGPkZBRkNGRUZHRklGS0ZkcEZmcC1GLzYnRl90RjJGW3JGXnJGNUZbckZeckY8RltyRl5yRjxGW3JGXnJGPEZieUZhcUZkcUZncUZpcUZbckZbckZeckZgckZjckZlckZnckZpckZbckZeckZgckZjckZlckZbckZeckZgdEZjdEZldEZmdEZodEZqdEZddUZfdUZidUZldUZodUZqdUZcdkZfdkZhdkZjdkZldkZodkZbckZeckY8RltyRl5yRjwvRl53USJbRicvRmF3USJdRic=">LV9JLFR5cGVzZXR0aW5nRzYkJSpwcm90ZWN0ZWRHSShfc3lzbGliRzYiSSxtcHJpbnRzbGFzaEdGKDYkNyM+SSJwR0YoWColIUdGKEYoW2dsISMlISEhIiMiIy1JJm1mcmFjRzYkRiYvSSttb2R1bGVuYW1lR0YoRiQ2JC1JJW1yb3dHRjI2JS1JI21uR0YyNiNRLSZJbWFnaW5hcnlJO0YoLUkjbW9HRjI2I1ExJkludmlzaWJsZVRpbWVzO0YoLUkobWZlbmNlZEdGMjYjLUY3NiUtSSNtaUdGMjYjUSUmeGk7RigtRj42I1EoJm1pbnVzO0YoLUY3NiVGOUY9LUZHNiNRKCZvbWVnYTtGKC1GNzYlLUZHNiNRImNGKEY9Rk8tRjE2JC1GNzYlRjlGPS1GQjYjLUY3NiUtRkc2I1EkYTEyRigtRj42I1EnJnBsdXM7RigtRkc2I1EkRjEyRihGUjcjLSZJJ1ZlY3RvckdGJTYjSSdjb2x1bW5HRig2Iy9JJCVpZEdGKCI1K25YKikqXCgqWyQqbyQ=</Equation></Text-field>
</Output>
</Group>
<Group labelreference="L320" drawlabel="true">
<Input><Text-field prompt="&gt; " style="Maple Input" layout="Normal">cp:=evalc(conjugate(p))assuming real:</Text-field>
</Input>
</Group>
<Group hide-input="false" labelreference="L321" drawlabel="true">
<Input><Text-field prompt="&gt; " style="Maple Input" layout="Normal">expand((subs(sin(k0*Pi)=ss,cos(k0*Pi)=cs,c=tc,simplify(evalc(p.q))*tc)));</Text-field>
</Input>
<Output><Text-field style="2D Output" layout="Maple Output"><Equation executable="false" style="2D Output" display="LUkjbW5HNiMvSSttb2R1bGVuYW1lRzYiSSxUeXBlc2V0dGluZ0dJKF9zeXNsaWJHRic2JFEiMUYnLyUsbWF0aHZhcmlhbnRHUSdub3JtYWxGJw==">IiIi</Equation></Text-field>
</Output>
</Group>
<Group hide-input="false" labelreference="L323" drawlabel="true">
<Input><Text-field prompt="&gt; " style="Maple Input" layout="Normal">simplify(subs(sin(k0*Pi)=ss,cos(k0*Pi)=cs,c=tc,int(simplify(evalc(cp.cq)*eigf^2),x=0..Pi)));</Text-field>
</Input>
<Output><Text-field style="2D Output" layout="Maple Output"><Equation executable="false" style="2D Output" display="LUkjbW5HNiMvSSttb2R1bGVuYW1lRzYiSSxUeXBlc2V0dGluZ0dJKF9zeXNsaWJHRic2JFEiMUYnLyUsbWF0aHZhcmlhbnRHUSdub3JtYWxGJw==">IiIi</Equation></Text-field>
</Output>
</Group>
<Group hide-input="false" labelreference="L324" drawlabel="true">
<Input><Text-field prompt="&gt; " style="Maple Input" layout="Normal">simplify(subs(sin(k0*Pi)=ss,cos(k0*Pi)=cs,c=tc,int(simplify(evalc(p.cq)*eigf^2),x=0..Pi)));</Text-field>
</Input>
<Output><Text-field style="2D Output" layout="Maple Output"><Equation executable="false" style="2D Output" display="LUkjbW5HNiMvSSttb2R1bGVuYW1lRzYiSSxUeXBlc2V0dGluZ0dJKF9zeXNsaWJHRic2JFEiMEYnLyUsbWF0aHZhcmlhbnRHUSdub3JtYWxGJw==">IiIh</Equation></Text-field>
</Output>
</Group>
<Group hide-input="false" labelreference="L325" drawlabel="true">
<Input><Text-field prompt="&gt; " style="Maple Input" layout="Normal">simplify(subs(sin(k0*Pi)=ss,cos(k0*Pi)=cs,c=tc,int(simplify(evalc(cp.q)*eigf^2),x=0..Pi)));</Text-field>
</Input>
<Output><Text-field style="2D Output" layout="Maple Output"><Equation executable="false" style="2D Output" display="LUkjbW5HNiMvSSttb2R1bGVuYW1lRzYiSSxUeXBlc2V0dGluZ0dJKF9zeXNsaWJHRic2JFEiMEYnLyUsbWF0aHZhcmlhbnRHUSdub3JtYWxGJw==">IiIh</Equation></Text-field>
</Output>
</Group>
</Section>
<Section collapsed="false" isCollapsible="true" drawButton="true" MultipleChoiceAnswerIndex="-1" MultipleChoiceRandomizeChoices="false" TrueFalseAnswerIndex="-1" EssayAnswerRows="5" EssayAnswerColumns="60"><Title><Text-field style="Heading 1" layout="Heading 1">bqq,bqcq</Text-field></Title>
<Group hide-input="false" labelreference="L524" drawlabel="true">
<Input><Text-field prompt="&gt; " style="Maple Input" layout="Normal">bqq:=Vector[column]([b20*q[1]^2+b11*q[1]*q[2]+b02*q[2]^2,0 ]);</Text-field>
</Input>
<Output><Text-field style="2D Output" layout="Maple Output"><Equation executable="false" style="2D Output" display="LUkqbWNvbXBsZXRlRzYjL0krbW9kdWxlbmFtZUc2IkksVHlwZXNldHRpbmdHSShfc3lzbGliR0YnNiQtSSVtcm93R0YkNiYtSSNtaUdGJDYlUSRicXFGJy8lJ2l0YWxpY0dRJXRydWVGJy8lLG1hdGh2YXJpYW50R1EnaXRhbGljRictSSNtb0dGJDYtUSkmQXNzaWduO0YnL0Y2USdub3JtYWxGJy8lJmZlbmNlR1EmZmFsc2VGJy8lKnNlcGFyYXRvckdGQC8lKXN0cmV0Y2h5R0ZALyUqc3ltbWV0cmljR0ZALyUobGFyZ2VvcEdGQC8lLm1vdmFibGVsaW1pdHNHRkAvJSdhY2NlbnRHRkAvJSdsc3BhY2VHUSwwLjI3Nzc3NzhlbUYnLyUncnNwYWNlR0ZPLUkobWZlbmNlZEdGJDYoLUYsNiYtSSdtdGFibGVHRiQ2OC1JJG10ckdGJDYoLUkkbXRkR0YkNiotRiw2KC1JJm1mcmFjR0YkNigtRiw2Ji1GLzYlUSRiMDJGJ0YyRjUtRjk2LVExJkludmlzaWJsZVRpbWVzO0YnRjxGPkZBRkNGRUZHRklGSy9GTlEmMC4wZW1GJy9GUUZoby1JJW1zdXBHRiQ2JS1GUzYkLUYsNiYtRiw2Ji1JI21uR0YkNiRRLSZJbWFnaW5hcnlJO0YnRjxGZG8tRi82JVEoJm9tZWdhO0YnL0YzRkBGPEY8LUY5Ni1RKCZtaW51cztGJ0Y8Rj5GQUZDRkVGR0ZJRksvRk5RLDAuMjIyMjIyMmVtRicvRlFGX3EtRi82JVElJnhpO0YnRmpwRjxGPEY8LUZkcDYkUSIyRidGPC8lMXN1cGVyc2NyaXB0c2hpZnRHUSIwRidGPC1GLDYmLUZkcDYkUSI0RidGPEZkby1GW3A2JS1GUzYkLUYsNiYtRi82JVEkYTEyRidGMkY1LUY5Ni1RJyZwbHVzO0YnRjxGPkZBRkNGRUZHRklGS0ZecUZgcS1GLzYlUSRGMTJGJ0YyRjVGPEY8RmRxRmdxRjwvJS5saW5ldGhpY2tuZXNzR1EiMUYnLyUrZGVub21hbGlnbkdRJ2NlbnRlckYnLyUpbnVtYWxpZ25HRmNzLyUpYmV2ZWxsZWRHRkBGaHItRl1vNigtRiw2Ji1GLzYlUSRiMTFGJ0YyRjVGZG9GXXBGPC1GLDYmRlxyRmRvRmFyRjxGXnNGYXNGZHNGZnNGaHItRl1vNigtRi82JVEkYjIwRidGMkY1RlxyRl5zRmFzRmRzRmZzRjwvJStmb3JlZ3JvdW5kR1EoWzAsMCwwXUYnLyUpcmVhZG9ubHlHRkAvJSlyb3dhbGlnbkdRIUYnLyUsY29sdW1uYWxpZ25HRl11LyUrZ3JvdXBhbGlnbkdGXXUvJShyb3dzcGFuR0Zgcy8lK2NvbHVtbnNwYW5HRmBzRmZ0Rml0Rlt1Rl51RmB1LUZlbjYoLUZobjYqLUZkcDYkRmlxRjxGZnRGaXRGW3VGXnVGYHVGYnVGZHVGZnRGaXRGW3VGXnVGYHVGZnRGaXQvJSZhbGlnbkdRJWF4aXNGJy9GXHVRKWJhc2VsaW5lRicvRl91RmNzL0ZhdVEnfGZybGVmdHxockYnLyUvYWxpZ25tZW50c2NvcGVHRjQvJSxjb2x1bW53aWR0aEdRJWF1dG9GJy8lJndpZHRoR0Zodi8lK3Jvd3NwYWNpbmdHUSYxLjBleEYnLyUuY29sdW1uc3BhY2luZ0dRJjAuOGVtRicvJSlyb3dsaW5lc0dRJW5vbmVGJy8lLGNvbHVtbmxpbmVzR0Zjdy8lJmZyYW1lR0Zjdy8lLWZyYW1lc3BhY2luZ0dRLDAuNGVtfjAuNWV4RicvJSplcXVhbHJvd3NHRkAvJS1lcXVhbGNvbHVtbnNHRkAvJS1kaXNwbGF5c3R5bGVHRkAvJSVzaWRlR1EmcmlnaHRGJy8lMG1pbmxhYmVsc3BhY2luZ0dGYHdGZnRGaXRGPEY8L0krbXNlbWFudGljc0dGJFEqQ29sVmVjdG9yRicvJSVvcGVuR1EnJmxzcWI7RicvJSZjbG9zZUdRJyZyc3FiO0YnRmZ4RjwtRlM2KC1GLDYmLUZYNjgtRmVuNigtRmhuNiotRiw2Ki1GLDYoLUZdbzYpLUZkcDYmRmBzRmZ0Rml0RjwtRmRwNiZGXnJGZnRGaXRGPEZec0Zhc0Zkc0Zmc0ZmdEZkby1GXW82KS1GLDYoLUYvNidGY29GMkZmdEZpdEY1RmRvLUZbcDYlLUZTNiYtRiw2KC1GLDYoLUZkcDYmUSJJRidGZnRGaXRGPEZkby1GLzYnUScmIzk2OTtGJ0ZqcEZmdEZpdEY8RmZ0Rml0RjwtRjk2L0ZdcUZmdEZpdEY8Rj5GQUZDRkVGR0ZJRktGXnFGYHEtRi82J1EnJiM5NTg7RidGanBGZnRGaXRGPEZmdEZpdEY8RmZ0Rml0RjwtRmRwNiZGZnFGZnRGaXRGPEZncUZmdEZpdEY8LUYsNiYtRltwNiUtRlM2Ji1GLDYoLUYvNidGZ3JGMkZmdEZpdEY1LUY5Ni9RIitGJ0ZmdEZpdEY8Rj5GQUZDRkVGR0ZJRktGXnFGYHEtRi82J0Zdc0YyRmZ0Rml0RjVGZnRGaXRGPEZmdEZpdEY8RlxcbEZncUZmdEZpdEY8Rl5zRmFzRmRzRmZzRmZ0RmZ0Rml0RjxGaFxsLUYsNihGXXpGZG8tRl1vNiktRiw2KC1GLzYnRl50RjJGZnRGaXRGNUZkb0ZbW2xGZnRGaXRGPC1GLEZjXGxGXnNGYXNGZHNGZnNGZnRGZnRGaXRGPEZoXGwtRiw2KEZdekZkby1GLDYmLUYvNidGZXRGMkZmdEZpdEY1RmZ0Rml0RjxGZnRGaXRGPEZmdEZpdEY8RmZ0Rml0Rlt1Rl51RmB1RmJ1RmR1RmZ0Rml0Rlt1Rl51RmB1LUZlbjYoLUZobjYqLUZkcDYmRmlxRmZ0Rml0RjxGZnRGaXRGW3VGXnVGYHVGYnVGZHVGZnRGaXRGW3VGXnVGYHVGZnRGaXRGXHZGX3ZGYXZGYnZGZHZGZnZGaXZGW3dGXndGYXdGZHdGZndGaHdGW3hGXXhGX3hGYXhGZHhGZnRGaXRGPEZmdEZpdEY8L0ZqeFEiW0YnL0ZdeVEiXUYn">LV9JLFR5cGVzZXR0aW5nRzYkJSpwcm90ZWN0ZWRHSShfc3lzbGliRzYiSSxtcHJpbnRzbGFzaEdGKDYkNyM+SSRicXFHRihYKiUhR0YoRihbZ2whIyUhISEiIyIjLUklbXJvd0c2JEYmL0krbW9kdWxlbmFtZUdGKEYkNictSSZtZnJhY0dGMjYkLUYxNiUtSSNtaUdGMjYjUSRiMDJGKC1JI21vR0YyNiNRMSZJbnZpc2libGVUaW1lcztGKC1JJW1zdXBHRjI2JC1JKG1mZW5jZWRHRjI2Iy1GMTYlLUYxNiUtSSNtbkdGMjYjUS0mSW1hZ2luYXJ5STtGKEY/LUY8NiNRKCZvbWVnYTtGKC1GQDYjUSgmbWludXM7RigtRjw2I1ElJnhpO0YoLUZONiNRIjJGKC1GMTYlLUZONiNRIjRGKEY/LUZENiQtRkc2Iy1GMTYlLUY8NiNRJGExMkYoLUZANiNRJyZwbHVzO0YoLUY8NiNRJEYxMkYoRlpGZW8tRjc2JC1GMTYlLUY8NiNRJGIxMUYoRj9GRi1GMTYlRmluRj9GXm9GZW8tRjc2JC1GPDYjUSRiMjBGKEZpbi1GTjYjUSIwRig3Iy0mSSdWZWN0b3JHRiU2I0knY29sdW1uR0YoNiMvSSQlaWRHRigiNSE9UCUqKSpcKCpbJCpvJA==</Equation></Text-field>
</Output>
</Group>
<Group hide-input="false" labelreference="L522" drawlabel="true">
<Input><Text-field prompt="&gt; " style="Maple Input" layout="Normal">bqcq:=Vector[column]([b20*(q[1]*cq[1])+b11*(q[1]*cq[2]+q[2]*cq[1])/2+b02*q[2]*cq[2],0 ]);</Text-field>
</Input>
<Output><Text-field style="2D Output" layout="Maple Output"><Equation executable="false" style="2D Output" display="LUkqbWNvbXBsZXRlRzYjL0krbW9kdWxlbmFtZUc2IkksVHlwZXNldHRpbmdHSShfc3lzbGliR0YnNiQtSSVtcm93R0YkNiYtSSNtaUdGJDYlUSVicWNxRicvJSdpdGFsaWNHUSV0cnVlRicvJSxtYXRodmFyaWFudEdRJ2l0YWxpY0YnLUkjbW9HRiQ2LVEpJkFzc2lnbjtGJy9GNlEnbm9ybWFsRicvJSZmZW5jZUdRJmZhbHNlRicvJSpzZXBhcmF0b3JHRkAvJSlzdHJldGNoeUdGQC8lKnN5bW1ldHJpY0dGQC8lKGxhcmdlb3BHRkAvJS5tb3ZhYmxlbGltaXRzR0ZALyUnYWNjZW50R0ZALyUnbHNwYWNlR1EsMC4yNzc3Nzc4ZW1GJy8lJ3JzcGFjZUdGTy1JKG1mZW5jZWRHRiQ2KC1GLDYmLUknbXRhYmxlR0YkNjgtSSRtdHJHRiQ2KC1JJG10ZEdGJDYqLUYsNigtSSZtZnJhY0dGJDYoLUYvNiVRJGIyMEYnRjJGNS1JI21uR0YkNiRRIjRGJ0Y8LyUubGluZXRoaWNrbmVzc0dRIjFGJy8lK2Rlbm9tYWxpZ25HUSdjZW50ZXJGJy8lKW51bWFsaWduR0ZbcC8lKWJldmVsbGVkR0ZALUY5Ni1RJyZwbHVzO0YnRjxGPkZBRkNGRUZHRklGSy9GTlEsMC4yMjIyMjIyZW1GJy9GUUZkcC1GXW82KC1GLDYmLUYvNiVRJGIxMUYnRjJGNS1GOTYtUTEmSW52aXNpYmxlVGltZXM7RidGPEY+RkFGQ0ZFRkdGSUZLL0ZOUSYwLjBlbUYnL0ZRRmFxLUZTNiQtRiw2KC1GXW82KC1GLDYmLUYsNiYtRmNvNiRRLSZJbWFnaW5hcnlJO0YnRjxGXXEtRi82JVEoJm9tZWdhO0YnL0YzRkBGPEY8LUY5Ni1RKCZtaW51cztGJ0Y8Rj5GQUZDRkVGR0ZJRktGY3BGZXAtRi82JVElJnhpO0YnRmNyRjxGPC1GLDYmRmJvRl1xLUZTNiQtRiw2Ji1GLzYlUSRhMTJGJ0YyRjVGYHAtRi82JVEkRjEyRidGMkY1RjxGPEY8RmZvRmlvRlxwRl5wRmRyLUZdbzYoRmdyRmpyRmZvRmlvRlxwRl5wRmRyLUZdbzYoRltyRmpyRmZvRmlvRlxwRl5wRjxGPEY8LUZjbzYkUSIyRidGPEZmb0Zpb0ZccEZecEZgcC1GXW82KC1GLDYoLUYvNiVRJGIwMkYnRjJGNUZdcS1GUzYkRmlxRjxGXXEtRlM2JC1GLDYnLUY5Ni1RKiZ1bWludXMwO0YnRjxGPkZBRkNGRUZHRklGS0ZjcEZlcC1GXW82KEZnci1GLDYmRmpzRl1xRlxzRjxGZm9GaW9GXHBGXnBGZHItRl1vNihGW3JGX3VGZm9GaW9GXHBGXnBGPEY8RjxGX3VGZm9GaW9GXHBGXnBGPC8lK2ZvcmVncm91bmRHUShbMCwwLDBdRicvJSlyZWFkb25seUdGQC8lKXJvd2FsaWduR1EhRicvJSxjb2x1bW5hbGlnbkdGanUvJStncm91cGFsaWduR0ZqdS8lKHJvd3NwYW5HRmhvLyUrY29sdW1uc3BhbkdGaG9GY3VGZnVGaHVGW3ZGXXYtRmVuNigtRmhuNiotRmNvNiRRIjBGJ0Y8RmN1RmZ1Rmh1Rlt2Rl12Rl92RmF2RmN1RmZ1Rmh1Rlt2Rl12RmN1RmZ1LyUmYWxpZ25HUSVheGlzRicvRml1USliYXNlbGluZUYnL0ZcdkZbcC9GXnZRJ3xmcmxlZnR8aHJGJy8lL2FsaWdubWVudHNjb3BlR0Y0LyUsY29sdW1ud2lkdGhHUSVhdXRvRicvJSZ3aWR0aEdGZncvJStyb3dzcGFjaW5nR1EmMS4wZXhGJy8lLmNvbHVtbnNwYWNpbmdHUSYwLjhlbUYnLyUpcm93bGluZXNHUSVub25lRicvJSxjb2x1bW5saW5lc0dGYXgvJSZmcmFtZUdGYXgvJS1mcmFtZXNwYWNpbmdHUSwwLjRlbX4wLjVleEYnLyUqZXF1YWxyb3dzR0ZALyUtZXF1YWxjb2x1bW5zR0ZALyUtZGlzcGxheXN0eWxlR0ZALyUlc2lkZUdRJnJpZ2h0RicvJTBtaW5sYWJlbHNwYWNpbmdHRl54RmN1RmZ1RjxGPC9JK21zZW1hbnRpY3NHRiRRKkNvbFZlY3RvckYnLyUlb3BlbkdRJyZsc3FiO0YnLyUmY2xvc2VHUScmcnNxYjtGJ0ZkeUY8LUZTNigtRiw2Ji1GWDY4LUZlbjYoLUZobjYqLUYsNiotRiw2KC1GXW82KS1GY282JkZob0ZjdUZmdUY8LUZjbzYmRmVvRmN1RmZ1RjxGZm9GaW9GXHBGXnBGY3VGXXEtRiw2Ji1GLzYnRmFvRjJGY3VGZnVGNUZjdUZmdUY8RmN1RmZ1RjwtRjk2L1EiK0YnRmN1RmZ1RjxGPkZBRkNGRUZHRklGS0ZjcEZlcC1GLDYoLUZdbzYpRl1bbC1GY282JkZcdEZjdUZmdUY8RmZvRmlvRlxwRl5wRmN1Rl1xLUYsNigtRi82J0ZccUYyRmN1RmZ1RjVGXXEtRlM2Ji1GLDYqLUYsNihGW1tsRl1xLUZdbzYpLUYsNiYtRiw2KC1GLDYoLUZjbzYmUSJJRidGY3VGZnVGPEZdcS1GLzYnUScmIzk2OTtGJ0ZjckZjdUZmdUY8RmN1RmZ1RjwtRjk2L0ZmckZjdUZmdUY8Rj5GQUZDRkVGR0ZJRktGY3BGZXAtRi82J1EnJiM5NTg7RidGY3JGY3VGZnVGPEZjdUZmdUY8RmN1RmZ1RjwtRiw2Ji1GLDYoLUYvNidGYnNGMkZjdUZmdUY1RmVbbC1GLzYnRmVzRjJGY3VGZnVGNUZjdUZmdUY8RmN1RmZ1RjxGZm9GaW9GXHBGXnBGY3VGY3VGZnVGPEZmXWwtRiw2KEZbW2xGXXEtRl1vNiktRiw2JkZoXWxGY3VGZnVGPEZbXmxGZm9GaW9GXHBGXnBGY3VGY3VGZnVGPEZmXWwtRl1vNiktRiw2KC1GLDYoRltbbEZdcS1GLDYmRmBdbEZjdUZmdUY8RmN1RmZ1RjxGXXFGY11sRmN1RmZ1RjxGW15sRmZvRmlvRlxwRl5wRmN1RmN1RmZ1RjxGY3VGZnVGPEZjdUZmdUY8RmN1RmZ1RjxGZVtsLUYsNihGaltsRl1xLUZdbzYpLUYsNiotRi82J0ZjdEYyRmN1RmZ1RjVGXXEtRlNGW11sRl1xLUZTNiYtRiw2KS1GOTYvRlx1RmN1RmZ1RjxGPkZBRkNGRUZHRklGS0ZjcEZlcC1GLDYoRmpbbEZdcUZlXmxGY3VGZnVGPEZmXWwtRl1vNiktRiw2KC1GLDYoRmpbbEZdcUZfX2xGY3VGZnVGPEZdcUZjXWxGY3VGZnVGPEZbXmxGZm9GaW9GXHBGXnBGY3VGY3VGZnVGPEZjdUZmdUY8RmN1RmZ1RjxGW15sRmZvRmlvRlxwRl5wRmN1RmN1RmZ1RjxGY3VGZnVGPEZjdUZmdUZodUZbdkZddkZfdkZhdkZjdUZmdUZodUZbdkZddi1GZW42KC1GaG42Ki1GY282JkZpdkZjdUZmdUY8RmN1RmZ1Rmh1Rlt2Rl12Rl92RmF2RmN1RmZ1Rmh1Rlt2Rl12RmN1RmZ1Rmp2Rl13Rl93RmB3RmJ3RmR3Rmd3Rml3Rlx4Rl94RmJ4RmR4RmZ4Rml4Rlt5Rl15Rl95RmJ5RmN1RmZ1RjxGY3VGZnVGPC9GaHlRIltGJy9GW3pRIl1GJw==">LV9JLFR5cGVzZXR0aW5nRzYkJSpwcm90ZWN0ZWRHSShfc3lzbGliRzYiSSxtcHJpbnRzbGFzaEdGKDYkNyM+SSVicWNxR0YoWColIUdGKEYoW2dsISMlISEhIiMiIy1JJW1yb3dHNiRGJi9JK21vZHVsZW5hbWVHRihGJDYnLUkmbWZyYWNHRjI2JC1JI21pR0YyNiNRJGIyMEYoLUkjbW5HRjI2I1EiNEYoLUkjbW9HRjI2I1EnJnBsdXM7RigtRjc2JC1GMTYlLUY6NiNRJGIxMUYoLUZCNiNRMSZJbnZpc2libGVUaW1lcztGKC1JKG1mZW5jZWRHRjI2Iy1GMTYnLUY3NiQtRjE2JS1GMTYlLUY+NiNRLSZJbWFnaW5hcnlJO0YoRkwtRjo2I1EoJm9tZWdhO0YoLUZCNiNRKCZtaW51cztGKC1GOjYjUSUmeGk7RigtRjE2JUY9RkwtRlA2Iy1GMTYlLUY6NiNRJGExMkYoRkEtRjo2I1EkRjEyRihGam4tRjc2JEZdb0Zgb0Zqbi1GNzYkRlhGYG8tRj42I1EiMkYoRkEtRjc2JC1GMTYnLUY6NiNRJGIwMkYoRkwtRlA2I0ZWRkwtRlA2Iy1GMTYmLUZCNiNRKiZ1bWludXMwO0YoLUY3NiRGXW8tRjE2JUZgcEZMRmJvRmpuLUY3NiRGWEZlcUZlcS1GPjYjUSIwRig3Iy0mSSdWZWN0b3JHRiU2I0knY29sdW1uR0YoNiMvSSQlaWRHRigiNW9xVSopKlwoKlskKm8k</Equation></Text-field>
</Output>
</Group>
</Section>
<Section collapsed="false" isCollapsible="true" drawButton="true" MultipleChoiceAnswerIndex="-1" MultipleChoiceRandomizeChoices="false" TrueFalseAnswerIndex="-1" EssayAnswerRows="5" EssayAnswerColumns="60"><Title><Text-field style="Heading 1" layout="Heading 1">inner_product p_bqq etc.</Text-field></Title>
<Group hide-input="false" labelreference="L526" drawlabel="true">
<Input><Text-field prompt="&gt; " style="Maple Input" layout="Normal">inner_p_bqq:=factor(evalc(p.bqq))*int3;</Text-field>
</Input>
<Output><Text-field style="2D Output" layout="Maple Output"><Equation executable="false" style="2D Output" display="LUklbXJvd0c2Iy9JK21vZHVsZW5hbWVHNiJJLFR5cGVzZXR0aW5nR0koX3N5c2xpYkdGJzYnLUkjbWlHRiQ2JVEsaW5uZXJfcF9icXFGJy8lJ2l0YWxpY0dRJXRydWVGJy8lLG1hdGh2YXJpYW50R1EnaXRhbGljRictSSNtb0dGJDYtUSkmQXNzaWduO0YnL0YzUSdub3JtYWxGJy8lJmZlbmNlR1EmZmFsc2VGJy8lKnNlcGFyYXRvckdGPS8lKXN0cmV0Y2h5R0Y9LyUqc3ltbWV0cmljR0Y9LyUobGFyZ2VvcEdGPS8lLm1vdmFibGVsaW1pdHNHRj0vJSdhY2NlbnRHRj0vJSdsc3BhY2VHUSwwLjI3Nzc3NzhlbUYnLyUncnNwYWNlR0ZMLUY2Ni1RKiZ1bWludXMwO0YnRjlGO0Y+RkBGQkZERkZGSC9GS1EsMC4yMjIyMjIyZW1GJy9GTkZTLUkmbWZyYWNHRiQ2KC1GIzYoLUkobWZlbmNlZEdGJDYkLUYjNjYtRiM2Ki1JI21uR0YkNiRRLSZJbWFnaW5hcnlJO0YnRjktRjY2LVExJkludmlzaWJsZVRpbWVzO0YnRjlGO0Y+RkBGQkZERkZGSC9GS1EmMC4wZW1GJy9GTkZjby1GLDYlUSRGMTJGJ0YvRjJGX28tRiw2JVEkYjExRidGL0YyRl9vLUYsNiVRKCZvbWVnYTtGJy9GMEY9RjlGOS1GNjYtUScmcGx1cztGJ0Y5RjtGPkZARkJGREZGRkhGUkZULUYjNipGW29GX28tRiw2JVEkYTEyRidGL0YyRl9vRmhvRl9vRltwRjktRjY2LVEoJm1pbnVzO0YnRjlGO0Y+RkBGQkZERkZGSEZSRlQtRiM2LC1GXG82JFEiMkYnRjlGX29GW29GX28tRiw2JVEkYjAyRidGL0YyRl9vRltwRl9vLUYsNiVRJSZ4aTtGJ0ZecEY5RjlGX3AtRiM2Ji1JJW1zdXBHRiQ2JUZlb0ZccS8lMXN1cGVyc2NyaXB0c2hpZnRHUSIwRidGX28tRiw2JVEkYjIwRidGL0YyRjlGX3AtRiM2KkZccUZfb0Zlb0Zfb0ZkcEZfb0ZdckY5RmdwLUYjNihGaG9GX29GYnFGX29GZW9GOUZfcC1GIzYmLUZocTYlRmRwRlxxRmpxRl9vRl1yRjlGZ3AtRiM2KEZob0Zfb0ZicUZfb0ZkcEY5RmdwLUYjNiZGX3FGX28tRmhxNiVGW3BGXHFGanFGOUZfcC1GIzYmRl9xRl9vLUZocTYlRmJxRlxxRmpxRjlGOUY5Rl9vLUZlbjYkLUYjNiYtRiM2JkZbb0Zfb0ZicUY5RmdwRltwRjlGOUZfby1GLDYlUSVpbnQzRidGL0YyRjktRiM2Ki1GXG82JFEiNEYnRjlGX28tRiw2JVEiY0YnRi9GMkZfb0ZbcEZfby1GaHE2JS1GZW42JC1GIzYmRmRwRl9wRmVvRjlGOUZccUZqcUY5LyUubGluZXRoaWNrbmVzc0dRIjFGJy8lK2Rlbm9tYWxpZ25HUSdjZW50ZXJGJy8lKW51bWFsaWduR0ZedS8lKWJldmVsbGVkR0Y9Rjk=">LV9JLFR5cGVzZXR0aW5nRzYkJSpwcm90ZWN0ZWRHSShfc3lzbGliRzYiSSxtcHJpbnRzbGFzaEdGKDYkNyM+SSxpbm5lcl9wX2JxcUdGKCwkKi4sNioqXiMiIiJGM0kkRjEyR0YoRjNJJGIxMUdGKEYzSSZvbWVnYUdGKEYzRjMqKkYyRjNJJGExMkdGKEYzRjVGM0Y2RjNGMyoqXiMhIiNGM0kkYjAyR0YoRjNGNkYzSSN4aUdGKEYzRjMqJkY0IiIjSSRiMjBHRihGM0YzKihGNEYzRjhGM0ZARjNGPyooRjVGM0Y9RjNGNEYzISIiKiZGOEY/RkBGM0YzKihGNUYzRj1GM0Y4RjNGQyomRjxGM0Y2Rj9GQyomRjxGM0Y9Rj9GM0YzLCYqJkYyRjNGPUYzRjNGNkZDRjNJImNHRihGQ0Y2RkMsJkY4RjNGNEYzRjtJJWludDNHRihGMyNGQyIiJTcjRi4=</Equation></Text-field>
</Output>
</Group>
<Group hide-input="false" labelreference="L527" drawlabel="true">
<Input><Text-field prompt="&gt; " style="Maple Input" layout="Normal">inner_p_bqcq:=factor(evalc(p.bqcq))*int3;</Text-field>
</Input>
<Output><Text-field style="2D Output" layout="Maple Output"><Equation executable="false" style="2D Output" display="LUklbXJvd0c2Iy9JK21vZHVsZW5hbWVHNiJJLFR5cGVzZXR0aW5nR0koX3N5c2xpYkdGJzYnLUkjbWlHRiQ2JVEtaW5uZXJfcF9icWNxRicvJSdpdGFsaWNHUSV0cnVlRicvJSxtYXRodmFyaWFudEdRJ2l0YWxpY0YnLUkjbW9HRiQ2LVEpJkFzc2lnbjtGJy9GM1Enbm9ybWFsRicvJSZmZW5jZUdRJmZhbHNlRicvJSpzZXBhcmF0b3JHRj0vJSlzdHJldGNoeUdGPS8lKnN5bW1ldHJpY0dGPS8lKGxhcmdlb3BHRj0vJS5tb3ZhYmxlbGltaXRzR0Y9LyUnYWNjZW50R0Y9LyUnbHNwYWNlR1EsMC4yNzc3Nzc4ZW1GJy8lJ3JzcGFjZUdGTC1GNjYtUSomdW1pbnVzMDtGJ0Y5RjtGPkZARkJGREZGRkgvRktRLDAuMjIyMjIyMmVtRicvRk5GUy1JJm1mcmFjR0YkNigtRiM2KC1JKG1mZW5jZWRHRiQ2JC1GIzYwLUYjNiYtSSVtc3VwR0YkNiUtRiw2JVEkRjEyRidGL0YyLUkjbW5HRiQ2JFEiMkYnRjkvJTFzdXBlcnNjcmlwdHNoaWZ0R1EiMEYnLUY2Ni1RMSZJbnZpc2libGVUaW1lcztGJ0Y5RjtGPkZARkJGREZGRkgvRktRJjAuMGVtRicvRk5GXHAtRiw2JVEkYjIwRidGL0YyRjktRjY2LVEnJnBsdXM7RidGOUY7Rj5GQEZCRkRGRkZIRlJGVC1GIzYqRmFvRmhvRl5vRmhvLUYsNiVRJGExMkYnRi9GMkZob0ZecEY5LUY2Ni1RKCZtaW51cztGJ0Y5RjtGPkZARkJGREZGRkhGUkZULUYjNigtRiw2JVEkYjExRidGL0YyRmhvLUYsNiVRJSZ4aTtGJy9GMEY9RjlGaG9GXm9GOUZhcC1GIzYmLUZcbzYlRmZwRmFvRmVvRmhvRl5wRjlGaXAtRiM2KEZecUZob0ZhcUZob0ZmcEY5RmFwLUYjNiYtRiw2JVEkYjAyRidGL0YyRmhvLUZcbzYlLUYsNiVRKCZvbWVnYTtGJ0ZkcUY5RmFvRmVvRjlGYXAtRiM2JkZdckZoby1GXG82JUZhcUZhb0Zlb0Y5RjlGOUZoby1GZW42JC1GIzYmLUYjNiYtRmJvNiRRLSZJbWFnaW5hcnlJO0YnRjlGaG9GYXFGOUZpcEZickY5RjlGaG8tRiw2JVElaW50M0YnRi9GMkY5LUYjNiotRmJvNiRRIjRGJ0Y5RmhvLUYsNiVRImNGJ0YvRjJGaG9GYnJGaG8tRlxvNiUtRmVuNiQtRiM2JkZmcEZhcEZeb0Y5RjlGYW9GZW9GOS8lLmxpbmV0aGlja25lc3NHUSIxRicvJStkZW5vbWFsaWduR1EnY2VudGVyRicvJSludW1hbGlnbkdGaHQvJSliZXZlbGxlZEdGPUY5">LV9JLFR5cGVzZXR0aW5nRzYkJSpwcm90ZWN0ZWRHSShfc3lzbGliRzYiSSxtcHJpbnRzbGFzaEdGKDYkNyM+SS1pbm5lcl9wX2JxY3FHRigsJCouLDAqJkkkRjEyR0YoIiIjSSRiMjBHRigiIiJGNSooRjJGNUkkYTEyR0YoRjVGNEY1RjMqKEYyRjVJJGIxMUdGKEY1SSN4aUdGKEY1ISIiKiZGN0YzRjRGNUY1KihGN0Y1RjlGNUY6RjVGOyomSSRiMDJHRihGNUkmb21lZ2FHRihGM0Y1KiZGP0Y1RjpGM0Y1RjUsJiomXiNGNUY1RjpGNUY1RkBGO0Y1SSJjR0YoRjtGQEY7LCZGN0Y1RjJGNSEiI0klaW50M0dGKEY1I0Y7IiIlNyNGLg==</Equation></Text-field>
</Output>
</Group>
<Group hide-input="false" labelreference="L528" drawlabel="true">
<Input><Text-field prompt="&gt; " style="Maple Input" layout="Normal">inner_cp_bqq:=factor(evalc(cp.bqq))*int3;</Text-field>
</Input>
<Output><Text-field style="2D Output" layout="Maple Output"><Equation executable="false" style="2D Output" display="LUklbXJvd0c2Iy9JK21vZHVsZW5hbWVHNiJJLFR5cGVzZXR0aW5nR0koX3N5c2xpYkdGJzYmLUkjbWlHRiQ2JVEtaW5uZXJfY3BfYnFxRicvJSdpdGFsaWNHUSV0cnVlRicvJSxtYXRodmFyaWFudEdRJ2l0YWxpY0YnLUkjbW9HRiQ2LVEpJkFzc2lnbjtGJy9GM1Enbm9ybWFsRicvJSZmZW5jZUdRJmZhbHNlRicvJSpzZXBhcmF0b3JHRj0vJSlzdHJldGNoeUdGPS8lKnN5bW1ldHJpY0dGPS8lKGxhcmdlb3BHRj0vJS5tb3ZhYmxlbGltaXRzR0Y9LyUnYWNjZW50R0Y9LyUnbHNwYWNlR1EsMC4yNzc3Nzc4ZW1GJy8lJ3JzcGFjZUdGTC1JJm1mcmFjR0YkNigtRiM2KC1JKG1mZW5jZWRHRiQ2JC1GIzY2LUYjNiotSSNtbkdGJDYkUS0mSW1hZ2luYXJ5STtGJ0Y5LUY2Ni1RMSZJbnZpc2libGVUaW1lcztGJ0Y5RjtGPkZARkJGREZGRkgvRktRJjAuMGVtRicvRk5GXW8tRiw2JVEkRjEyRidGL0YyRmluLUYsNiVRJGIxMUYnRi9GMkZpbi1GLDYlUSgmb21lZ2E7RicvRjBGPUY5RjktRjY2LVEnJnBsdXM7RidGOUY7Rj5GQEZCRkRGRkZIL0ZLUSwwLjIyMjIyMjJlbUYnL0ZORl1wLUYjNipGZW5GaW4tRiw2JVEkYTEyRidGL0YyRmluRmJvRmluRmVvRjktRjY2LVEoJm1pbnVzO0YnRjlGO0Y+RkBGQkZERkZGSEZccEZecC1GIzYsLUZmbjYkUSIyRidGOUZpbkZlbkZpbi1GLDYlUSRiMDJGJ0YvRjJGaW5GZW9GaW4tRiw2JVElJnhpO0YnRmhvRjlGOUZpby1GIzYmLUklbXN1cEdGJDYlRl9vRmlwLyUxc3VwZXJzY3JpcHRzaGlmdEdRIjBGJ0Zpbi1GLDYlUSRiMjBGJ0YvRjJGOUZpby1GIzYqRmlwRmluRl9vRmluRmFwRmluRmpxRjlGZHAtRiM2KEZib0ZpbkZfcUZpbkZfb0Y5RmlvLUYjNiYtRmVxNiVGYXBGaXBGZ3FGaW5GanFGOUZkcC1GIzYoRmJvRmluRl9xRmluRmFwRjlGZHAtRiM2JkZccUZpbi1GZXE2JUZlb0ZpcEZncUY5RmlvLUYjNiZGXHFGaW4tRmVxNiVGX3FGaXBGZ3FGOUY5RjlGaW4tRlU2JC1GIzYmLUYjNiZGZW5GaW5GX3FGOUZpb0Zlb0Y5RjlGaW4tRiw2JVElaW50M0YnRi9GMkY5LUYjNiotRmZuNiRRIjRGJ0Y5RmluLUYsNiVRImNGJ0YvRjJGaW5GZW9GaW4tRmVxNiUtRlU2JC1GIzYmRmFwRmlvRl9vRjlGOUZpcEZncUY5LyUubGluZXRoaWNrbmVzc0dRIjFGJy8lK2Rlbm9tYWxpZ25HUSdjZW50ZXJGJy8lKW51bWFsaWduR0ZbdS8lKWJldmVsbGVkR0Y9Rjk=">LV9JLFR5cGVzZXR0aW5nRzYkJSpwcm90ZWN0ZWRHSShfc3lzbGliRzYiSSxtcHJpbnRzbGFzaEdGKDYkNyM+SS1pbm5lcl9jcF9icXFHRigsJCouLDYqKl4jIiIiRjNJJEYxMkdGKEYzSSRiMTFHRihGM0kmb21lZ2FHRihGM0YzKipGMkYzSSRhMTJHRihGM0Y1RjNGNkYzRjMqKl4jISIjRjNJJGIwMkdGKEYzRjZGM0kjeGlHRihGM0YzKiZGNCIiI0kkYjIwR0YoRjNGMyooRjRGM0Y4RjNGQEYzRj8qKEY1RjNGPUYzRjRGMyEiIiomRjhGP0ZARjNGMyooRjVGM0Y9RjNGOEYzRkMqJkY8RjNGNkY/RkMqJkY8RjNGPUY/RjNGMywmKiZGMkYzRj1GM0YzRjZGM0YzSSJjR0YoRkNGNkZDLCZGOEYzRjRGM0Y7SSVpbnQzR0YoRjMjRjMiIiU3I0Yu</Equation></Text-field>
</Output>
</Group>
<Group hide-input="false" labelreference="L525" drawlabel="true">
<Input><Text-field prompt="&gt; " style="Maple Input" layout="Normal">inner_cp_bqcq:=factor(evalc(cp.bqcq))*int3;</Text-field>
</Input>
<Output><Text-field style="2D Output" layout="Maple Output"><Equation executable="false" style="2D Output" display="LUklbXJvd0c2Iy9JK21vZHVsZW5hbWVHNiJJLFR5cGVzZXR0aW5nR0koX3N5c2xpYkdGJzYmLUkjbWlHRiQ2JVEuaW5uZXJfY3BfYnFjcUYnLyUnaXRhbGljR1EldHJ1ZUYnLyUsbWF0aHZhcmlhbnRHUSdpdGFsaWNGJy1JI21vR0YkNi1RKSZBc3NpZ247RicvRjNRJ25vcm1hbEYnLyUmZmVuY2VHUSZmYWxzZUYnLyUqc2VwYXJhdG9yR0Y9LyUpc3RyZXRjaHlHRj0vJSpzeW1tZXRyaWNHRj0vJShsYXJnZW9wR0Y9LyUubW92YWJsZWxpbWl0c0dGPS8lJ2FjY2VudEdGPS8lJ2xzcGFjZUdRLDAuMjc3Nzc3OGVtRicvJSdyc3BhY2VHRkwtSSZtZnJhY0dGJDYoLUYjNigtSShtZmVuY2VkR0YkNiQtRiM2MC1GIzYmLUklbXN1cEdGJDYlLUYsNiVRJEYxMkYnRi9GMi1JI21uR0YkNiRRIjJGJ0Y5LyUxc3VwZXJzY3JpcHRzaGlmdEdRIjBGJy1GNjYtUTEmSW52aXNpYmxlVGltZXM7RidGOUY7Rj5GQEZCRkRGRkZIL0ZLUSYwLjBlbUYnL0ZORmZvLUYsNiVRJGIyMEYnRi9GMkY5LUY2Ni1RJyZwbHVzO0YnRjlGO0Y+RkBGQkZERkZGSC9GS1EsMC4yMjIyMjIyZW1GJy9GTkZfcC1GIzYqRltvRmJvRmhuRmJvLUYsNiVRJGExMkYnRi9GMkZib0Zob0Y5LUY2Ni1RKCZtaW51cztGJ0Y5RjtGPkZARkJGREZGRkhGXnBGYHAtRiM2KC1GLDYlUSRiMTFGJ0YvRjJGYm8tRiw2JVElJnhpO0YnL0YwRj1GOUZib0ZobkY5RltwLUYjNiYtRmZuNiVGY3BGW29GX29GYm9GaG9GOUZmcC1GIzYoRltxRmJvRl5xRmJvRmNwRjlGW3AtRiM2Ji1GLDYlUSRiMDJGJ0YvRjJGYm8tRmZuNiUtRiw2JVEoJm9tZWdhO0YnRmFxRjlGW29GX29GOUZbcC1GIzYmRmpxRmJvLUZmbjYlRl5xRltvRl9vRjlGOUY5RmJvLUZVNiQtRiM2Ji1GIzYmLUZcbzYkUS0mSW1hZ2luYXJ5STtGJ0Y5RmJvRl5xRjlGW3BGX3JGOUY5RmJvLUYsNiVRJWludDNGJ0YvRjJGOS1GIzYqLUZcbzYkUSI0RidGOUZiby1GLDYlUSJjRidGL0YyRmJvRl9yRmJvLUZmbjYlLUZVNiQtRiM2JkZjcEZbcEZobkY5RjlGW29GX29GOS8lLmxpbmV0aGlja25lc3NHUSIxRicvJStkZW5vbWFsaWduR1EnY2VudGVyRicvJSludW1hbGlnbkdGZXQvJSliZXZlbGxlZEdGPUY5">LV9JLFR5cGVzZXR0aW5nRzYkJSpwcm90ZWN0ZWRHSShfc3lzbGliRzYiSSxtcHJpbnRzbGFzaEdGKDYkNyM+SS5pbm5lcl9jcF9icWNxR0YoLCQqLiwwKiZJJEYxMkdGKCIiI0kkYjIwR0YoIiIiRjUqKEYyRjVJJGExMkdGKEY1RjRGNUYzKihGMkY1SSRiMTFHRihGNUkjeGlHRihGNSEiIiomRjdGM0Y0RjVGNSooRjdGNUY5RjVGOkY1RjsqJkkkYjAyR0YoRjVJJm9tZWdhR0YoRjNGNSomRj9GNUY6RjNGNUY1LCYqJl4jRjVGNUY6RjVGNUZARjVGNUkiY0dGKEY7RkBGOywmRjdGNUYyRjUhIiNJJWludDNHRihGNSNGNSIiJTcjRi4=</Equation></Text-field>
</Output>
</Group>
</Section>
<Section collapsed="false" isCollapsible="true" drawButton="true" MultipleChoiceAnswerIndex="-1" MultipleChoiceRandomizeChoices="false" TrueFalseAnswerIndex="-1" EssayAnswerRows="5" EssayAnswerColumns="60"><Title><Text-field style="Heading 1" layout="Heading 1">h20,h11,h02</Text-field></Title>
<Group hide-input="false" labelreference="L530" drawlabel="true">
<Input><Text-field prompt="&gt; " style="Maple Input" layout="Normal">h200:=simplify(bqq*cst);</Text-field>
</Input>
<Output><Text-field style="2D Output" layout="Maple Output"><Equation executable="false" style="2D Output" display="LUkqbWNvbXBsZXRlRzYjL0krbW9kdWxlbmFtZUc2IkksVHlwZXNldHRpbmdHSShfc3lzbGliR0YnNiQtSSVtcm93R0YkNiYtSSNtaUdGJDYlUSVoMjAwRicvJSdpdGFsaWNHUSV0cnVlRicvJSxtYXRodmFyaWFudEdRJ2l0YWxpY0YnLUkjbW9HRiQ2LVEpJkFzc2lnbjtGJy9GNlEnbm9ybWFsRicvJSZmZW5jZUdRJmZhbHNlRicvJSpzZXBhcmF0b3JHRkAvJSlzdHJldGNoeUdGQC8lKnN5bW1ldHJpY0dGQC8lKGxhcmdlb3BHRkAvJS5tb3ZhYmxlbGltaXRzR0ZALyUnYWNjZW50R0ZALyUnbHNwYWNlR1EsMC4yNzc3Nzc4ZW1GJy8lJ3JzcGFjZUdGTy1JKG1mZW5jZWRHRiQ2KC1GLDYmLUknbXRhYmxlR0YkNjgtSSRtdHJHRiQ2KC1JJG10ZEdGJDYqLUYsNiUtRjk2LVEqJnVtaW51czA7RidGPEY+RkFGQ0ZFRkdGSUZLL0ZOUSwwLjIyMjIyMjJlbUYnL0ZRRmBvLUkmbWZyYWNHRiQ2KC1GLDYmLUZTNiQtRiw2LUZcby1GY282KC1GLDYmLUklbXN1cEdGJDYlLUYvNiVRJGExMkYnRjJGNS1JI21uR0YkNiRRIjJGJ0Y8LyUxc3VwZXJzY3JpcHRzaGlmdEdRIjBGJy1GOTYtUTEmSW52aXNpYmxlVGltZXM7RidGPEY+RkFGQ0ZFRkdGSUZLL0ZOUSYwLjBlbUYnL0ZRRmBxLUYvNiVRJGIyMEYnRjJGNUY8RmVwLyUubGluZXRoaWNrbmVzc0dRIjFGJy8lK2Rlbm9tYWxpZ25HUSdjZW50ZXJGJy8lKW51bWFsaWduR0ZqcS8lKWJldmVsbGVkR0ZALUY5Ni1RJyZwbHVzO0YnRjxGPkZBRkNGRUZHRklGS0Zfb0Zhby1GLDYmLUZTNiQtRiw2J0Zcby1GLDYmLUYvNiVRJEYxMkYnRjJGNUZccUZicUY8LUY5Ni1RKCZtaW51cztGJ0Y8Rj5GQUZDRkVGR0ZJRktGX29GYW8tRmNvNigtRiw2Ji1GUzYkLUYsNiYtRiw2Ji1GZnA2JFEtJkltYWdpbmFyeUk7RidGPEZccS1GLzYlUSgmb21lZ2E7RicvRjNGQEY8RjxGXXMtRi82JVElJnhpO0YnRmB0RjxGPEY8RlxxLUYvNiVRJGIxMUYnRjJGNUY8RmVwRmVxRmhxRltyRl1yRjxGPEZccUZicEY8Rl1zLUZjbzYoLUYsNiYtRmBwNiVGanJGZXBGaXBGXHFGYnFGPEZlcEZlcUZocUZbckZdckZdcy1GY282KC1GLDYoRmRzRlxxRmR0RlxxRmpyRjxGZXBGZXFGaHFGW3JGXXJGX3ItRiw2Ji1GLzYlUSRiMDJGJ0YyRjVGXHEtRlM2JC1GLDYoLUYsNihGanNGXHFGXXRGXHFGYXRGPEZdcy1GY282KC1GYHA2JUZhdEZlcEZpcEZlcEZlcUZocUZbckZdckZfci1GY282KC1GYHA2JUZddEZlcEZpcEZlcEZlcUZocUZbckZdckY8RjxGPEY8RjxGXHEtRlM2JC1GLDYmLUZgcDYlLUYvNiVRImhGJ0YyRjVGZXBGaXBGX3ItRmBwNiUtRi82JVEjazBGJ0YyRjVGZXBGaXBGPEY8RjwtRiw2KC1GZnA2JFEiNEYnRjxGXHFGaHZGXHEtRmBwNiUtRlM2JC1GLDYmRmJwRl9yRmpyRjxGPEZlcEZpcEY8RmVxRmhxRltyRl1yRjwvJStmb3JlZ3JvdW5kR1EoWzAsMCwwXUYnLyUpcmVhZG9ubHlHRkAvJSlyb3dhbGlnbkdRIUYnLyUsY29sdW1uYWxpZ25HRmR4LyUrZ3JvdXBhbGlnbkdGZHgvJShyb3dzcGFuR0ZncS8lK2NvbHVtbnNwYW5HRmdxRl14RmB4RmJ4RmV4Rmd4LUZlbjYoLUZobjYqLUZmcDYkRltxRjxGXXhGYHhGYnhGZXhGZ3hGaXhGW3lGXXhGYHhGYnhGZXhGZ3hGXXhGYHgvJSZhbGlnbkdRJWF4aXNGJy9GY3hRKWJhc2VsaW5lRicvRmZ4RmpxL0ZoeFEnfGZybGVmdHxockYnLyUvYWxpZ25tZW50c2NvcGVHRjQvJSxjb2x1bW53aWR0aEdRJWF1dG9GJy8lJndpZHRoR0Zfei8lK3Jvd3NwYWNpbmdHUSYxLjBleEYnLyUuY29sdW1uc3BhY2luZ0dRJjAuOGVtRicvJSlyb3dsaW5lc0dRJW5vbmVGJy8lLGNvbHVtbmxpbmVzR0Zqei8lJmZyYW1lR0Zqei8lLWZyYW1lc3BhY2luZ0dRLDAuNGVtfjAuNWV4RicvJSplcXVhbHJvd3NHRkAvJS1lcXVhbGNvbHVtbnNHRkAvJS1kaXNwbGF5c3R5bGVHRkAvJSVzaWRlR1EmcmlnaHRGJy8lMG1pbmxhYmVsc3BhY2luZ0dGZ3pGXXhGYHhGPEY8L0krbXNlbWFudGljc0dGJFEqQ29sVmVjdG9yRicvJSVvcGVuR1EnJmxzcWI7RicvJSZjbG9zZUdRJyZyc3FiO0YnRl1cbEY8LUZTNigtRiw2Ji1GWDY4LUZlbjYoLUZobjYqLUYsNictRjk2L0Zeb0ZdeEZgeEY8Rj5GQUZDRkVGR0ZJRktGX29GYW8tRiw2KC1GY282KS1GZnA2JkZncUZdeEZgeEY8LUZmcDYmRmZ3Rl14RmB4RjxGZXFGaHFGW3JGXXJGXXhGXHEtRmNvNiktRiw2KC1GUzYmLUYsNi9GYl1sLUYsNigtRmNvNilGaF1sLUZmcDYmRmhwRl14RmB4RjxGZXFGaHFGW3JGXXJGXXhGXHEtRiw2KC1GYHA2JS1GLzYnRmRwRjJGXXhGYHhGNUZoXmxGaXBGXHEtRi82J0ZkcUYyRl14RmB4RjVGXXhGYHhGPEZdeEZgeEY8LUY5Ni9RIitGJ0ZdeEZgeEY8Rj5GQUZDRkVGR0ZJRktGX29GYW8tRiw2KC1GUzYmLUYsNilGYl1sLUYsNigtRi82J0Zcc0YyRl14RmB4RjVGXHFGYF9sRl14RmB4RjwtRjk2L0Zfc0ZdeEZgeEY8Rj5GQUZDRkVGR0ZJRktGX29GYW8tRiw2KEZmXmxGXHEtRiw2KC1GUzYmLUYsNigtRiw2KC1GZnA2JlEiSUYnRl14RmB4RjxGXHEtRi82J1EnJiM5Njk7RidGYHRGXXhGYHhGPEZdeEZgeEY8Rl9gbC1GLzYnUScmIzk1ODtGJ0ZgdEZdeEZgeEY8Rl14RmB4RjxGXXhGYHhGPEZccS1GLzYnRmZ0RjJGXXhGYHhGNUZdeEZgeEY8Rl14RmB4RjxGXXhGYHhGPEZdeEZgeEY8RlxxRl5fbEZdeEZgeEY8Rl9gbC1GLDYoRmZebEZccS1GLDYoLUZgcDYlRl1gbEZoXmxGaXBGXHFGYF9sRl14RmB4RjxGXXhGYHhGPEZfYGwtRiw2KEZmXmxGXHEtRiw2KkZlYGxGXHFGZGFsRlxxRl1gbEZdeEZgeEY8Rl14RmB4RjxGYl9sLUYsNigtRi82J0ZldUYyRl14RmB4RjVGXHEtRlM2Ji1GLDYqLUYsNipGW2FsRlxxRl5hbEZccUZhYWxGXXhGYHhGPEZfYGwtRiw2KEZmXmxGXHEtRiw2Ji1GYHA2JUZhYWxGaF5sRmlwRl14RmB4RjxGXXhGYHhGPEZiX2wtRiw2KEZmXmxGXHEtRiw2Ji1GYHA2JUZeYWxGaF5sRmlwRl14RmB4RjxGXXhGYHhGPEZdeEZgeEY8Rl14RmB4RjxGXXhGYHhGPEZdeEZgeEY8Rl14RmB4RjxGXHEtRlM2Ji1GLDYoLUYsNiYtRmBwNiUtRi82J0Zcd0YyRl14RmB4RjVGaF5sRmlwRl14RmB4RjxGYl9sLUYsNiYtRmBwNiUtRi82J0Zhd0YyRl14RmB4RjVGaF5sRmlwRl14RmB4RjxGXXhGYHhGPEZdeEZgeEY8Rl14RmB4RjwtRiw2KEZcZGxGXHEtRmBwNiUtRlM2Ji1GLDYoRl5fbEZiX2xGXWBsRl14RmB4RjxGXXhGYHhGPEZoXmxGaXBGXXhGYHhGPEZlcUZocUZbckZdckZdeEZdeEZgeEY8Rl14RmB4RjxGXXhGYHhGYnhGZXhGZ3hGaXhGW3lGXXhGYHhGYnhGZXhGZ3gtRmVuNigtRmhuNiotRmZwNiZGW3FGXXhGYHhGPEZdeEZgeEZieEZleEZneEZpeEZbeUZdeEZgeEZieEZleEZneEZdeEZgeEZjeUZmeUZoeUZpeUZbekZdekZgekZiekZlekZoekZbW2xGXVtsRl9bbEZiW2xGZFtsRmZbbEZoW2xGW1xsRl14RmB4RjxGXXhGYHhGPC9GYVxsUSJbRicvRmRcbFEiXUYn">LV9JLFR5cGVzZXR0aW5nRzYkJSpwcm90ZWN0ZWRHSShfc3lzbGliRzYiSSxtcHJpbnRzbGFzaEdGKDYkNyM+SSVoMjAwR0YoWColIUdGKEYoW2dsISMlISEhIiMiIy1JJW1yb3dHNiRGJi9JK21vZHVsZW5hbWVHRihGJDYkLUkjbW9HRjI2I1EqJnVtaW51czA7RigtSSZtZnJhY0dGMjYkLUYxNiUtSShtZmVuY2VkR0YyNiMtRjE2LEY2LUY7NiQtRjE2JS1JJW1zdXBHRjI2JC1JI21pR0YyNiNRJGExMkYoLUkjbW5HRjI2I1EiMkYoLUY3NiNRMSZJbnZpc2libGVUaW1lcztGKC1GTDYjUSRiMjBGKEZPLUY3NiNRJyZwbHVzO0YoLUYxNiUtRkA2Iy1GMTYmRjYtRjE2JS1GTDYjUSRGMTJGKEZTRlYtRjc2I1EoJm1pbnVzO0YoLUY7NiQtRjE2JS1GQDYjLUYxNiUtRjE2JS1GUDYjUS0mSW1hZ2luYXJ5STtGKEZTLUZMNiNRKCZvbWVnYTtGKEZhby1GTDYjUSUmeGk7RihGUy1GTDYjUSRiMTFGKEZPRlNGS0Zhby1GOzYkLUYxNiUtRkk2JEZeb0ZPRlNGVkZPRmFvLUY7NiQtRjE2J0Zob0ZTRmdwRlNGXm9GT0ZZLUYxNiUtRkw2I1EkYjAyRihGUy1GQDYjLUYxNictRjE2J0ZecEZTRmFwRlNGZHBGYW8tRjs2JC1GSTYkRmRwRk9GT0ZZLUY7NiQtRkk2JEZhcEZPRk9GUy1GQDYjLUYxNiUtRkk2JC1GTDYjUSJoRihGT0ZZLUZJNiQtRkw2I1EjazBGKEZPLUYxNictRlA2I1EiNEYoRlNGW3NGUy1GSTYkLUZANiMtRjE2JUZLRllGXm9GTy1GUDYjUSIwRig3Iy0mSSdWZWN0b3JHRiU2I0knY29sdW1uR0YoNiMvSSQlaWRHRigiNScqPillL10oKlskKm8k</Equation></Text-field>
</Output>
</Group>
<Group hide-input="false" labelreference="L531" drawlabel="true">
<Input><Text-field prompt="&gt; " style="Maple Input" layout="Normal">h201:=simplify(-(inner_p_bqq*q+inner_cp_bqq*cq));</Text-field>
</Input>
<Output><Text-field style="2D Output" layout="Maple Output"><Equation executable="false" style="2D Output" display="LUkqbWNvbXBsZXRlRzYjL0krbW9kdWxlbmFtZUc2IkksVHlwZXNldHRpbmdHSShfc3lzbGliR0YnNiQtSSVtcm93R0YkNiYtSSNtaUdGJDYlUSVoMjAxRicvJSdpdGFsaWNHUSV0cnVlRicvJSxtYXRodmFyaWFudEdRJ2l0YWxpY0YnLUkjbW9HRiQ2LVEpJkFzc2lnbjtGJy9GNlEnbm9ybWFsRicvJSZmZW5jZUdRJmZhbHNlRicvJSpzZXBhcmF0b3JHRkAvJSlzdHJldGNoeUdGQC8lKnN5bW1ldHJpY0dGQC8lKGxhcmdlb3BHRkAvJS5tb3ZhYmxlbGltaXRzR0ZALyUnYWNjZW50R0ZALyUnbHNwYWNlR1EsMC4yNzc3Nzc4ZW1GJy8lJ3JzcGFjZUdGTy1JKG1mZW5jZWRHRiQ2KC1GLDYmLUknbXRhYmxlR0YkNjgtSSRtdHJHRiQ2KC1JJG10ZEdGJDYqLUYsNiUtRjk2LVEqJnVtaW51czA7RidGPEY+RkFGQ0ZFRkdGSUZLL0ZOUSwwLjIyMjIyMjJlbUYnL0ZRRmBvLUkmbWZyYWNHRiQ2KC1GLDYmLUZTNiQtRiw2Ni1GLDYqLUkjbW5HRiQ2JFEtJkltYWdpbmFyeUk7RidGPC1GOTYtUTEmSW52aXNpYmxlVGltZXM7RidGPEY+RkFGQ0ZFRkdGSUZLL0ZOUSYwLjBlbUYnL0ZRRmVwLUYvNiVRJEYxMkYnRjJGNUZhcC1GLzYlUSRiMTFGJ0YyRjVGYXAtRi82JVEoJm9tZWdhO0YnL0YzRkBGPEY8LUY5Ni1RJyZwbHVzO0YnRjxGPkZBRkNGRUZHRklGS0Zfb0Zhby1GLDYqRl1wRmFwLUYvNiVRJGExMkYnRjJGNUZhcEZqcEZhcEZdcUY8LUY5Ni1RKCZtaW51cztGJ0Y8Rj5GQUZDRkVGR0ZJRktGX29GYW8tRiw2LC1GXnA2JFEiMkYnRjxGYXBGXXBGYXAtRi82JVEkYjAyRidGMkY1RmFwRl1xRmFwLUYvNiVRJSZ4aTtGJ0ZgcUY8RjxGYXEtRiw2Ji1JJW1zdXBHRiQ2JUZncEZeci8lMXN1cGVyc2NyaXB0c2hpZnRHUSIwRidGYXAtRi82JVEkYjIwRidGMkY1RjxGYXEtRiw2KkZeckZhcEZncEZhcEZmcUZhcEZfc0Y8RmlxLUYsNihGanBGYXBGZHJGYXBGZ3BGPEZhcS1GLDYmLUZqcjYlRmZxRl5yRlxzRmFwRl9zRjxGaXEtRiw2KEZqcEZhcEZkckZhcEZmcUY8RmlxLUYsNiZGYXJGYXAtRmpyNiVGXXFGXnJGXHNGPEZhcS1GLDYmRmFyRmFwLUZqcjYlRmRyRl5yRlxzRjxGPEY8RmFwLUYvNiVRJWludDNGJ0YyRjVGPC1GLDYoLUZecDYkUSI0RidGPEZhcC1GLzYlUSJjRidGMkY1RmFwLUZqcjYlLUZTNiQtRiw2JkZmcUZhcUZncEY8RjxGXnJGXHNGPC8lLmxpbmV0aGlja25lc3NHUSIxRicvJStkZW5vbWFsaWduR1EnY2VudGVyRicvJSludW1hbGlnbkdGanUvJSliZXZlbGxlZEdGQEY8LyUrZm9yZWdyb3VuZEdRKFswLDAsMF1GJy8lKXJlYWRvbmx5R0ZALyUpcm93YWxpZ25HUSFGJy8lLGNvbHVtbmFsaWduR0Zmdi8lK2dyb3VwYWxpZ25HRmZ2LyUocm93c3BhbkdGZ3UvJStjb2x1bW5zcGFuR0ZndUZfdkZidkZkdkZndkZpdi1GZW42KC1GaG42Ki1GXnA2JEZec0Y8Rl92RmJ2RmR2Rmd2Rml2Rlt3Rl13Rl92RmJ2RmR2Rmd2Rml2Rl92RmJ2LyUmYWxpZ25HUSVheGlzRicvRmV2USliYXNlbGluZUYnL0ZodkZqdS9GanZRJ3xmcmxlZnR8aHJGJy8lL2FsaWdubWVudHNjb3BlR0Y0LyUsY29sdW1ud2lkdGhHUSVhdXRvRicvJSZ3aWR0aEdGYXgvJStyb3dzcGFjaW5nR1EmMS4wZXhGJy8lLmNvbHVtbnNwYWNpbmdHUSYwLjhlbUYnLyUpcm93bGluZXNHUSVub25lRicvJSxjb2x1bW5saW5lc0dGXHkvJSZmcmFtZUdGXHkvJS1mcmFtZXNwYWNpbmdHUSwwLjRlbX4wLjVleEYnLyUqZXF1YWxyb3dzR0ZALyUtZXF1YWxjb2x1bW5zR0ZALyUtZGlzcGxheXN0eWxlR0ZALyUlc2lkZUdRJnJpZ2h0RicvJTBtaW5sYWJlbHNwYWNpbmdHRml4Rl92RmJ2RjxGPC9JK21zZW1hbnRpY3NHRiRRKkNvbFZlY3RvckYnLyUlb3BlbkdRJyZsc3FiO0YnLyUmY2xvc2VHUScmcnNxYjtGJ0ZfekY8LUZTNigtRiw2Ji1GWDY4LUZlbjYoLUZobjYqLUYsNictRjk2L0Zeb0ZfdkZidkY8Rj5GQUZDRkVGR0ZJRktGX29GYW8tRiw2KC1GY282KS1GXnA2JkZndUZfdkZidkY8LUZecDYmRlt1Rl92RmJ2RjxGZXVGaHVGW3ZGXXZGX3ZGYXAtRmNvNiktRiw2KC1GUzYmLUYsNjgtRiw2LC1GXnA2JlEiSUYnRl92RmJ2RjxGYXAtRi82J0ZpcEYyRl92RmJ2RjVGYXAtRi82J0ZccUYyRl92RmJ2RjVGYXAtRi82J1EnJiM5Njk7RidGYHFGX3ZGYnZGPEZfdkZidkY8LUY5Ni9RIitGJ0ZfdkZidkY8Rj5GQUZDRkVGR0ZJRktGX29GYW8tRiw2LEZoXGxGYXAtRi82J0ZocUYyRl92RmJ2RjVGYXBGXV1sRmFwRl9dbEZfdkZidkY8LUY5Ni9GW3JGX3ZGYnZGPEY+RkFGQ0ZFRkdGSUZLRl9vRmFvLUYsNiwtRiw2KC1GXnA2JkZgckZfdkZidkY8RmFwRmhcbEZfdkZidkY8RmFwLUYvNidGY3JGMkZfdkZidkY1RmFwRl9dbEZhcC1GLzYnUScmIzk1ODtGJ0ZgcUZfdkZidkY8Rl92RmJ2RjxGYl1sLUYsNigtRmpyNiVGW11sRl9ebEZcc0ZhcC1GLzYnRmFzRjJGX3ZGYnZGNUZfdkZidkY8RmJdbC1GLDYsRl9ebEZhcEZbXWxGYXBGZ11sRmFwRmpebEZfdkZidkY8RmldbC1GLDYqRl1dbEZhcEZjXmxGYXBGW11sRl92RmJ2RjxGYl1sLUYsNigtRmpyNiVGZ11sRl9ebEZcc0ZhcEZqXmxGX3ZGYnZGPEZpXWwtRiw2KkZdXWxGYXBGY15sRmFwRmddbEZfdkZidkY8RmldbC1GLDYoRmFebEZhcC1GanI2JUZfXWxGX15sRlxzRl92RmJ2RjxGYl1sLUYsNihGYV5sRmFwLUZqcjYlRmNebEZfXmxGXHNGX3ZGYnZGPEZfdkZidkY8Rl92RmJ2RjxGYXAtRi82J0ZmdEYyRl92RmJ2RjVGX3ZGYnZGPC1GLDYoLUYvNidGXnVGMkZfdkZidkY1RmFwLUZqcjYlLUZTNiYtRiw2KEZnXWxGYl1sRltdbEZfdkZidkY8Rl92RmJ2RjxGX15sRlxzRl92RmJ2RjxGZXVGaHVGW3ZGXXZGX3ZGX3ZGYnZGPEZfdkZidkY8Rl92RmJ2RmR2Rmd2Rml2Rlt3Rl13Rl92RmJ2RmR2Rmd2Rml2LUZlbjYoLUZobjYqLUZecDYmRl5zRl92RmJ2RjxGX3ZGYnZGZHZGZ3ZGaXZGW3dGXXdGX3ZGYnZGZHZGZ3ZGaXZGX3ZGYnZGZXdGaHdGandGW3hGXXhGX3hGYnhGZHhGZ3hGanhGXXlGX3lGYXlGZHlGZnlGaHlGanlGXXpGX3ZGYnZGPEZfdkZidkY8L0ZjelEiW0YnL0ZmelEiXUYn">LV9JLFR5cGVzZXR0aW5nRzYkJSpwcm90ZWN0ZWRHSShfc3lzbGliRzYiSSxtcHJpbnRzbGFzaEdGKDYkNyM+SSVoMjAxR0YoWColIUdGKEYoW2dsISMlISEhIiMiIy1JJW1yb3dHNiRGJi9JK21vZHVsZW5hbWVHRihGJDYkLUkjbW9HRjI2I1EqJnVtaW51czA7RigtSSZtZnJhY0dGMjYkLUYxNiUtSShtZmVuY2VkR0YyNiMtRjE2NS1GMTYpLUkjbW5HRjI2I1EtJkltYWdpbmFyeUk7RigtRjc2I1ExJkludmlzaWJsZVRpbWVzO0YoLUkjbWlHRjI2I1EkRjEyRihGSi1GTjYjUSRiMTFGKEZKLUZONiNRKCZvbWVnYTtGKC1GNzYjUScmcGx1cztGKC1GMTYpRkZGSi1GTjYjUSRhMTJGKEZKRlFGSkZULUY3NiNRKCZtaW51cztGKC1GMTYrLUZHNiNRIjJGKEZKRkZGSi1GTjYjUSRiMDJGKEZKRlRGSi1GTjYjUSUmeGk7RihGVy1GMTYlLUklbXN1cEdGMjYkRk1GXm9GSi1GTjYjUSRiMjBGKEZXLUYxNilGXm9GSkZNRkpGZm5GSkZccEZpbi1GMTYnRlFGSkZkb0ZKRk1GVy1GMTYlLUZqbzYkRmZuRl5vRkpGXHBGaW4tRjE2J0ZRRkpGZG9GSkZmbkZpbi1GMTYlRmFvRkotRmpvNiRGVEZeb0ZXLUYxNiVGYW9GSi1Gam82JEZkb0Zeb0ZKLUZONiNRJWludDNGKC1GMTYnLUZHNiNRIjRGKEZKLUZONiNRImNGKEZKLUZqbzYkLUZANiMtRjE2JUZmbkZXRk1GXm8tRkc2I1EiMEYoNyMtJkknVmVjdG9yR0YlNiNJJ2NvbHVtbkdGKDYjL0kkJWlkR0YoIjVHKXBlL10oKlskKm8k</Equation></Text-field>
</Output>
</Group>
<Group hide-input="false" labelreference="L532" drawlabel="true">
<Input><Text-field prompt="&gt; " style="Maple Input" layout="Normal">h202:=bqq;</Text-field>
</Input>
<Output><Text-field style="2D Output" layout="Maple Output"><Equation executable="false" style="2D Output" display="LUkqbWNvbXBsZXRlRzYjL0krbW9kdWxlbmFtZUc2IkksVHlwZXNldHRpbmdHSShfc3lzbGliR0YnNiQtSSVtcm93R0YkNiYtSSNtaUdGJDYlUSVoMjAyRicvJSdpdGFsaWNHUSV0cnVlRicvJSxtYXRodmFyaWFudEdRJ2l0YWxpY0YnLUkjbW9HRiQ2LVEpJkFzc2lnbjtGJy9GNlEnbm9ybWFsRicvJSZmZW5jZUdRJmZhbHNlRicvJSpzZXBhcmF0b3JHRkAvJSlzdHJldGNoeUdGQC8lKnN5bW1ldHJpY0dGQC8lKGxhcmdlb3BHRkAvJS5tb3ZhYmxlbGltaXRzR0ZALyUnYWNjZW50R0ZALyUnbHNwYWNlR1EsMC4yNzc3Nzc4ZW1GJy8lJ3JzcGFjZUdGTy1JKG1mZW5jZWRHRiQ2KC1GLDYmLUknbXRhYmxlR0YkNjgtSSRtdHJHRiQ2KC1JJG10ZEdGJDYqLUYsNigtSSZtZnJhY0dGJDYoLUYsNiYtRi82JVEkYjAyRidGMkY1LUY5Ni1RMSZJbnZpc2libGVUaW1lcztGJ0Y8Rj5GQUZDRkVGR0ZJRksvRk5RJjAuMGVtRicvRlFGaG8tSSVtc3VwR0YkNiUtRlM2JC1GLDYmLUYsNiYtSSNtbkdGJDYkUS0mSW1hZ2luYXJ5STtGJ0Y8RmRvLUYvNiVRKCZvbWVnYTtGJy9GM0ZARjxGPC1GOTYtUSgmbWludXM7RidGPEY+RkFGQ0ZFRkdGSUZLL0ZOUSwwLjIyMjIyMjJlbUYnL0ZRRl9xLUYvNiVRJSZ4aTtGJ0ZqcEY8RjxGPC1GZHA2JFEiMkYnRjwvJTFzdXBlcnNjcmlwdHNoaWZ0R1EiMEYnRjwtRiw2Ji1GZHA2JFEiNEYnRjxGZG8tRltwNiUtRlM2JC1GLDYmLUYvNiVRJGExMkYnRjJGNS1GOTYtUScmcGx1cztGJ0Y8Rj5GQUZDRkVGR0ZJRktGXnFGYHEtRi82JVEkRjEyRidGMkY1RjxGPEZkcUZncUY8LyUubGluZXRoaWNrbmVzc0dRIjFGJy8lK2Rlbm9tYWxpZ25HUSdjZW50ZXJGJy8lKW51bWFsaWduR0Zjcy8lKWJldmVsbGVkR0ZARmhyLUZdbzYoLUYsNiYtRi82JVEkYjExRidGMkY1RmRvRl1wRjwtRiw2JkZcckZkb0ZhckY8Rl5zRmFzRmRzRmZzRmhyLUZdbzYoLUYvNiVRJGIyMEYnRjJGNUZcckZec0Zhc0Zkc0Zmc0Y8LyUrZm9yZWdyb3VuZEdRKFswLDAsMF1GJy8lKXJlYWRvbmx5R0ZALyUpcm93YWxpZ25HUSFGJy8lLGNvbHVtbmFsaWduR0ZddS8lK2dyb3VwYWxpZ25HRl11LyUocm93c3BhbkdGYHMvJStjb2x1bW5zcGFuR0Zgc0ZmdEZpdEZbdUZedUZgdS1GZW42KC1GaG42Ki1GZHA2JEZpcUY8RmZ0Rml0Rlt1Rl51RmB1RmJ1RmR1RmZ0Rml0Rlt1Rl51RmB1RmZ0Rml0LyUmYWxpZ25HUSVheGlzRicvRlx1USliYXNlbGluZUYnL0ZfdUZjcy9GYXVRJ3xmcmxlZnR8aHJGJy8lL2FsaWdubWVudHNjb3BlR0Y0LyUsY29sdW1ud2lkdGhHUSVhdXRvRicvJSZ3aWR0aEdGaHYvJStyb3dzcGFjaW5nR1EmMS4wZXhGJy8lLmNvbHVtbnNwYWNpbmdHUSYwLjhlbUYnLyUpcm93bGluZXNHUSVub25lRicvJSxjb2x1bW5saW5lc0dGY3cvJSZmcmFtZUdGY3cvJS1mcmFtZXNwYWNpbmdHUSwwLjRlbX4wLjVleEYnLyUqZXF1YWxyb3dzR0ZALyUtZXF1YWxjb2x1bW5zR0ZALyUtZGlzcGxheXN0eWxlR0ZALyUlc2lkZUdRJnJpZ2h0RicvJTBtaW5sYWJlbHNwYWNpbmdHRmB3RmZ0Rml0RjxGPC9JK21zZW1hbnRpY3NHRiRRKkNvbFZlY3RvckYnLyUlb3BlbkdRJyZsc3FiO0YnLyUmY2xvc2VHUScmcnNxYjtGJ0ZmeEY8LUZTNigtRiw2Ji1GWDY4LUZlbjYoLUZobjYqLUYsNiotRiw2KC1GXW82KS1GZHA2JkZgc0ZmdEZpdEY8LUZkcDYmRl5yRmZ0Rml0RjxGXnNGYXNGZHNGZnNGZnRGZG8tRl1vNiktRiw2KC1GLzYnRmNvRjJGZnRGaXRGNUZkby1GW3A2JS1GUzYmLUYsNigtRiw2KC1GZHA2JlEiSUYnRmZ0Rml0RjxGZG8tRi82J1EnJiM5Njk7RidGanBGZnRGaXRGPEZmdEZpdEY8LUY5Ni9GXXFGZnRGaXRGPEY+RkFGQ0ZFRkdGSUZLRl5xRmBxLUYvNidRJyYjOTU4O0YnRmpwRmZ0Rml0RjxGZnRGaXRGPEZmdEZpdEY8LUZkcDYmRmZxRmZ0Rml0RjxGZ3FGZnRGaXRGPC1GLDYmLUZbcDYlLUZTNiYtRiw2KC1GLzYnRmdyRjJGZnRGaXRGNS1GOTYvUSIrRidGZnRGaXRGPEY+RkFGQ0ZFRkdGSUZLRl5xRmBxLUYvNidGXXNGMkZmdEZpdEY1RmZ0Rml0RjxGZnRGaXRGPEZcXGxGZ3FGZnRGaXRGPEZec0Zhc0Zkc0Zmc0ZmdEZmdEZpdEY8RmhcbC1GLDYoRl16RmRvLUZdbzYpLUYsNigtRi82J0ZedEYyRmZ0Rml0RjVGZG9GW1tsRmZ0Rml0RjwtRixGY1xsRl5zRmFzRmRzRmZzRmZ0RmZ0Rml0RjxGaFxsLUYsNihGXXpGZG8tRiw2Ji1GLzYnRmV0RjJGZnRGaXRGNUZmdEZpdEY8RmZ0Rml0RjxGZnRGaXRGPEZmdEZpdEZbdUZedUZgdUZidUZkdUZmdEZpdEZbdUZedUZgdS1GZW42KC1GaG42Ki1GZHA2JkZpcUZmdEZpdEY8RmZ0Rml0Rlt1Rl51RmB1RmJ1RmR1RmZ0Rml0Rlt1Rl51RmB1RmZ0Rml0Rlx2Rl92RmF2RmJ2RmR2RmZ2Rml2Rlt3Rl53RmF3RmR3RmZ3Rmh3Rlt4Rl14Rl94RmF4RmR4RmZ0Rml0RjxGZnRGaXRGPC9GanhRIltGJy9GXXlRIl1GJw==">LV9JLFR5cGVzZXR0aW5nRzYkJSpwcm90ZWN0ZWRHSShfc3lzbGliRzYiSSxtcHJpbnRzbGFzaEdGKDYkNyM+SSVoMjAyR0YoWColIUdGKEYoW2dsISMlISEhIiMiIy1JJW1yb3dHNiRGJi9JK21vZHVsZW5hbWVHRihGJDYnLUkmbWZyYWNHRjI2JC1GMTYlLUkjbWlHRjI2I1EkYjAyRigtSSNtb0dGMjYjUTEmSW52aXNpYmxlVGltZXM7RigtSSVtc3VwR0YyNiQtSShtZmVuY2VkR0YyNiMtRjE2JS1GMTYlLUkjbW5HRjI2I1EtJkltYWdpbmFyeUk7RihGPy1GPDYjUSgmb21lZ2E7RigtRkA2I1EoJm1pbnVzO0YoLUY8NiNRJSZ4aTtGKC1GTjYjUSIyRigtRjE2JS1GTjYjUSI0RihGPy1GRDYkLUZHNiMtRjE2JS1GPDYjUSRhMTJGKC1GQDYjUScmcGx1cztGKC1GPDYjUSRGMTJGKEZaRmVvLUY3NiQtRjE2JS1GPDYjUSRiMTFGKEY/RkYtRjE2JUZpbkY/Rl5vRmVvLUY3NiQtRjw2I1EkYjIwRihGaW4tRk42I1EiMEYoNyMtJkknVmVjdG9yR0YlNiNJJ2NvbHVtbkdGKDYjL0kkJWlkR0YoIjUhPVAlKikqXCgqWyQqbyQ=</Equation></Text-field>
</Output>
</Group>
<Group hide-input="false" labelreference="L536" drawlabel="true">
<Input><Text-field prompt="&gt; " style="Maple Input" layout="Normal">h110:=simplify(bqcq*cst);</Text-field>
</Input>
<Output><Text-field style="2D Output" layout="Maple Output"><Equation executable="false" style="2D Output" display="LUkqbWNvbXBsZXRlRzYjL0krbW9kdWxlbmFtZUc2IkksVHlwZXNldHRpbmdHSShfc3lzbGliR0YnNiQtSSVtcm93R0YkNiYtSSNtaUdGJDYlUSVoMTEwRicvJSdpdGFsaWNHUSV0cnVlRicvJSxtYXRodmFyaWFudEdRJ2l0YWxpY0YnLUkjbW9HRiQ2LVEpJkFzc2lnbjtGJy9GNlEnbm9ybWFsRicvJSZmZW5jZUdRJmZhbHNlRicvJSpzZXBhcmF0b3JHRkAvJSlzdHJldGNoeUdGQC8lKnN5bW1ldHJpY0dGQC8lKGxhcmdlb3BHRkAvJS5tb3ZhYmxlbGltaXRzR0ZALyUnYWNjZW50R0ZALyUnbHNwYWNlR1EsMC4yNzc3Nzc4ZW1GJy8lJ3JzcGFjZUdGTy1JKG1mZW5jZWRHRiQ2KC1GLDYmLUknbXRhYmxlR0YkNjgtSSRtdHJHRiQ2KC1JJG10ZEdGJDYqLUkmbWZyYWNHRiQ2KC1GLDYmLUZTNiQtRiw2LC1GLDYmLUklbXN1cEdGJDYlLUYvNiVRJEYxMkYnRjJGNS1JI21uR0YkNiRRIjJGJ0Y8LyUxc3VwZXJzY3JpcHRzaGlmdEdRIjBGJy1GOTYtUTEmSW52aXNpYmxlVGltZXM7RidGPEY+RkFGQ0ZFRkdGSUZLL0ZOUSYwLjBlbUYnL0ZRRmZwLUYvNiVRJGIyMEYnRjJGNUY8LUY5Ni1RJyZwbHVzO0YnRjxGPkZBRkNGRUZHRklGSy9GTlEsMC4yMjIyMjIyZW1GJy9GUUZfcS1GLDYmLUZTNiQtRiw2Ji1GLDYoRltwRmJwLUYvNiVRJGExMkYnRjJGNUZicEZocEY8LUY5Ni1RKCZtaW51cztGJ0Y8Rj5GQUZDRkVGR0ZJRktGXnFGYHEtRiw2Ji1GLzYlUSRiMTFGJ0YyRjVGYnAtRi82JVElJnhpO0YnL0YzRkBGPEY8RjxGPEZicEZob0Y8RltxLUYsNiYtRmZvNiVGaXFGW3BGX3BGYnBGaHBGPEZcci1GLDYoRmFyRmJwRmRyRmJwRmlxRjxGW3EtRiw2Ji1GUzYkLUYsNiYtRmZvNiUtRi82JVEoJm9tZWdhO0YnRmdyRjxGW3BGX3BGW3EtRmZvNiVGZHJGW3BGX3BGPEY8RmJwLUYvNiVRJGIwMkYnRjJGNUY8RjxGPEZicC1GUzYkLUYsNiYtRmZvNiUtRi82JVEiaEYnRjJGNUZbcEZfcEZbcS1GZm82JS1GLzYlUSNrMEYnRjJGNUZbcEZfcEY8RjxGPC1GLDYoLUZccDYkUSI4RidGPEZicEZidEZicC1GZm82JS1GUzYkLUYsNiZGaXFGW3FGaG9GPEY8RltwRl9wRjwvJS5saW5ldGhpY2tuZXNzR1EiMUYnLyUrZGVub21hbGlnbkdRJ2NlbnRlckYnLyUpbnVtYWxpZ25HRlx2LyUpYmV2ZWxsZWRHRkAvJStmb3JlZ3JvdW5kR1EoWzAsMCwwXUYnLyUpcmVhZG9ubHlHRkAvJSlyb3dhbGlnbkdRIUYnLyUsY29sdW1uYWxpZ25HRmh2LyUrZ3JvdXBhbGlnbkdGaHYvJShyb3dzcGFuR0ZpdS8lK2NvbHVtbnNwYW5HRml1RmF2RmR2RmZ2Rml2Rlt3LUZlbjYoLUZobjYqLUZccDYkRmFwRjxGYXZGZHZGZnZGaXZGW3dGXXdGX3dGYXZGZHZGZnZGaXZGW3dGYXZGZHYvJSZhbGlnbkdRJWF4aXNGJy9GZ3ZRKWJhc2VsaW5lRicvRmp2Rlx2L0Zcd1EnfGZybGVmdHxockYnLyUvYWxpZ25tZW50c2NvcGVHRjQvJSxjb2x1bW53aWR0aEdRJWF1dG9GJy8lJndpZHRoR0ZjeC8lK3Jvd3NwYWNpbmdHUSYxLjBleEYnLyUuY29sdW1uc3BhY2luZ0dRJjAuOGVtRicvJSlyb3dsaW5lc0dRJW5vbmVGJy8lLGNvbHVtbmxpbmVzR0ZeeS8lJmZyYW1lR0ZeeS8lLWZyYW1lc3BhY2luZ0dRLDAuNGVtfjAuNWV4RicvJSplcXVhbHJvd3NHRkAvJS1lcXVhbGNvbHVtbnNHRkAvJS1kaXNwbGF5c3R5bGVHRkAvJSVzaWRlR1EmcmlnaHRGJy8lMG1pbmxhYmVsc3BhY2luZ0dGW3lGYXZGZHZGPEY8L0krbXNlbWFudGljc0dGJFEqQ29sVmVjdG9yRicvJSVvcGVuR1EnJmxzcWI7RicvJSZjbG9zZUdRJyZyc3FiO0YnRmF6RjwtRlM2KC1GLDYmLUZYNjgtRmVuNigtRmhuNiotRiw2KC1GW282KS1GXHA2JkZpdUZhdkZkdkY8LUZccDYmRmB1RmF2RmR2RjxGZ3VGanVGXXZGX3ZGYXZGYnAtRltvNiktRiw2KC1GUzYmLUYsNi4tRiw2KC1GZm82JS1GLzYnRmpvRjJGYXZGZHZGNS1GXHA2JkZecEZhdkZkdkY8Rl9wRmJwLUYvNidGanBGMkZhdkZkdkY1RmF2RmR2RjwtRjk2L1EiK0YnRmF2RmR2RjxGPkZBRkNGRUZHRklGS0ZecUZgcS1GLDYoLUZTNiYtRiw2KC1GLDYqRmpcbEZicC1GLzYnRltyRjJGYXZGZHZGNUZicEZcXWxGYXZGZHZGPC1GOTYvRl5yRmF2RmR2RjxGPkZBRkNGRUZHRklGS0ZecUZgcS1GLDYoLUYvNidGY3JGMkZhdkZkdkY1RmJwLUYvNidRJyYjOTU4O0YnRmdyRmF2RmR2RjxGYXZGZHZGPEZhdkZkdkY8RmF2RmR2RjxGYnBGaFxsRmF2RmR2RjxGXl1sLUYsNigtRmZvNiVGaV1sRmpcbEZfcEZicEZcXWxGYXZGZHZGPEZbXmwtRiw2KkZfXmxGYnBGYV5sRmJwRmldbEZhdkZkdkY8Rl5dbC1GLDYoLUZTNiYtRiw2KC1GLDYmLUZmbzYlLUYvNidRJyYjOTY5O0YnRmdyRmF2RmR2RjxGalxsRl9wRmF2RmR2RjxGXl1sLUYsNiYtRmZvNiVGYV5sRmpcbEZfcEZhdkZkdkY8RmF2RmR2RjxGYXZGZHZGPEZicC1GLzYnRl10RjJGYXZGZHZGNUZhdkZkdkY8RmF2RmR2RjxGYXZGZHZGPEZicC1GUzYmLUYsNigtRiw2Ji1GZm82JS1GLzYnRmZ0RjJGYXZGZHZGNUZqXGxGX3BGYXZGZHZGPEZeXWwtRiw2Ji1GZm82JS1GLzYnRlt1RjJGYXZGZHZGNUZqXGxGX3BGYXZGZHZGPEZhdkZkdkY8RmF2RmR2RjxGYXZGZHZGPC1GLDYoRmNgbEZicC1GZm82JS1GUzYmLUYsNihGaV1sRl5dbEZoXGxGYXZGZHZGPEZhdkZkdkY8RmpcbEZfcEZhdkZkdkY8Rmd1Rmp1Rl12Rl92RmF2RmF2RmR2RjxGYXZGZHZGZnZGaXZGW3dGXXdGX3dGYXZGZHZGZnZGaXZGW3ctRmVuNigtRmhuNiotRlxwNiZGYXBGYXZGZHZGPEZhdkZkdkZmdkZpdkZbd0Zdd0Zfd0ZhdkZkdkZmdkZpdkZbd0ZhdkZkdkZnd0Zqd0ZceEZdeEZfeEZheEZkeEZmeEZpeEZceUZfeUZheUZjeUZmeUZoeUZqeUZcekZfekZhdkZkdkY8RmF2RmR2RjwvRmV6USJbRicvRmh6USJdRic=">LV9JLFR5cGVzZXR0aW5nRzYkJSpwcm90ZWN0ZWRHSShfc3lzbGliRzYiSSxtcHJpbnRzbGFzaEdGKDYkNyM+SSVoMTEwR0YoWColIUdGKEYoW2dsISMlISEhIiMiIy1JJm1mcmFjRzYkRiYvSSttb2R1bGVuYW1lR0YoRiQ2JC1JJW1yb3dHRjI2JS1JKG1mZW5jZWRHRjI2Iy1GNzYrLUY3NiUtSSVtc3VwR0YyNiQtSSNtaUdGMjYjUSRGMTJGKC1JI21uR0YyNiNRIjJGKC1JI21vR0YyNiNRMSZJbnZpc2libGVUaW1lcztGKC1GRDYjUSRiMjBGKC1GTDYjUScmcGx1cztGKC1GNzYlLUY6NiMtRjc2JS1GNzYnRkdGSy1GRDYjUSRhMTJGKEZLRk8tRkw2I1EoJm1pbnVzO0YoLUY3NiUtRkQ2I1EkYjExRihGSy1GRDYjUSUmeGk7RihGS0ZDRlItRjc2JS1GQTYkRmduRkdGS0ZPRmpuLUY3NidGX29GS0Zib0ZLRmduRlItRjc2JS1GOjYjLUY3NiUtRkE2JC1GRDYjUSgmb21lZ2E7RihGR0ZSLUZBNiRGYm9GR0ZLLUZENiNRJGIwMkYoRkstRjo2Iy1GNzYlLUZBNiQtRkQ2I1EiaEYoRkdGUi1GQTYkLUZENiNRI2swRihGRy1GNzYnLUZINiNRIjhGKEZLRl9xRkstRkE2JC1GOjYjLUY3NiVGZ25GUkZDRkctRkg2I1EiMEYoNyMtJkknVmVjdG9yR0YlNiNJJ2NvbHVtbkdGKDYjL0kkJWlkR0YoIjUpeVJJN10oKlskKm8k</Equation></Text-field>
</Output>
</Group>
<Group hide-input="false" labelreference="L538" drawlabel="true">
<Input><Text-field prompt="&gt; " style="Maple Input" layout="Normal">h111:=simplify(-(inner_p_bqcq*q+inner_cp_bqcq*cq));</Text-field>
</Input>
<Output><Text-field style="2D Output" layout="Maple Output"><Equation executable="false" style="2D Output" display="LUkqbWNvbXBsZXRlRzYjL0krbW9kdWxlbmFtZUc2IkksVHlwZXNldHRpbmdHSShfc3lzbGliR0YnNiQtSSVtcm93R0YkNiYtSSNtaUdGJDYlUSVoMTExRicvJSdpdGFsaWNHUSV0cnVlRicvJSxtYXRodmFyaWFudEdRJ2l0YWxpY0YnLUkjbW9HRiQ2LVEpJkFzc2lnbjtGJy9GNlEnbm9ybWFsRicvJSZmZW5jZUdRJmZhbHNlRicvJSpzZXBhcmF0b3JHRkAvJSlzdHJldGNoeUdGQC8lKnN5bW1ldHJpY0dGQC8lKGxhcmdlb3BHRkAvJS5tb3ZhYmxlbGltaXRzR0ZALyUnYWNjZW50R0ZALyUnbHNwYWNlR1EsMC4yNzc3Nzc4ZW1GJy8lJ3JzcGFjZUdGTy1JKG1mZW5jZWRHRiQ2KC1GLDYmLUknbXRhYmxlR0YkNjgtSSRtdHJHRiQ2KC1JJG10ZEdGJDYqLUYsNiUtRjk2LVEqJnVtaW51czA7RidGPEY+RkFGQ0ZFRkdGSUZLL0ZOUSwwLjIyMjIyMjJlbUYnL0ZRRmBvLUkmbWZyYWNHRiQ2KC1GLDYmLUYvNiVRJWludDNGJ0YyRjUtRjk2LVExJkludmlzaWJsZVRpbWVzO0YnRjxGPkZBRkNGRUZHRklGSy9GTlEmMC4wZW1GJy9GUUZecC1GUzYkLUYsNiwtRiw2Ji1JJW1zdXBHRiQ2JS1GLzYlUSRGMTJGJ0YyRjUtSSNtbkdGJDYkUSIyRidGPC8lMXN1cGVyc2NyaXB0c2hpZnRHUSIwRidGam8tRi82JVEkYjIwRidGMkY1RjwtRjk2LVEnJnBsdXM7RidGPEY+RkFGQ0ZFRkdGSUZLRl9vRmFvLUYsNiYtRlM2JC1GLDYmLUYsNihGXHFGam8tRi82JVEkYTEyRidGMkY1RmpvRmNxRjwtRjk2LVEoJm1pbnVzO0YnRjxGPkZBRkNGRUZHRklGS0Zfb0Zhby1GLDYmLUYvNiVRJGIxMUYnRjJGNUZqby1GLzYlUSUmeGk7RicvRjNGQEY8RjxGPEY8RmpvRmlwRjxGZnEtRiw2Ji1GZ3A2JUZhckZccUZgcUZqb0ZjcUY8RmRyLUYsNihGaXJGam9GXHNGam9GYXJGPEZmcS1GLDYmLUZTNiQtRiw2Ji1GZ3A2JS1GLzYlUSgmb21lZ2E7RidGX3NGPEZccUZgcUZmcS1GZ3A2JUZcc0ZccUZgcUY8RjxGam8tRi82JVEkYjAyRidGMkY1RjxGPEY8RjwtRiw2KC1GXXE2JFEiNEYnRjxGam8tRi82JVEiY0YnRjJGNUZqby1GZ3A2JS1GUzYkLUYsNiZGYXJGZnFGaXBGPEY8RlxxRmBxRjwvJS5saW5ldGhpY2tuZXNzR1EiMUYnLyUrZGVub21hbGlnbkdRJ2NlbnRlckYnLyUpbnVtYWxpZ25HRml1LyUpYmV2ZWxsZWRHRkBGPC8lK2ZvcmVncm91bmRHUShbMCwwLDBdRicvJSlyZWFkb25seUdGQC8lKXJvd2FsaWduR1EhRicvJSxjb2x1bW5hbGlnbkdGZXYvJStncm91cGFsaWduR0Zldi8lKHJvd3NwYW5HRmZ1LyUrY29sdW1uc3BhbkdGZnVGXnZGYXZGY3ZGZnZGaHYtRmVuNigtRmhuNiotRl1xNiRGYnFGPEZedkZhdkZjdkZmdkZodkZqdkZcd0ZedkZhdkZjdkZmdkZodkZedkZhdi8lJmFsaWduR1ElYXhpc0YnL0ZkdlEpYmFzZWxpbmVGJy9GZ3ZGaXUvRml2USd8ZnJsZWZ0fGhyRicvJS9hbGlnbm1lbnRzY29wZUdGNC8lLGNvbHVtbndpZHRoR1ElYXV0b0YnLyUmd2lkdGhHRmB4LyUrcm93c3BhY2luZ0dRJjEuMGV4RicvJS5jb2x1bW5zcGFjaW5nR1EmMC44ZW1GJy8lKXJvd2xpbmVzR1Elbm9uZUYnLyUsY29sdW1ubGluZXNHRlt5LyUmZnJhbWVHRlt5LyUtZnJhbWVzcGFjaW5nR1EsMC40ZW1+MC41ZXhGJy8lKmVxdWFscm93c0dGQC8lLWVxdWFsY29sdW1uc0dGQC8lLWRpc3BsYXlzdHlsZUdGQC8lJXNpZGVHUSZyaWdodEYnLyUwbWlubGFiZWxzcGFjaW5nR0ZoeEZedkZhdkY8RjwvSSttc2VtYW50aWNzR0YkUSpDb2xWZWN0b3JGJy8lJW9wZW5HUScmbHNxYjtGJy8lJmNsb3NlR1EnJnJzcWI7RidGXnpGPC1GUzYoLUYsNiYtRlg2OC1GZW42KC1GaG42Ki1GLDYnLUY5Ni9GXm9GXnZGYXZGPEY+RkFGQ0ZFRkdGSUZLRl9vRmFvLUYsNigtRmNvNiktRl1xNiZGZnVGXnZGYXZGPC1GXXE2JkZqdEZedkZhdkY8RmR1Rmd1Rmp1Rlx2Rl52RmpvLUZjbzYpLUYsNigtRi82J0Zpb0YyRl52RmF2RjVGam8tRlM2Ji1GLDYuLUYsNigtRmdwNiUtRi82J0ZbcUYyRl52RmF2RjUtRl1xNiZGX3FGXnZGYXZGPEZgcUZqby1GLzYnRmVxRjJGXnZGYXZGNUZedkZhdkY8LUY5Ni9RIitGJ0ZedkZhdkY8Rj5GQUZDRkVGR0ZJRktGX29GYW8tRiw2KC1GUzYmLUYsNigtRiw2KkZdXWxGam8tRi82J0ZjckYyRl52RmF2RjVGam9GX11sRl52RmF2RjwtRjk2L0ZmckZedkZhdkY8Rj5GQUZDRkVGR0ZJRktGX29GYW8tRiw2KC1GLzYnRltzRjJGXnZGYXZGNUZqby1GLzYnUScmIzk1ODtGJ0Zfc0ZedkZhdkY8Rl52RmF2RjxGXnZGYXZGPEZedkZhdkY8RmpvRltdbEZedkZhdkY8RmFdbC1GLDYoLUZncDYlRlxebEZdXWxGYHFGam9GX11sRl52RmF2RjxGXl5sLUYsNipGYl5sRmpvRmRebEZqb0ZcXmxGXnZGYXZGPEZhXWwtRiw2KC1GUzYmLUYsNigtRiw2Ji1GZ3A2JS1GLzYnUScmIzk2OTtGJ0Zfc0ZedkZhdkY8Rl1dbEZgcUZedkZhdkY8RmFdbC1GLDYmLUZncDYlRmRebEZdXWxGYHFGXnZGYXZGPEZedkZhdkY8Rl52RmF2RjxGam8tRi82J0ZldEYyRl52RmF2RjVGXnZGYXZGPEZedkZhdkY8Rl52RmF2RjxGXnZGYXZGPC1GLDYoLUYvNidGXXVGMkZedkZhdkY1RmpvLUZncDYlLUZTNiYtRiw2KEZcXmxGYV1sRltdbEZedkZhdkY8Rl52RmF2RjxGXV1sRmBxRl52RmF2RjxGZHVGZ3VGanVGXHZGXnZGXnZGYXZGPEZedkZhdkY8Rl52RmF2RmN2RmZ2Rmh2Rmp2Rlx3Rl52RmF2RmN2RmZ2Rmh2LUZlbjYoLUZobjYqLUZdcTYmRmJxRl52RmF2RjxGXnZGYXZGY3ZGZnZGaHZGanZGXHdGXnZGYXZGY3ZGZnZGaHZGXnZGYXZGZHdGZ3dGaXdGandGXHhGXnhGYXhGY3hGZnhGaXhGXHlGXnlGYHlGY3lGZXlGZ3lGaXlGXHpGXnZGYXZGPEZedkZhdkY8L0ZielEiW0YnL0ZlelEiXUYn">LV9JLFR5cGVzZXR0aW5nRzYkJSpwcm90ZWN0ZWRHSShfc3lzbGliRzYiSSxtcHJpbnRzbGFzaEdGKDYkNyM+SSVoMTExR0YoWColIUdGKEYoW2dsISMlISEhIiMiIy1JJW1yb3dHNiRGJi9JK21vZHVsZW5hbWVHRihGJDYkLUkjbW9HRjI2I1EqJnVtaW51czA7RigtSSZtZnJhY0dGMjYkLUYxNiUtSSNtaUdGMjYjUSVpbnQzRigtRjc2I1ExJkludmlzaWJsZVRpbWVzO0YoLUkobWZlbmNlZEdGMjYjLUYxNistRjE2JS1JJW1zdXBHRjI2JC1GQDYjUSRGMTJGKC1JI21uR0YyNiNRIjJGKEZDLUZANiNRJGIyMEYoLUY3NiNRJyZwbHVzO0YoLUYxNiUtRkc2Iy1GMTYlLUYxNidGU0ZDLUZANiNRJGExMkYoRkNGVy1GNzYjUSgmbWludXM7RigtRjE2JS1GQDYjUSRiMTFGKEZDLUZANiNRJSZ4aTtGKEZDRlBGWi1GMTYlLUZONiRGX29GU0ZDRldGYm8tRjE2J0Znb0ZDRmpvRkNGX29GWi1GMTYlLUZHNiMtRjE2JS1GTjYkLUZANiNRKCZvbWVnYTtGKEZTRlotRk42JEZqb0ZTRkMtRkA2I1EkYjAyRigtRjE2Jy1GVDYjUSI0RihGQy1GQDYjUSJjRihGQy1GTjYkLUZHNiMtRjE2JUZfb0ZaRlBGUy1GVDYjUSIwRig3Iy0mSSdWZWN0b3JHRiU2I0knY29sdW1uR0YoNiMvSSQlaWRHRigiNVNgLUIsdipbJCpvJA==</Equation></Text-field>
</Output>
</Group>
<Group hide-input="false" labelreference="L539" drawlabel="true">
<Input><Text-field prompt="&gt; " style="Maple Input" layout="Normal">h112:=simplify(bqcq);</Text-field>
</Input>
<Output><Text-field style="2D Output" layout="Maple Output"><Equation executable="false" style="2D Output" display="LUkqbWNvbXBsZXRlRzYjL0krbW9kdWxlbmFtZUc2IkksVHlwZXNldHRpbmdHSShfc3lzbGliR0YnNiQtSSVtcm93R0YkNiYtSSNtaUdGJDYlUSVoMTEyRicvJSdpdGFsaWNHUSV0cnVlRicvJSxtYXRodmFyaWFudEdRJ2l0YWxpY0YnLUkjbW9HRiQ2LVEpJkFzc2lnbjtGJy9GNlEnbm9ybWFsRicvJSZmZW5jZUdRJmZhbHNlRicvJSpzZXBhcmF0b3JHRkAvJSlzdHJldGNoeUdGQC8lKnN5bW1ldHJpY0dGQC8lKGxhcmdlb3BHRkAvJS5tb3ZhYmxlbGltaXRzR0ZALyUnYWNjZW50R0ZALyUnbHNwYWNlR1EsMC4yNzc3Nzc4ZW1GJy8lJ3JzcGFjZUdGTy1JKG1mZW5jZWRHRiQ2KC1GLDYmLUknbXRhYmxlR0YkNjgtSSRtdHJHRiQ2KC1JJG10ZEdGJDYqLUkmbWZyYWNHRiQ2KC1GLDYsLUYsNiYtSSVtc3VwR0YkNiUtRi82JVEkRjEyRidGMkY1LUkjbW5HRiQ2JFEiMkYnRjwvJTFzdXBlcnNjcmlwdHNoaWZ0R1EiMEYnLUY5Ni1RMSZJbnZpc2libGVUaW1lcztGJ0Y8Rj5GQUZDRkVGR0ZJRksvRk5RJjAuMGVtRicvRlFGYnAtRi82JVEkYjIwRidGMkY1RjwtRjk2LVEnJnBsdXM7RidGPEY+RkFGQ0ZFRkdGSUZLL0ZOUSwwLjIyMjIyMjJlbUYnL0ZRRltxLUYsNiYtRlM2JC1GLDYmLUYsNihGZ29GXnAtRi82JVEkYTEyRidGMkY1Rl5wRmRwRjwtRjk2LVEoJm1pbnVzO0YnRjxGPkZBRkNGRUZHRklGS0ZqcEZccS1GLDYmLUYvNiVRJGIxMUYnRjJGNUZecC1GLzYlUSUmeGk7RicvRjNGQEY8RjxGPEY8Rl5wRmRvRjxGZ3AtRiw2Ji1GYm82JUZlcUZnb0ZbcEZecEZkcEY8RmhxLUYsNihGXXJGXnBGYHJGXnBGZXFGPEZncC1GLDYmLUZTNiQtRiw2Ji1GYm82JS1GLzYlUSgmb21lZ2E7RidGY3JGPEZnb0ZbcEZncC1GYm82JUZgckZnb0ZbcEY8RjxGXnAtRi82JVEkYjAyRidGMkY1RjxGPC1GLDYmLUZobzYkUSI0RidGPEZecC1GYm82JS1GUzYkLUYsNiZGZXFGZ3BGZG9GPEY8RmdvRltwRjwvJS5saW5ldGhpY2tuZXNzR1EiMUYnLyUrZGVub21hbGlnbkdRJ2NlbnRlckYnLyUpbnVtYWxpZ25HRmp0LyUpYmV2ZWxsZWRHRkAvJStmb3JlZ3JvdW5kR1EoWzAsMCwwXUYnLyUpcmVhZG9ubHlHRkAvJSlyb3dhbGlnbkdRIUYnLyUsY29sdW1uYWxpZ25HRmZ1LyUrZ3JvdXBhbGlnbkdGZnUvJShyb3dzcGFuR0ZndC8lK2NvbHVtbnNwYW5HRmd0Rl91RmJ1RmR1Rmd1Rml1LUZlbjYoLUZobjYqLUZobzYkRl1wRjxGX3VGYnVGZHVGZ3VGaXVGW3ZGXXZGX3VGYnVGZHVGZ3VGaXVGX3VGYnUvJSZhbGlnbkdRJWF4aXNGJy9GZXVRKWJhc2VsaW5lRicvRmh1Rmp0L0ZqdVEnfGZybGVmdHxockYnLyUvYWxpZ25tZW50c2NvcGVHRjQvJSxjb2x1bW53aWR0aEdRJWF1dG9GJy8lJndpZHRoR0Zhdy8lK3Jvd3NwYWNpbmdHUSYxLjBleEYnLyUuY29sdW1uc3BhY2luZ0dRJjAuOGVtRicvJSlyb3dsaW5lc0dRJW5vbmVGJy8lLGNvbHVtbmxpbmVzR0ZceC8lJmZyYW1lR0ZceC8lLWZyYW1lc3BhY2luZ0dRLDAuNGVtfjAuNWV4RicvJSplcXVhbHJvd3NHRkAvJS1lcXVhbGNvbHVtbnNHRkAvJS1kaXNwbGF5c3R5bGVHRkAvJSVzaWRlR1EmcmlnaHRGJy8lMG1pbmxhYmVsc3BhY2luZ0dGaXdGX3VGYnVGPEY8L0krbXNlbWFudGljc0dGJFEqQ29sVmVjdG9yRicvJSVvcGVuR1EnJmxzcWI7RicvJSZjbG9zZUdRJyZyc3FiO0YnRl95RjwtRlM2KC1GLDYmLUZYNjgtRmVuNigtRmhuNiotRiw2KC1GW282KS1GaG82JkZndEZfdUZidUY8LUZobzYmRl50Rl91RmJ1RjxGZXRGaHRGW3VGXXVGX3VGXnAtRltvNiktRiw2Ji1GLDYuLUYsNigtRmJvNiUtRi82J0Zmb0YyRl91RmJ1RjUtRmhvNiZGam9GX3VGYnVGPEZbcEZecC1GLzYnRmZwRjJGX3VGYnVGNUZfdUZidUY8LUY5Ni9RIitGJ0ZfdUZidUY8Rj5GQUZDRkVGR0ZJRktGanBGXHEtRiw2KC1GUzYmLUYsNigtRiw2KkZmW2xGXnAtRi82J0ZncUYyRl91RmJ1RjVGXnBGaFtsRl91RmJ1RjwtRjk2L0ZqcUZfdUZidUY8Rj5GQUZDRkVGR0ZJRktGanBGXHEtRiw2KC1GLzYnRl9yRjJGX3VGYnVGNUZecC1GLzYnUScmIzk1ODtGJ0ZjckZfdUZidUY8Rl91RmJ1RjxGX3VGYnVGPEZfdUZidUY8Rl5wRmRbbEZfdUZidUY8RmpbbC1GLDYoLUZibzYlRmVcbEZmW2xGW3BGXnBGaFtsRl91RmJ1RjxGZ1xsLUYsNipGW11sRl5wRl1dbEZecEZlXGxGX3VGYnVGPEZqW2wtRiw2KC1GUzYmLUYsNigtRiw2Ji1GYm82JS1GLzYnUScmIzk2OTtGJ0ZjckZfdUZidUY8RmZbbEZbcEZfdUZidUY8RmpbbC1GLDYmLUZibzYlRl1dbEZmW2xGW3BGX3VGYnVGPEZfdUZidUY8Rl91RmJ1RjxGXnAtRi82J0Zpc0YyRl91RmJ1RjVGX3VGYnVGPEZfdUZidUY8Rl91RmJ1RjwtRiw2Ji1GYm82JS1GUzYmLUYsNihGZVxsRmpbbEZkW2xGX3VGYnVGPEZfdUZidUY8RmZbbEZbcEZfdUZidUY8RmV0Rmh0Rlt1Rl11Rl91Rl91RmJ1RjxGX3VGYnVGZHVGZ3VGaXVGW3ZGXXZGX3VGYnVGZHVGZ3VGaXUtRmVuNigtRmhuNiotRmhvNiZGXXBGX3VGYnVGPEZfdUZidUZkdUZndUZpdUZbdkZddkZfdUZidUZkdUZndUZpdUZfdUZidUZldkZodkZqdkZbd0Zdd0Zfd0Zid0Zkd0Znd0Zqd0ZdeEZfeEZheEZkeEZmeEZoeEZqeEZdeUZfdUZidUY8Rl91RmJ1RjwvRmN5USJbRicvRmZ5USJdRic=">LV9JLFR5cGVzZXR0aW5nRzYkJSpwcm90ZWN0ZWRHSShfc3lzbGliRzYiSSxtcHJpbnRzbGFzaEdGKDYkNyM+SSVoMTEyR0YoWColIUdGKEYoW2dsISMlISEhIiMiIy1JJm1mcmFjRzYkRiYvSSttb2R1bGVuYW1lR0YoRiQ2JC1JJW1yb3dHRjI2Ky1GNzYlLUklbXN1cEdGMjYkLUkjbWlHRjI2I1EkRjEyRigtSSNtbkdGMjYjUSIyRigtSSNtb0dGMjYjUTEmSW52aXNpYmxlVGltZXM7RigtRj82I1EkYjIwRigtRkc2I1EnJnBsdXM7RigtRjc2JS1JKG1mZW5jZWRHRjI2Iy1GNzYlLUY3NidGQkZGLUY/NiNRJGExMkYoRkZGSi1GRzYjUSgmbWludXM7RigtRjc2JS1GPzYjUSRiMTFGKEZGLUY/NiNRJSZ4aTtGKEZGRj5GTS1GNzYlLUY8NiRGWUZCRkZGSkZmbi1GNzYnRltvRkZGXm9GRkZZRk0tRjc2JS1GUzYjLUY3NiUtRjw2JC1GPzYjUSgmb21lZ2E7RihGQkZNLUY8NiRGXm9GQkZGLUY/NiNRJGIwMkYoLUY3NiUtRkM2I1EiNEYoRkYtRjw2JC1GUzYjLUY3NiVGWUZNRj5GQi1GQzYjUSIwRig3Iy0mSSdWZWN0b3JHRiU2I0knY29sdW1uR0YoNiMvSSQlaWRHRigiNSl5O0k3XSgqWyQqbyQ=</Equation></Text-field>
</Output>
</Group>
</Section>
<Section collapsed="false" isCollapsible="true" drawButton="true" MultipleChoiceAnswerIndex="-1" MultipleChoiceRandomizeChoices="false" TrueFalseAnswerIndex="-1" EssayAnswerRows="5" EssayAnswerColumns="60"><Title><Text-field style="Heading 1" layout="Heading 1">w20,w11</Text-field></Title>
<Group hide-input="false" labelreference="L327" drawlabel="true">
<Input><Text-field prompt="&gt; " style="Maple Input" layout="Normal">L:=Matrix(2,2,{(1,1)=-d1*k^2+F11+a11, (1,2)=F12+a12, (2,1)=F21+a21, (2,2)=-d2*k^2+a22+F22});</Text-field>
</Input>
<Output><Text-field style="2D Output" layout="Maple Output"><Equation executable="false" style="2D Output" display="LUkqbWNvbXBsZXRlRzYjL0krbW9kdWxlbmFtZUc2IkksVHlwZXNldHRpbmdHSShfc3lzbGliR0YnNiQtSSVtcm93R0YkNiYtSSNtaUdGJDYlUSJMRicvJSdpdGFsaWNHUSV0cnVlRicvJSxtYXRodmFyaWFudEdRJ2l0YWxpY0YnLUkjbW9HRiQ2LVEpJkFzc2lnbjtGJy9GNlEnbm9ybWFsRicvJSZmZW5jZUdRJmZhbHNlRicvJSpzZXBhcmF0b3JHRkAvJSlzdHJldGNoeUdGQC8lKnN5bW1ldHJpY0dGQC8lKGxhcmdlb3BHRkAvJS5tb3ZhYmxlbGltaXRzR0ZALyUnYWNjZW50R0ZALyUnbHNwYWNlR1EsMC4yNzc3Nzc4ZW1GJy8lJ3JzcGFjZUdGTy1JKG1mZW5jZWRHRiQ2KC1GLDYmLUknbXRhYmxlR0YkNjgtSSRtdHJHRiQ2KS1JJG10ZEdGJDYqLUYsNiktRjk2LVEqJnVtaW51czA7RidGPEY+RkFGQ0ZFRkdGSUZLL0ZOUSwwLjIyMjIyMjJlbUYnL0ZRRmBvLUYsNiYtRi82JVEjZDFGJ0YyRjUtRjk2LVExJkludmlzaWJsZVRpbWVzO0YnRjxGPkZBRkNGRUZHRklGSy9GTlEmMC4wZW1GJy9GUUZbcC1JJW1zdXBHRiQ2JS1GLzYlUSJrRidGMkY1LUkjbW5HRiQ2JFEiMkYnRjwvJTFzdXBlcnNjcmlwdHNoaWZ0R1EiMEYnRjwtRjk2LVEnJnBsdXM7RidGPEY+RkFGQ0ZFRkdGSUZLRl9vRmFvLUYvNiVRJEYxMUYnRjJGNUZqcC1GLzYlUSRhMTFGJ0YyRjVGPC8lK2ZvcmVncm91bmRHUShbMCwwLDBdRicvJSlyZWFkb25seUdGQC8lKXJvd2FsaWduR1EhRicvJSxjb2x1bW5hbGlnbkdGanEvJStncm91cGFsaWduR0ZqcS8lKHJvd3NwYW5HUSIxRicvJStjb2x1bW5zcGFuR0Zhci1GaG42Ki1GLDYmLUYvNiVRJGExMkYnRjJGNUZqcC1GLzYlUSRGMTJGJ0YyRjVGPEZjcUZmcUZocUZbckZdckZfckZickZjcUZmcUZocUZbckZdci1GZW42KS1GaG42Ki1GLDYmLUYvNiVRJEYyMUYnRjJGNUZqcC1GLzYlUSRhMjFGJ0YyRjVGPEZjcUZmcUZocUZbckZdckZfckZici1GaG42Ki1GLDYpRlxvLUYsNiYtRi82JVEjZDJGJ0YyRjVGZ29GXXBGPEZqcC1GLzYlUSRGMjJGJ0YyRjVGanAtRi82JVEkYTIyRidGMkY1RjxGY3FGZnFGaHFGW3JGXXJGX3JGYnJGY3FGZnFGaHFGW3JGXXJGY3FGZnEvJSZhbGlnbkdRJWF4aXNGJy9GaXFRKWJhc2VsaW5lRicvRlxyUSdjZW50ZXJGJy9GXnJRJ3xmcmxlZnR8aHJGJy8lL2FsaWdubWVudHNjb3BlR0Y0LyUsY29sdW1ud2lkdGhHUSVhdXRvRicvJSZ3aWR0aEdGZnUvJStyb3dzcGFjaW5nR1EmMS4wZXhGJy8lLmNvbHVtbnNwYWNpbmdHUSYwLjhlbUYnLyUpcm93bGluZXNHUSVub25lRicvJSxjb2x1bW5saW5lc0dGYXYvJSZmcmFtZUdGYXYvJS1mcmFtZXNwYWNpbmdHUSwwLjRlbX4wLjVleEYnLyUqZXF1YWxyb3dzR0ZALyUtZXF1YWxjb2x1bW5zR0ZALyUtZGlzcGxheXN0eWxlR0ZALyUlc2lkZUdRJnJpZ2h0RicvJTBtaW5sYWJlbHNwYWNpbmdHRl52RmNxRmZxRjxGPC9JK21zZW1hbnRpY3NHRiRRJ01hdHJpeEYnLyUlb3BlbkdRJyZsc3FiO0YnLyUmY2xvc2VHUScmcnNxYjtGJ0Zkd0Y8LUZTNigtRiw2Ji1GWDY4LUZlbjYpLUZobjYqLUYsNistRjk2L0Zeb0ZjcUZmcUY8Rj5GQUZDRkVGR0ZJRktGX29GYW8tRiw2KC1GLzYnRmZvRjJGY3FGZnFGNUZnby1GXnA2JS1GLzYnRmJwRjJGY3FGZnFGNS1GZHA2JkZmcEZjcUZmcUY8RmdwRmNxRmZxRjwtRjk2L1EiK0YnRmNxRmZxRjxGPkZBRkNGRUZHRklGS0Zfb0Zhby1GLzYnRl9xRjJGY3FGZnFGNUZleS1GLzYnRmJxRjJGY3FGZnFGNUZjcUZmcUY8RmNxRmZxRmhxRltyRl1yRl9yRmJyLUZobjYqLUYsNigtRi82J0ZqckYyRmNxRmZxRjVGZXktRi82J0Zdc0YyRmNxRmZxRjVGY3FGZnFGPEZjcUZmcUZocUZbckZdckZfckZickZjcUZmcUZocUZbckZdci1GZW42KS1GaG42Ki1GLDYoLUYvNidGZnNGMkZjcUZmcUY1RmV5LUYvNidGaXNGMkZjcUZmcUY1RmNxRmZxRjxGY3FGZnFGaHFGW3JGXXJGX3JGYnItRmhuNiotRiw2K0ZpeC1GLDYoLUYvNidGYnRGMkZjcUZmcUY1RmdvRl95RmNxRmZxRjxGZXktRi82J0ZldEYyRmNxRmZxRjVGZXktRi82J0ZodEYyRmNxRmZxRjVGY3FGZnFGPEZjcUZmcUZocUZbckZdckZfckZickZjcUZmcUZocUZbckZdckZjcUZmcUZpdEZcdUZedUZgdUZidUZkdUZndUZpdUZcdkZfdkZidkZkdkZmdkZpdkZbd0Zdd0Zfd0Zid0ZjcUZmcUY8RmNxRmZxRjwvRmh3USJbRicvRlt4USJdRic=">LV9JLFR5cGVzZXR0aW5nRzYkJSpwcm90ZWN0ZWRHSShfc3lzbGliRzYiSSxtcHJpbnRzbGFzaEdGKDYkNyM+SSJMR0YoWCwlIUdGKEYoW2dsISIlISEhIyUiIyIjLUklbXJvd0c2JEYmL0krbW9kdWxlbmFtZUdGKEYkNigtSSNtb0dGMjYjUSomdW1pbnVzMDtGKC1GMTYlLUkjbWlHRjI2I1EjZDFGKC1GNzYjUTEmSW52aXNpYmxlVGltZXM7RigtSSVtc3VwR0YyNiQtRj02I1Eia0YoLUkjbW5HRjI2I1EiMkYoLUY3NiNRJyZwbHVzO0YoLUY9NiNRJEYxMUYoRk0tRj02I1EkYTExRigtRjE2JS1GPTYjUSRGMjFGKEZNLUY9NiNRJGEyMUYoLUYxNiUtRj02I1EkYTEyRihGTS1GPTYjUSRGMTJGKC1GMTYoRjYtRjE2JS1GPTYjUSNkMkYoRkBGQ0ZNLUY9NiNRJEYyMkYoRk0tRj02I1EkYTIyRig3Iy1JJ01hdHJpeEdGJTYjL0kkJWlkR0YoIjVfYSxCLHYqWyQqbyQ=</Equation></Text-field>
</Output>
</Group>
<Group labelreference="L540" drawlabel="true">
<Input><Text-field prompt="&gt; " style="Maple Input" layout="Normal">F22:=-F11:F21:=a21*F12/a12:</Text-field>
</Input>
</Group>
<Section collapsed="false" isCollapsible="true" drawButton="true" MultipleChoiceAnswerIndex="-1" MultipleChoiceRandomizeChoices="false" TrueFalseAnswerIndex="-1" EssayAnswerRows="5" EssayAnswerColumns="60"><Title><Text-field style="Heading 2" layout="Heading 2">w20</Text-field></Title>
<Group hide-input="false" labelreference="L322" drawlabel="true">
<Input><Text-field prompt="&gt; " style="Maple Input" layout="Normal">M:=simplify(2*lambda0-L);</Text-field>
</Input>
<Output><Text-field style="2D Output" layout="Maple Output"><Equation executable="false" style="2D Output" display="LUkqbWNvbXBsZXRlRzYjL0krbW9kdWxlbmFtZUc2IkksVHlwZXNldHRpbmdHSShfc3lzbGliR0YnNiQtSSVtcm93R0YkNiYtSSNtaUdGJDYlUSJNRicvJSdpdGFsaWNHUSV0cnVlRicvJSxtYXRodmFyaWFudEdRJ2l0YWxpY0YnLUkjbW9HRiQ2LVEpJkFzc2lnbjtGJy9GNlEnbm9ybWFsRicvJSZmZW5jZUdRJmZhbHNlRicvJSpzZXBhcmF0b3JHRkAvJSlzdHJldGNoeUdGQC8lKnN5bW1ldHJpY0dGQC8lKGxhcmdlb3BHRkAvJS5tb3ZhYmxlbGltaXRzR0ZALyUnYWNjZW50R0ZALyUnbHNwYWNlR1EsMC4yNzc3Nzc4ZW1GJy8lJ3JzcGFjZUdGTy1JKG1mZW5jZWRHRiQ2KC1GLDYmLUknbXRhYmxlR0YkNjgtSSRtdHJHRiQ2KS1JJG10ZEdGJDYqLUYsNiwtRiw2Ji1GLzYlUSNkMUYnRjJGNS1GOTYtUTEmSW52aXNpYmxlVGltZXM7RidGPEY+RkFGQ0ZFRkdGSUZLL0ZOUSYwLjBlbUYnL0ZRRmVvLUklbXN1cEdGJDYlLUYvNiVRImtGJ0YyRjUtSSNtbkdGJDYkUSIyRidGPC8lMXN1cGVyc2NyaXB0c2hpZnRHUSIwRidGPC1GOTYtUSgmbWludXM7RidGPEY+RkFGQ0ZFRkdGSUZLL0ZOUSwwLjIyMjIyMjJlbUYnL0ZRRmhwLUYvNiVRJEYxMUYnRjJGNUZkcC1GLzYlUSRhMTFGJ0YyRjUtRjk2LVEnJnBsdXM7RidGPEY+RkFGQ0ZFRkdGSUZLRmdwRmlwLUYsNihGXXBGYW8tRl5wNiRRLSZJbWFnaW5hcnlJO0YnRjxGYW8tRi82JVEoJm9tZWdhO0YnL0YzRkBGPEY8RmBxLUYsNiZGXXBGYW8tRi82JVElJm11O0YnRltyRjxGPEY8LyUrZm9yZWdyb3VuZEdRKFswLDAsMF1GJy8lKXJlYWRvbmx5R0ZALyUpcm93YWxpZ25HUSFGJy8lLGNvbHVtbmFsaWduR0Zoci8lK2dyb3VwYWxpZ25HRmhyLyUocm93c3BhbkdRIjFGJy8lK2NvbHVtbnNwYW5HRl9zLUZobjYqLUYsNictRjk2LVEqJnVtaW51czA7RidGPEY+RkFGQ0ZFRkdGSUZLRmdwRmlwLUYvNiVRJGExMkYnRjJGNUZkcC1GLzYlUSRGMTJGJ0YyRjVGPEZhckZkckZmckZpckZbc0Zdc0Zgc0ZhckZkckZmckZpckZbcy1GZW42KS1GaG42Ki1GLDYlRmZzLUkmbWZyYWNHRiQ2KC1GLDYmLUYvNiVRJGEyMUYnRjJGNUZhby1GUzYkLUYsNiZGaXNGYHFGXHRGPEY8RjxGaXMvJS5saW5ldGhpY2tuZXNzR0Zfcy8lK2Rlbm9tYWxpZ25HUSdjZW50ZXJGJy8lKW51bWFsaWduR0ZldS8lKWJldmVsbGVkR0ZARjxGYXJGZHJGZnJGaXJGW3NGXXNGYHMtRmhuNiotRiw2LC1GLDYmLUYvNiVRI2QyRidGMkY1RmFvRmdvRjxGYHFGanBGZHAtRi82JVEkYTIyRidGMkY1RmBxRmNxRmBxRlxyRjxGYXJGZHJGZnJGaXJGW3NGXXNGYHNGYXJGZHJGZnJGaXJGW3NGYXJGZHIvJSZhbGlnbkdRJWF4aXNGJy9GZ3JRKWJhc2VsaW5lRicvRmpyRmV1L0Zcc1EnfGZybGVmdHxockYnLyUvYWxpZ25tZW50c2NvcGVHRjQvJSxjb2x1bW53aWR0aEdRJWF1dG9GJy8lJndpZHRoR0Zidy8lK3Jvd3NwYWNpbmdHUSYxLjBleEYnLyUuY29sdW1uc3BhY2luZ0dRJjAuOGVtRicvJSlyb3dsaW5lc0dRJW5vbmVGJy8lLGNvbHVtbmxpbmVzR0ZdeC8lJmZyYW1lR0ZdeC8lLWZyYW1lc3BhY2luZ0dRLDAuNGVtfjAuNWV4RicvJSplcXVhbHJvd3NHRkAvJS1lcXVhbGNvbHVtbnNHRkAvJS1kaXNwbGF5c3R5bGVHRkAvJSVzaWRlR1EmcmlnaHRGJy8lMG1pbmxhYmVsc3BhY2luZ0dGandGYXJGZHJGPEY8L0krbXNlbWFudGljc0dGJFEnTWF0cml4RicvJSVvcGVuR1EnJmxzcWI7RicvJSZjbG9zZUdRJyZyc3FiO0YnRmB5RjwtRlM2KC1GLDYmLUZYNjgtRmVuNiktRmhuNiotRiw2Li1GLDYoLUYvNidGYG9GMkZhckZkckY1RmFvLUZobzYlLUYvNidGXHBGMkZhckZkckY1LUZecDYmRmBwRmFyRmRyRjxGYXBGYXJGZHJGPC1GOTYvRmZwRmFyRmRyRjxGPkZBRkNGRUZHRklGS0ZncEZpcC1GLzYnRlxxRjJGYXJGZHJGNUZfW2wtRi82J0ZfcUYyRmFyRmRyRjUtRjk2L1EiK0YnRmFyRmRyRjxGPkZBRkNGRUZHRklGS0ZncEZpcC1GLDYoLUYsNihGXVtsRmFvLUZecDYmUSJJRidGYXJGZHJGPEZhckZkckY8RmFvLUYvNidRJyYjOTY5O0YnRltyRmFyRmRyRjxGYXJGZHJGPEZlW2wtRiw2KEZdW2xGYW8tRi82J1EnJiM5NTY7RidGW3JGYXJGZHJGPEZhckZkckY8RmFyRmRyRjxGYXJGZHJGZnJGaXJGW3NGXXNGYHMtRmhuNiotRiw2KS1GOTYvRmhzRmFyRmRyRjxGPkZBRkNGRUZHRklGS0ZncEZpcC1GLzYnRlt0RjJGYXJGZHJGNUZfW2wtRi82J0ZedEYyRmFyRmRyRjVGYXJGZHJGPEZhckZkckZmckZpckZbc0Zdc0Zgc0ZhckZkckZmckZpckZbcy1GZW42KS1GaG42Ki1GLDYnRltdbC1GZnQ2KS1GLDYoLUYvNidGXHVGMkZhckZkckY1RmFvLUZTNiYtRiw2KEZdXWxGZVtsRl9dbEZhckZkckY8RmFyRmRyRjxGYXJGZHJGPC1GLDYmRl1dbEZhckZkckY8RmF1RmN1RmZ1Rmh1RmFyRmFyRmRyRjxGYXJGZHJGZnJGaXJGW3NGXXNGYHMtRmhuNiotRiw2Li1GLDYoLUYvNidGYnZGMkZhckZkckY1RmFvRml6RmFyRmRyRjxGZVtsRmFbbEZfW2wtRi82J0ZldkYyRmFyRmRyRjVGZVtsRmhbbEZlW2xGYlxsRmFyRmRyRjxGYXJGZHJGZnJGaXJGW3NGXXNGYHNGYXJGZHJGZnJGaXJGW3NGYXJGZHJGZnZGaXZGW3dGXHdGXndGYHdGY3dGZXdGaHdGW3hGXnhGYHhGYnhGZXhGZ3hGaXhGW3lGXnlGYXJGZHJGPEZhckZkckY8L0ZkeVEiW0YnL0ZneVEiXUYn">LV9JLFR5cGVzZXR0aW5nRzYkJSpwcm90ZWN0ZWRHSShfc3lzbGliRzYiSSxtcHJpbnRzbGFzaEdGKDYkNyM+SSJNR0YoWCwlIUdGKEYoW2dsISIlISEhIyUiIyIjLUklbXJvd0c2JEYmL0krbW9kdWxlbmFtZUdGKEYkNistRjE2JS1JI21pR0YyNiNRI2QxRigtSSNtb0dGMjYjUTEmSW52aXNpYmxlVGltZXM7RigtSSVtc3VwR0YyNiQtRjk2I1Eia0YoLUkjbW5HRjI2I1EiMkYoLUY9NiNRKCZtaW51cztGKC1GOTYjUSRGMTFGKEZKLUY5NiNRJGExMUYoLUY9NiNRJyZwbHVzO0YoLUYxNidGRkY8LUZHNiNRLSZJbWFnaW5hcnlJO0YoRjwtRjk2I1EoJm9tZWdhO0YoRlMtRjE2JUZGRjwtRjk2I1ElJm11O0YoLUYxNiQtRj02I1EqJnVtaW51czA7RigtSSZtZnJhY0dGMjYkLUYxNiUtRjk2I1EkYTIxRihGPC1JKG1mZW5jZWRHRjI2Iy1GMTYlLUY5NiNRJGExMkYoRlMtRjk2I1EkRjEyRihGX3AtRjE2JkZfb0ZfcEZKRmJwLUYxNistRjE2JS1GOTYjUSNkMkYoRjxGQEZTRk1GSi1GOTYjUSRhMjJGKEZTRlZGU0ZobjcjLUknTWF0cml4R0YlNiMvSSQlaWRHRigiNU89LEIsdipbJCpvJA==</Equation></Text-field>
</Output>
</Group>
<Group hide-input="false" labelreference="L351" drawlabel="true">
<Input><Text-field prompt="&gt; " style="Maple Input" layout="Normal">tdelta20:=M[1,1]*M[2,2]-M[1,2]*M[2,1];</Text-field>
</Input>
<Output><Text-field style="2D Output" layout="Maple Output"><Equation executable="false" style="2D Output" display="LUklbXJvd0c2Iy9JK21vZHVsZW5hbWVHNiJJLFR5cGVzZXR0aW5nR0koX3N5c2xpYkdGJzYoLUkjbWlHRiQ2JVEpdGRlbHRhMjBGJy8lJ2l0YWxpY0dRJXRydWVGJy8lLG1hdGh2YXJpYW50R1EnaXRhbGljRictSSNtb0dGJDYtUSkmQXNzaWduO0YnL0YzUSdub3JtYWxGJy8lJmZlbmNlR1EmZmFsc2VGJy8lKnNlcGFyYXRvckdGPS8lKXN0cmV0Y2h5R0Y9LyUqc3ltbWV0cmljR0Y9LyUobGFyZ2VvcEdGPS8lLm1vdmFibGVsaW1pdHNHRj0vJSdhY2NlbnRHRj0vJSdsc3BhY2VHUSwwLjI3Nzc3NzhlbUYnLyUncnNwYWNlR0ZMLUYjNiYtSShtZmVuY2VkR0YkNiQtRiM2LC1GIzYmLUYsNiVRI2QxRidGL0YyLUY2Ni1RMSZJbnZpc2libGVUaW1lcztGJ0Y5RjtGPkZARkJGREZGRkgvRktRJjAuMGVtRicvRk5GaW4tSSVtc3VwR0YkNiUtRiw2JVEia0YnRi9GMi1JI21uR0YkNiRRIjJGJ0Y5LyUxc3VwZXJzY3JpcHRzaGlmdEdRIjBGJ0Y5LUY2Ni1RKCZtaW51cztGJ0Y5RjtGPkZARkJGREZGRkgvRktRLDAuMjIyMjIyMmVtRicvRk5GXHAtRiw2JVEkRjExRidGL0YyRmhvLUYsNiVRJGExMUYnRi9GMi1GNjYtUScmcGx1cztGJ0Y5RjtGPkZARkJGREZGRkhGW3BGXXAtRiM2KEZhb0Zlbi1GYm82JFEtJkltYWdpbmFyeUk7RidGOUZlbi1GLDYlUSgmb21lZ2E7RicvRjBGPUY5RjlGZHAtRiM2JkZhb0Zlbi1GLDYlUSUmbXU7RidGX3FGOUY5RjlGOUZlbi1GUjYkLUYjNiwtRiM2Ji1GLDYlUSNkMkYnRi9GMkZlbkZbb0Y5RmRwRl5wRmhvLUYsNiVRJGEyMkYnRi9GMkZkcEZncEZkcEZgcUY5RjlGOUZkcC1JJm1mcmFjR0YkNigtRiM2KC1GUjYkLUYjNictRjY2LVEqJnVtaW51czA7RidGOUY7Rj5GQEZCRkRGRkZIRltwRl1wLUYsNiVRJGExMkYnRi9GMkZoby1GLDYlUSRGMTJGJ0YvRjJGOUY5RmVuLUYsNiVRJGEyMUYnRi9GMkZlbi1GUjYkLUYjNiZGXXNGZHBGYHNGOUY5RjlGXXMvJS5saW5ldGhpY2tuZXNzR1EiMUYnLyUrZGVub21hbGlnbkdRJ2NlbnRlckYnLyUpbnVtYWxpZ25HRl90LyUpYmV2ZWxsZWRHRj1GOQ==">LV9JLFR5cGVzZXR0aW5nRzYkJSpwcm90ZWN0ZWRHSShfc3lzbGliRzYiSSxtcHJpbnRzbGFzaEdGKDYkNyM+SSl0ZGVsdGEyMEdGKCwmKiYsLComSSNkMUdGKCIiIkkia0dGKCIiI0YzSSRGMTFHRighIiJJJGExMUdGKEY3KiZeI0Y1RjNJJm9tZWdhR0YoRjNGM0kjbXVHRihGNUYzLCwqJkkjZDJHRihGM0Y0RjVGM0Y2RjNJJGEyMkdGKEY3RjlGM0Y8RjVGM0YzKiosJkkkYTEyR0YoRjdJJEYxMkdGKEY3RjNJJGEyMUdGKEYzLCZGQ0YzRkRGM0YzRkNGN0YzNyNGLg==</Equation></Text-field>
</Output>
</Group>
<Group hide-input="false" labelreference="L543" drawlabel="true">
<Input><Text-field prompt="&gt; " style="Maple Input" layout="Normal">IM:=Matrix([[ M[2,2] , -M[1,2] ],[ -M[2,1] , M[1,1] ]]);</Text-field>
</Input>
<Output><Text-field style="2D Output" layout="Maple Output"><Equation executable="false" style="2D Output" display="LUkqbWNvbXBsZXRlRzYjL0krbW9kdWxlbmFtZUc2IkksVHlwZXNldHRpbmdHSShfc3lzbGliR0YnNiQtSSVtcm93R0YkNiYtSSNtaUdGJDYlUSNJTUYnLyUnaXRhbGljR1EldHJ1ZUYnLyUsbWF0aHZhcmlhbnRHUSdpdGFsaWNGJy1JI21vR0YkNi1RKSZBc3NpZ247RicvRjZRJ25vcm1hbEYnLyUmZmVuY2VHUSZmYWxzZUYnLyUqc2VwYXJhdG9yR0ZALyUpc3RyZXRjaHlHRkAvJSpzeW1tZXRyaWNHRkAvJShsYXJnZW9wR0ZALyUubW92YWJsZWxpbWl0c0dGQC8lJ2FjY2VudEdGQC8lJ2xzcGFjZUdRLDAuMjc3Nzc3OGVtRicvJSdyc3BhY2VHRk8tSShtZmVuY2VkR0YkNigtRiw2Ji1JJ210YWJsZUdGJDY4LUkkbXRyR0YkNiktSSRtdGRHRiQ2Ki1GLDYsLUYsNiYtRi82JVEjZDJGJ0YyRjUtRjk2LVExJkludmlzaWJsZVRpbWVzO0YnRjxGPkZBRkNGRUZHRklGSy9GTlEmMC4wZW1GJy9GUUZlby1JJW1zdXBHRiQ2JS1GLzYlUSJrRidGMkY1LUkjbW5HRiQ2JFEiMkYnRjwvJTFzdXBlcnNjcmlwdHNoaWZ0R1EiMEYnRjwtRjk2LVEnJnBsdXM7RidGPEY+RkFGQ0ZFRkdGSUZLL0ZOUSwwLjIyMjIyMjJlbUYnL0ZRRmhwLUYvNiVRJEYxMUYnRjJGNS1GOTYtUSgmbWludXM7RidGPEY+RkFGQ0ZFRkdGSUZLRmdwRmlwLUYvNiVRJGEyMkYnRjJGNUZkcC1GLDYoRl1wRmFvLUZecDYkUS0mSW1hZ2luYXJ5STtGJ0Y8RmFvLUYvNiVRKCZvbWVnYTtGJy9GM0ZARjxGPEZkcC1GLDYmRl1wRmFvLUYvNiVRJSZtdTtGJ0ZbckY8RjxGPC8lK2ZvcmVncm91bmRHUShbMCwwLDBdRicvJSlyZWFkb25seUdGQC8lKXJvd2FsaWduR1EhRicvJSxjb2x1bW5hbGlnbkdGaHIvJStncm91cGFsaWduR0Zoci8lKHJvd3NwYW5HUSIxRicvJStjb2x1bW5zcGFuR0Zfcy1GaG42Ki1GLDYmLUYvNiVRJGExMkYnRjJGNUZkcC1GLzYlUSRGMTJGJ0YyRjVGPEZhckZkckZmckZpckZbc0Zdc0Zgc0ZhckZkckZmckZpckZbcy1GZW42KS1GaG42Ki1JJm1mcmFjR0YkNigtRiw2Ji1GLzYlUSRhMjFGJ0YyRjVGYW8tRlM2JEZkc0Y8RjxGZnMvJS5saW5ldGhpY2tuZXNzR0Zfcy8lK2Rlbm9tYWxpZ25HUSdjZW50ZXJGJy8lKW51bWFsaWduR0ZedS8lKWJldmVsbGVkR0ZARmFyRmRyRmZyRmlyRltzRl1zRmBzLUZobjYqLUYsNiwtRiw2Ji1GLzYlUSNkMUYnRjJGNUZhb0Znb0Y8Rl1xRmpwRl1xLUYvNiVRJGExMUYnRjJGNUZkcEZjcUZkcEZcckY8RmFyRmRyRmZyRmlyRltzRl1zRmBzRmFyRmRyRmZyRmlyRltzRmFyRmRyLyUmYWxpZ25HUSVheGlzRicvRmdyUSliYXNlbGluZUYnL0ZqckZedS9GXHNRJ3xmcmxlZnR8aHJGJy8lL2FsaWdubWVudHNjb3BlR0Y0LyUsY29sdW1ud2lkdGhHUSVhdXRvRicvJSZ3aWR0aEdGW3cvJStyb3dzcGFjaW5nR1EmMS4wZXhGJy8lLmNvbHVtbnNwYWNpbmdHUSYwLjhlbUYnLyUpcm93bGluZXNHUSVub25lRicvJSxjb2x1bW5saW5lc0dGZncvJSZmcmFtZUdGZncvJS1mcmFtZXNwYWNpbmdHUSwwLjRlbX4wLjVleEYnLyUqZXF1YWxyb3dzR0ZALyUtZXF1YWxjb2x1bW5zR0ZALyUtZGlzcGxheXN0eWxlR0ZALyUlc2lkZUdRJnJpZ2h0RicvJTBtaW5sYWJlbHNwYWNpbmdHRmN3RmFyRmRyRjxGPC9JK21zZW1hbnRpY3NHRiRRJ01hdHJpeEYnLyUlb3BlbkdRJyZsc3FiO0YnLyUmY2xvc2VHUScmcnNxYjtGJ0ZpeEY8LUZTNigtRiw2Ji1GWDY4LUZlbjYpLUZobjYqLUYsNi4tRiw2KC1GLzYnRmBvRjJGYXJGZHJGNUZhby1GaG82JS1GLzYnRlxwRjJGYXJGZHJGNS1GXnA2JkZgcEZhckZkckY8RmFwRmFyRmRyRjwtRjk2L1EiK0YnRmFyRmRyRjxGPkZBRkNGRUZHRklGS0ZncEZpcC1GLzYnRlxxRjJGYXJGZHJGNS1GOTYvRl9xRmFyRmRyRjxGPkZBRkNGRUZHRklGS0ZncEZpcC1GLzYnRmJxRjJGYXJGZHJGNUZoei1GLDYoLUYsNihGZnpGYW8tRl5wNiZRIklGJ0ZhckZkckY8RmFyRmRyRjxGYW8tRi82J1EnJiM5Njk7RidGW3JGYXJGZHJGPEZhckZkckY8Rmh6LUYsNihGZnpGYW8tRi82J1EnJiM5NTY7RidGW3JGYXJGZHJGPEZhckZkckY8RmFyRmRyRjxGYXJGZHJGZnJGaXJGW3NGXXNGYHMtRmhuNiotRiw2KC1GLzYnRmhzRjJGYXJGZHJGNUZoei1GLzYnRlt0RjJGYXJGZHJGNUZhckZkckY8RmFyRmRyRmZyRmlyRltzRl1zRmBzRmFyRmRyRmZyRmlyRltzLUZlbjYpLUZobjYqLUZhdDYpLUYsNigtRi82J0ZndEYyRmFyRmRyRjVGYW8tRlM2JkZiXGxGYXJGZHJGPEZhckZkckY8LUYsNiZGZFxsRmFyRmRyRjxGanRGXHVGX3VGYXVGYXJGYXJGZHJGZnJGaXJGW3NGXXNGYHMtRmhuNiotRiw2Li1GLDYoLUYvNidGW3ZGMkZhckZkckY1RmFvRmJ6RmFyRmRyRjxGXVtsRltbbEZdW2wtRi82J0ZedkYyRmFyRmRyRjVGaHpGYVtsRmh6RltcbEZhckZkckY8RmFyRmRyRmZyRmlyRltzRl1zRmBzRmFyRmRyRmZyRmlyRltzRmFyRmRyRl92RmJ2RmR2RmV2Rmd2Rml2Rlx3Rl53RmF3RmR3Rmd3Rml3Rlt4Rl54RmB4RmJ4RmR4Rmd4RmFyRmRyRjxGYXJGZHJGPC9GXXlRIltGJy9GYHlRIl1GJw==">LV9JLFR5cGVzZXR0aW5nRzYkJSpwcm90ZWN0ZWRHSShfc3lzbGliRzYiSSxtcHJpbnRzbGFzaEdGKDYkNyM+SSNJTUdGKFgsJSFHRihGKFtnbCEiJSEhISMlIiMiIy1JJW1yb3dHNiRGJi9JK21vZHVsZW5hbWVHRihGJDYrLUYxNiUtSSNtaUdGMjYjUSNkMkYoLUkjbW9HRjI2I1ExJkludmlzaWJsZVRpbWVzO0YoLUklbXN1cEdGMjYkLUY5NiNRImtGKC1JI21uR0YyNiNRIjJGKC1GPTYjUScmcGx1cztGKC1GOTYjUSRGMTFGKC1GPTYjUSgmbWludXM7RigtRjk2I1EkYTIyRihGSi1GMTYnRkZGPC1GRzYjUS0mSW1hZ2luYXJ5STtGKEY8LUY5NiNRKCZvbWVnYTtGKEZKLUYxNiVGRkY8LUY5NiNRJSZtdTtGKC1JJm1mcmFjR0YyNiQtRjE2JS1GOTYjUSRhMjFGKEY8LUkobWZlbmNlZEdGMjYjLUYxNiUtRjk2I1EkYTEyRihGSi1GOTYjUSRGMTJGKEZqb0Zoby1GMTYrLUYxNiUtRjk2I1EjZDFGKEY8RkBGUEZNRlAtRjk2I1EkYTExRihGSkZWRkpGaG43Iy1JJ01hdHJpeEdGJTYjL0kkJWlkR0YoIjV3eSlIN10oKlskKm8k</Equation></Text-field>
</Output>
</Group>
<Group hide-input="false" labelreference="L544" drawlabel="true">
<Input><Text-field prompt="&gt; " style="Maple Input" layout="Normal">simplify(IM.M/tdelta20);</Text-field>
</Input>
<Output><Text-field style="2D Output" layout="Maple Output"><Equation executable="false" style="2D Output" display="LUkqbWNvbXBsZXRlRzYjL0krbW9kdWxlbmFtZUc2IkksVHlwZXNldHRpbmdHSShfc3lzbGliR0YnNiQtSShtZmVuY2VkR0YkNigtSSVtcm93R0YkNiYtSSdtdGFibGVHRiQ2OC1JJG10ckdGJDYpLUkkbXRkR0YkNiotSSNtbkdGJDYkUSIxRicvJSxtYXRodmFyaWFudEdRJ25vcm1hbEYnLyUrZm9yZWdyb3VuZEdRKFswLDAsMF1GJy8lKXJlYWRvbmx5R1EmZmFsc2VGJy8lKXJvd2FsaWduR1EhRicvJSxjb2x1bW5hbGlnbkdGSS8lK2dyb3VwYWxpZ25HRkkvJShyb3dzcGFuR0Y9LyUrY29sdW1uc3BhbkdGPS1GODYqLUY7NiRRIjBGJ0Y+RkFGREZHRkpGTEZORlBGQUZERkdGSkZMLUY1NilGUkY3RkFGREZHRkpGTEZBRkQvJSZhbGlnbkdRJWF4aXNGJy9GSFEpYmFzZWxpbmVGJy9GS1EnY2VudGVyRicvRk1RJ3xmcmxlZnR8aHJGJy8lL2FsaWdubWVudHNjb3BlR1EldHJ1ZUYnLyUsY29sdW1ud2lkdGhHUSVhdXRvRicvJSZ3aWR0aEdGYW8vJStyb3dzcGFjaW5nR1EmMS4wZXhGJy8lLmNvbHVtbnNwYWNpbmdHUSYwLjhlbUYnLyUpcm93bGluZXNHUSVub25lRicvJSxjb2x1bW5saW5lc0dGXHAvJSZmcmFtZUdGXHAvJS1mcmFtZXNwYWNpbmdHUSwwLjRlbX4wLjVleEYnLyUqZXF1YWxyb3dzR0ZGLyUtZXF1YWxjb2x1bW5zR0ZGLyUtZGlzcGxheXN0eWxlR0ZGLyUlc2lkZUdRJnJpZ2h0RicvJTBtaW5sYWJlbHNwYWNpbmdHRmlvRkFGREY+Rj4vSSttc2VtYW50aWNzR0YkUSdNYXRyaXhGJy8lJW9wZW5HUScmbHNxYjtGJy8lJmNsb3NlR1EnJnJzcWI7RidGX3EtRiw2KC1GLzYmLUYyNjgtRjU2KS1GODYqLUY7NiZGPUZBRkRGPkZBRkRGR0ZKRkxGTkZQLUY4NiotRjs2JkZWRkFGREY+RkFGREZHRkpGTEZORlBGQUZERkdGSkZMLUY1NilGZHJGYHJGQUZERkdGSkZMRkFGREZZRmZuL0ZLRlxxRmpuRlxvRl9vRmJvRmRvRmdvRmpvRl1wRl9wRmFwRmRwRmZwRmhwRmpwRl1xRkFGREY+RkFGREY+L0ZjcVEiW0YnL0ZmcVEiXUYn">LV9JLFR5cGVzZXR0aW5nRzYkJSpwcm90ZWN0ZWRHSShfc3lzbGliRzYiSSxtcHJpbnRzbGFzaEdGKDYkNyMtSSdSVEFCTEVHRig2JSI1K14pSDddKCpbJCpvJC1JJ01BVFJJWEdGKDYjNyQ3JC1JI21uRzYkRiYvSSttb2R1bGVuYW1lR0YoRiQ2I1EiMUYoLUY2NiNRIjBGKDckRjxGNUknTWF0cml4R0YlNyMtRkA2Iy9JJCVpZEdGKEYv</Equation></Text-field>
</Output>
</Group>
<Group hide-input="false" labelreference="L545" drawlabel="true">
<Input><Text-field prompt="&gt; " style="Maple Input" layout="Normal">w200:=simplify(subs(k=0,IM).h200)/delta200;</Text-field>
</Input>
<Output><Text-field style="2D Output" layout="Maple Output"><Equation executable="false" style="2D Output" display="LUkqbWNvbXBsZXRlRzYjL0krbW9kdWxlbmFtZUc2IkksVHlwZXNldHRpbmdHSShfc3lzbGliR0YnNiQtSSVtcm93R0YkNiYtSSNtaUdGJDYlUSV3MjAwRicvJSdpdGFsaWNHUSV0cnVlRicvJSxtYXRodmFyaWFudEdRJ2l0YWxpY0YnLUkjbW9HRiQ2LVEpJkFzc2lnbjtGJy9GNlEnbm9ybWFsRicvJSZmZW5jZUdRJmZhbHNlRicvJSpzZXBhcmF0b3JHRkAvJSlzdHJldGNoeUdGQC8lKnN5bW1ldHJpY0dGQC8lKGxhcmdlb3BHRkAvJS5tb3ZhYmxlbGltaXRzR0ZALyUnYWNjZW50R0ZALyUnbHNwYWNlR1EsMC4yNzc3Nzc4ZW1GJy8lJ3JzcGFjZUdGTy1JKG1mZW5jZWRHRiQ2KC1GLDYmLUknbXRhYmxlR0YkNjgtSSRtdHJHRiQ2KC1JJG10ZEdGJDYqLUkmbWZyYWNHRiQ2KC1GLDYoLUZTNiQtRiw2Ki1GLzYlUSRGMTFGJ0YyRjUtRjk2LVEoJm1pbnVzO0YnRjxGPkZBRkNGRUZHRklGSy9GTlEsMC4yMjIyMjIyZW1GJy9GUUZqby1GLzYlUSRhMjJGJ0YyRjUtRjk2LVEnJnBsdXM7RidGPEY+RkFGQ0ZFRkdGSUZLRmlvRltwLUYsNigtSSNtbkdGJDYkUSIyRidGPC1GOTYtUTEmSW52aXNpYmxlVGltZXM7RidGPEY+RkFGQ0ZFRkdGSUZLL0ZOUSYwLjBlbUYnL0ZRRlxxLUZlcDYkUS0mSW1hZ2luYXJ5STtGJ0Y8RmhwLUYvNiVRKCZvbWVnYTtGJy9GM0ZARjxGPEZfcC1GLDYmRmRwRmhwLUYvNiVRJSZtdTtGJ0ZkcUY8RjxGPEY8RmhwLUZTNiQtRiw2Ni1GLDYqRl5xRmhwLUYvNiVRJEYxMkYnRjJGNUZocC1GLzYlUSRiMTFGJ0YyRjVGaHBGYXFGPEZfcC1GLDYqRl5xRmhwLUYvNiVRJGExMkYnRjJGNUZocEZjckZocEZhcUY8RmZvLUYsNixGZHBGaHBGXnFGaHAtRi82JVEkYjAyRidGMkY1RmhwRmFxRmhwLUYvNiVRJSZ4aTtGJ0ZkcUY8RjxGX3AtRiw2Ji1JJW1zdXBHRiQ2JUZgckZkcC8lMXN1cGVyc2NyaXB0c2hpZnRHUSIwRidGaHAtRi82JVEkYjIwRidGMkY1RjxGX3AtRiw2KkZkcEZocEZgckZocEZockZocEZbdEY8RmZvLUYsNihGY3JGaHBGYHNGaHBGYHJGPEZfcC1GLDYmLUZmczYlRmhyRmRwRmhzRmhwRlt0RjxGZm8tRiw2KEZjckZocEZgc0ZocEZockY8RmZvLUYsNiZGXXNGaHAtRmZzNiVGYXFGZHBGaHNGPEZfcC1GLDYmRl1zRmhwLUZmczYlRmBzRmRwRmhzRjxGPEY8RmhwLUZTNiQtRiw2Ji1GZnM2JS1GLzYlUSJoRidGMkY1RmRwRmhzRl9wLUZmczYlLUYvNiVRI2swRidGMkY1RmRwRmhzRjxGPEY8LUYsNiotRmVwNiRRIjhGJ0Y8RmhwLUYvNiVRKyZkZWx0YTsyMDBGJ0YyRjVGaHBGZHVGaHAtRmZzNiUtRlM2JC1GLDYmRmhyRl9wRmByRjxGPEZkcEZoc0Y8LyUubGluZXRoaWNrbmVzc0dRIjFGJy8lK2Rlbm9tYWxpZ25HUSdjZW50ZXJGJy8lKW51bWFsaWduR0Zhdy8lKWJldmVsbGVkR0ZALyUrZm9yZWdyb3VuZEdRKFswLDAsMF1GJy8lKXJlYWRvbmx5R0ZALyUpcm93YWxpZ25HUSFGJy8lLGNvbHVtbmFsaWduR0ZdeC8lK2dyb3VwYWxpZ25HRl14LyUocm93c3BhbkdGXncvJStjb2x1bW5zcGFuR0Zed0Zmd0Zpd0ZbeEZeeEZgeC1GZW42KC1GaG42Ki1GW282KC1GLDYoLUYvNiVRJGEyMUYnRjJGNUZocEZqcUZocEZgdUY8LUYsNixGYHZGaHBGY3ZGaHBGaHZGaHBGaHJGaHBGZHVGPEZcd0Zfd0Zid0Zkd0Zmd0Zpd0ZbeEZeeEZgeEZieEZkeEZmd0Zpd0ZbeEZeeEZgeEZmd0Zpdy8lJmFsaWduR1ElYXhpc0YnL0ZceFEpYmFzZWxpbmVGJy9GX3hGYXcvRmF4USd8ZnJsZWZ0fGhyRicvJS9hbGlnbm1lbnRzY29wZUdGNC8lLGNvbHVtbndpZHRoR1ElYXV0b0YnLyUmd2lkdGhHRl96LyUrcm93c3BhY2luZ0dRJjEuMGV4RicvJS5jb2x1bW5zcGFjaW5nR1EmMC44ZW1GJy8lKXJvd2xpbmVzR1Elbm9uZUYnLyUsY29sdW1ubGluZXNHRmp6LyUmZnJhbWVHRmp6LyUtZnJhbWVzcGFjaW5nR1EsMC40ZW1+MC41ZXhGJy8lKmVxdWFscm93c0dGQC8lLWVxdWFsY29sdW1uc0dGQC8lLWRpc3BsYXlzdHlsZUdGQC8lJXNpZGVHUSZyaWdodEYnLyUwbWlubGFiZWxzcGFjaW5nR0ZnekZmd0Zpd0Y8RjwvSSttc2VtYW50aWNzR0YkUSpDb2xWZWN0b3JGJy8lJW9wZW5HUScmbHNxYjtGJy8lJmNsb3NlR1EnJnJzcWI7RidGXVxsRjwtRlM2KC1GLDYmLUZYNjgtRmVuNigtRmhuNiotRiw2KC1GW282KS1GZXA2JkZed0Zmd0Zpd0Y8LUZlcDYmRmJ2RmZ3Rml3RjxGXHdGX3dGYndGZHdGZndGaHAtRltvNiktRiw2Ki1GUzYmLUYsNiwtRi82J0Zlb0YyRmZ3Rml3RjUtRjk2L0Zob0Zmd0Zpd0Y8Rj5GQUZDRkVGR0ZJRktGaW9GW3AtRi82J0ZecEYyRmZ3Rml3RjUtRjk2L1EiK0YnRmZ3Rml3RjxGPkZBRkNGRUZHRklGS0Zpb0ZbcC1GLDYoLUYsNigtRmVwNiZGZ3BGZndGaXdGPEZocC1GZXA2JlEiSUYnRmZ3Rml3RjxGZndGaXdGPEZocC1GLzYnUScmIzk2OTtGJ0ZkcUZmd0Zpd0Y8RmZ3Rml3RjxGZl5sLUYsNihGXV9sRmhwLUYvNidRJyYjOTU2O0YnRmRxRmZ3Rml3RjxGZndGaXdGPEZmd0Zpd0Y8RmZ3Rml3RjxGaHAtRlM2Ji1GLDY4LUYsNixGX19sRmhwLUYvNidGYnJGMkZmd0Zpd0Y1RmhwLUYvNidGZXJGMkZmd0Zpd0Y1RmhwRmJfbEZmd0Zpd0Y8RmZebC1GLDYsRl9fbEZocC1GLzYnRmpyRjJGZndGaXdGNUZocEZiYGxGaHBGYl9sRmZ3Rml3RjxGYl5sLUYsNixGW19sRmhwLUYvNidGX3NGMkZmd0Zpd0Y1RmhwRmJfbEZocC1GLzYnUScmIzk1ODtGJ0ZkcUZmd0Zpd0Y8RmZ3Rml3RjxGZl5sLUYsNigtRmZzNiVGYGBsRl1fbEZoc0ZocC1GLzYnRl10RjJGZndGaXdGNUZmd0Zpd0Y8RmZebC1GLDYsRl1fbEZocEZgYGxGaHBGZmBsRmhwRmNhbEZmd0Zpd0Y8RmJebC1GLDYqRmJgbEZocEZcYWxGaHBGYGBsRmZ3Rml3RjxGZl5sLUYsNigtRmZzNiVGZmBsRl1fbEZoc0ZocEZjYWxGZndGaXdGPEZiXmwtRiw2KkZiYGxGaHBGXGFsRmhwRmZgbEZmd0Zpd0Y8RmJebC1GLDYoRmpgbEZocC1GZnM2JUZiX2xGXV9sRmhzRmZ3Rml3RjxGZl5sLUYsNihGamBsRmhwLUZmczYlRlxhbEZdX2xGaHNGZndGaXdGPEZmd0Zpd0Y8RmZ3Rml3RjxGaHAtRlM2Ji1GLDYoLUYsNiYtRmZzNiUtRi82J0ZodUYyRmZ3Rml3RjVGXV9sRmhzRmZ3Rml3RjxGZl5sLUYsNiYtRmZzNiUtRi82J0ZddkYyRmZ3Rml3RjVGXV9sRmhzRmZ3Rml3RjxGZndGaXdGPEZmd0Zpd0Y8RmZ3Rml3RjwtRiw2Ki1GLzYnUSomIzk0ODsyMDBGJ0YyRmZ3Rml3RjVGaHBGXWNsRmhwLUZmczYlLUZTNiYtRiw2KEZmYGxGZl5sRmBgbEZmd0Zpd0Y8RmZ3Rml3RjxGXV9sRmhzRmZ3Rml3RjxGXHdGX3dGYndGZHdGZndGZndGaXdGPEZmd0Zpd0ZbeEZeeEZgeEZieEZkeEZmd0Zpd0ZbeEZeeEZgeC1GZW42KC1GaG42Ki1GLDYoRmJdbEZocC1GW282KS1GLDYqLUYvNidGYHlGMkZmd0Zpd0Y1RmhwRmpfbEZocEZnYmxGZndGaXdGPC1GLDYsRmljbEZocEZeZGxGaHBGZmBsRmhwRl1jbEZmd0Zpd0Y8Rlx3Rl93RmJ3RmR3RmZ3RmZ3Rml3RjxGZndGaXdGW3hGXnhGYHhGYnhGZHhGZndGaXdGW3hGXnhGYHhGZndGaXdGY3lGZnlGaHlGaXlGW3pGXXpGYHpGYnpGZXpGaHpGW1tsRl1bbEZfW2xGYltsRmRbbEZmW2xGaFtsRltcbEZmd0Zpd0Y8RmZ3Rml3RjwvRmFcbFEiW0YnL0ZkXGxRIl1GJw==">LV9JLFR5cGVzZXR0aW5nRzYkJSpwcm90ZWN0ZWRHSShfc3lzbGliRzYiSSxtcHJpbnRzbGFzaEdGKDYkNyM+SSV3MjAwR0YoWColIUdGKEYoW2dsISMlISEhIiMiIy1JJm1mcmFjRzYkRiYvSSttb2R1bGVuYW1lR0YoRiQ2JC1JJW1yb3dHRjI2Jy1JKG1mZW5jZWRHRjI2Iy1GNzYpLUkjbWlHRjI2I1EkRjExRigtSSNtb0dGMjYjUSgmbWludXM7RigtRj82I1EkYTIyRigtRkM2I1EnJnBsdXM7RigtRjc2Jy1JI21uR0YyNiNRIjJGKC1GQzYjUTEmSW52aXNpYmxlVGltZXM7RigtRk82I1EtJkltYWdpbmFyeUk7RihGUi1GPzYjUSgmb21lZ2E7RihGSS1GNzYlRk5GUi1GPzYjUSUmbXU7RihGUi1GOjYjLUY3NjUtRjc2KUZVRlItRj82I1EkRjEyRihGUi1GPzYjUSRiMTFGKEZSRlhGSS1GNzYpRlVGUi1GPzYjUSRhMTJGKEZSRmNvRlJGWEZCLUY3NitGTkZSRlVGUi1GPzYjUSRiMDJGKEZSRlhGUi1GPzYjUSUmeGk7RihGSS1GNzYlLUklbXN1cEdGMjYkRmBvRk5GUi1GPzYjUSRiMjBGKEZJLUY3NilGTkZSRmBvRlJGaG9GUkZocEZCLUY3NidGY29GUkZgcEZSRmBvRkktRjc2JS1GZnA2JEZob0ZORlJGaHBGQi1GNzYnRmNvRlJGYHBGUkZob0ZCLUY3NiVGXXBGUi1GZnA2JEZYRk5GSS1GNzYlRl1wRlItRmZwNiRGYHBGTkZSLUY6NiMtRjc2JS1GZnA2JC1GPzYjUSJoRihGTkZJLUZmcDYkLUY/NiNRI2swRihGTi1GNzYpLUZPNiNRIjhGKEZSLUY/NiNRKyZkZWx0YTsyMDBGKEZSRmFyRlItRmZwNiQtRjo2Iy1GNzYlRmhvRklGYG9GTi1GMTYkLUY3NictRj82I1EkYTIxRihGUkZqbkZSRl1yLUY3NitGXXNGUkZgc0ZSRmVzRlJGaG9GUkZhcjcjLSZJJ1ZlY3RvckdGJTYjSSdjb2x1bW5HRig2Iy9JJCVpZEdGKCI1VzcpSDddKCpbJCpvJA==</Equation></Text-field>
</Output>
</Group>
<Group hide-input="false" labelreference="L546" drawlabel="true">
<Input><Text-field prompt="&gt; " style="Maple Input" layout="Normal">w201:=simplify(subs(k=k0,IM).h201)/delta201;</Text-field>
</Input>
<Output><Text-field style="2D Output" layout="Maple Output"><Equation executable="false" style="2D Output" display="LUkqbWNvbXBsZXRlRzYjL0krbW9kdWxlbmFtZUc2IkksVHlwZXNldHRpbmdHSShfc3lzbGliR0YnNiQtSSVtcm93R0YkNiYtSSNtaUdGJDYlUSV3MjAxRicvJSdpdGFsaWNHUSV0cnVlRicvJSxtYXRodmFyaWFudEdRJ2l0YWxpY0YnLUkjbW9HRiQ2LVEpJkFzc2lnbjtGJy9GNlEnbm9ybWFsRicvJSZmZW5jZUdRJmZhbHNlRicvJSpzZXBhcmF0b3JHRkAvJSlzdHJldGNoeUdGQC8lKnN5bW1ldHJpY0dGQC8lKGxhcmdlb3BHRkAvJS5tb3ZhYmxlbGltaXRzR0ZALyUnYWNjZW50R0ZALyUnbHNwYWNlR1EsMC4yNzc3Nzc4ZW1GJy8lJ3JzcGFjZUdGTy1JKG1mZW5jZWRHRiQ2KC1GLDYmLUknbXRhYmxlR0YkNjgtSSRtdHJHRiQ2KC1JJG10ZEdGJDYqLUkmbWZyYWNHRiQ2KC1GLDYoLUZTNiQtRiw2LS1GOTYtUSomdW1pbnVzMDtGJ0Y8Rj5GQUZDRkVGR0ZJRksvRk5RLDAuMjIyMjIyMmVtRicvRlFGZ28tRltvNigtRiw2Ji1JJW1zdXBHRiQ2JS1GLzYlUSRhMTJGJ0YyRjUtSSNtbkdGJDYkUSIyRidGPC8lMXN1cGVyc2NyaXB0c2hpZnRHUSIwRictRjk2LVExJkludmlzaWJsZVRpbWVzO0YnRjxGPkZBRkNGRUZHRklGSy9GTlEmMC4wZW1GJy9GUUZecS1GLzYlUSRiMjBGJ0YyRjVGPEZjcC8lLmxpbmV0aGlja25lc3NHUSIxRicvJStkZW5vbWFsaWduR1EnY2VudGVyRicvJSludW1hbGlnbkdGaHEvJSliZXZlbGxlZEdGQC1GOTYtUScmcGx1cztGJ0Y8Rj5GQUZDRkVGR0ZJRktGZm9GaG8tRiw2Ji1GUzYkLUYsNidGY28tRiw2Ji1GLzYlUSRGMTJGJ0YyRjVGanBGYHFGPC1GOTYtUSgmbWludXM7RidGPEY+RkFGQ0ZFRkdGSUZLRmZvRmhvLUZbbzYoLUYsNiYtRlM2JC1GLDYmLUYsNiYtRmRwNiRRLSZJbWFnaW5hcnlJO0YnRjxGanAtRi82JVEoJm9tZWdhO0YnL0YzRkBGPEY8RltzLUYvNiVRJSZ4aTtGJ0ZedEY8RjxGPEZqcC1GLzYlUSRiMTFGJ0YyRjVGPEZjcEZjcUZmcUZpcUZbckY8RjxGanBGYHBGPEZbcy1GW282KC1GLDYmLUZecDYlRmhyRmNwRmdwRmpwRmBxRjxGY3BGY3FGZnFGaXFGW3JGW3MtRltvNigtRiw2KEZic0ZqcEZidEZqcEZockY8RmNwRmNxRmZxRmlxRltyRl1yLUYsNiYtRi82JVEkYjAyRidGMkY1RmpwLUZTNiQtRiw2KC1GLDYoRmhzRmpwRlt0RmpwRl90RjxGW3MtRltvNigtRl5wNiVGX3RGY3BGZ3BGY3BGY3FGZnFGaXFGW3JGXXItRltvNigtRl5wNiVGW3RGY3BGZ3BGY3BGY3FGZnFGaXFGW3JGPEY8RjxGPEY8RmpwLUYvNiVRJWludDNGJ0YyRjVGanAtRlM2JC1GLDYsLUZbbzYoLUYsNiYtRi82JVEjZDJGJ0YyRjVGanAtRl5wNiUtRi82JVEjazBGJ0YyRjVGY3BGZ3BGPEZjcEZjcUZmcUZpcUZbckZdckZmc0Zdci1GLzYlUSUmbXU7RidGXnRGPEZdci1GW282KC1GLzYlUSRGMTFGJ0YyRjVGY3BGY3FGZnFGaXFGW3JGW3MtRltvNigtRi82JVEkYTIyRidGMkY1RmNwRmNxRmZxRmlxRltyRjxGPEY8LUYsNigtRi82JVErJmRlbHRhOzIwMUYnRjJGNUZqcC1GLzYlUSJjRidGMkY1RmpwLUZecDYlLUZTNiQtRiw2JkZgcEZdckZockY8RjxGY3BGZ3BGPEZjcUZmcUZpcUZbci8lK2ZvcmVncm91bmRHUShbMCwwLDBdRicvJSlyZWFkb25seUdGQC8lKXJvd2FsaWduR1EhRicvJSxjb2x1bW5hbGlnbkdGZ3kvJStncm91cGFsaWduR0ZneS8lKHJvd3NwYW5HRmVxLyUrY29sdW1uc3BhbkdGZXFGYHlGY3lGZXlGaHlGanktRmVuNigtRmhuNiotRiw2JUZjby1GW282KC1GLDYoLUYvNiVRJGEyMUYnRjJGNUZqcC1GUzYkLUYsNjYtRiw2KkZoc0ZqcEZockZqcEZidEZqcEZbdEY8Rl1yLUYsNipGaHNGanBGYHBGanBGYnRGanBGW3RGPEZbcy1GLDYsRmNwRmpwRmhzRmpwRmF1RmpwRlt0RmpwRl90RjxGXXJGZ3RGXXItRiw2KkZjcEZqcEZockZqcEZgcEZqcEZgcUY8RltzLUYsNihGYnRGanBGX3RGanBGaHJGPEZdckZbcEZbcy1GLDYoRmJ0RmpwRl90RmpwRmBwRjxGW3MtRiw2JkZhdUZqcEZgdkY8Rl1yLUYsNiZGYXVGanBGXHZGPEY8RjxGanBGYnZGPC1GLDYsLUZkcDYkUSI0RidGPEZqcEZkeEZqcEZceUZqcEZgcEZqcEZneEY8RmNxRmZxRmlxRltyRjxGYHlGY3lGZXlGaHlGanlGXHpGXnpGYHlGY3lGZXlGaHlGanlGYHlGY3kvJSZhbGlnbkdRJWF4aXNGJy9GZnlRKWJhc2VsaW5lRicvRml5RmhxL0ZbelEnfGZybGVmdHxockYnLyUvYWxpZ25tZW50c2NvcGVHRjQvJSxjb2x1bW53aWR0aEdRJWF1dG9GJy8lJndpZHRoR0ZiXWwvJStyb3dzcGFjaW5nR1EmMS4wZXhGJy8lLmNvbHVtbnNwYWNpbmdHUSYwLjhlbUYnLyUpcm93bGluZXNHUSVub25lRicvJSxjb2x1bW5saW5lc0dGXV5sLyUmZnJhbWVHRl1ebC8lLWZyYW1lc3BhY2luZ0dRLDAuNGVtfjAuNWV4RicvJSplcXVhbHJvd3NHRkAvJS1lcXVhbGNvbHVtbnNHRkAvJS1kaXNwbGF5c3R5bGVHRkAvJSVzaWRlR1EmcmlnaHRGJy8lMG1pbmxhYmVsc3BhY2luZ0dGal1sRmB5RmN5RjxGPC9JK21zZW1hbnRpY3NHRiRRKkNvbFZlY3RvckYnLyUlb3BlbkdRJyZsc3FiO0YnLyUmY2xvc2VHUScmcnNxYjtGJ0ZgX2xGPC1GUzYoLUYsNiYtRlg2OC1GZW42KC1GaG42Ki1GW282KS1GLDYqLUZTNiYtRiw2Ly1GOTYvRmVvRmB5RmN5RjxGPkZBRkNGRUZHRklGS0Zmb0Zoby1GLDYoLUZbbzYpLUZkcDYmRmVxRmB5RmN5RjwtRmRwNiZGZnBGYHlGY3lGPEZjcUZmcUZpcUZbckZgeUZqcC1GLDYoLUZecDYlLUYvNidGYnBGMkZgeUZjeUY1RmNhbEZncEZqcC1GLzYnRmJxRjJGYHlGY3lGNUZgeUZjeUY8RmB5RmN5RjwtRjk2L1EiK0YnRmB5RmN5RjxGPkZBRkNGRUZHRklGS0Zmb0Zoby1GLDYoLUZTNiYtRiw2KUZbYWwtRiw2KC1GLzYnRmpyRjJGYHlGY3lGNUZqcEZbYmxGYHlGY3lGPC1GOTYvRl1zRmB5RmN5RjxGPkZBRkNGRUZHRklGS0Zmb0Zoby1GLDYoRl9hbEZqcC1GLDYoLUZTNiYtRiw2KC1GLDYoLUZkcDYmUSJJRidGYHlGY3lGPEZqcC1GLzYnUScmIzk2OTtGJ0ZedEZgeUZjeUY8RmB5RmN5RjxGamJsLUYvNidRJyYjOTU4O0YnRl50RmB5RmN5RjxGYHlGY3lGPEZgeUZjeUY8RmpwLUYvNidGZHRGMkZgeUZjeUY1RmB5RmN5RjxGYHlGY3lGPEZgeUZjeUY8RmB5RmN5RjxGanBGaWFsRmB5RmN5RjxGamJsLUYsNihGX2FsRmpwLUYsNigtRl5wNiVGaGJsRmNhbEZncEZqcEZbYmxGYHlGY3lGPEZgeUZjeUY8RmpibC1GLDYoRl9hbEZqcC1GLDYqRmBjbEZqcEZfZGxGanBGaGJsRmB5RmN5RjxGYHlGY3lGPEZdYmwtRiw2KC1GLzYnRmN1RjJGYHlGY3lGNUZqcC1GUzYmLUYsNiotRiw2KkZmY2xGanBGaWNsRmpwRlxkbEZgeUZjeUY8RmpibC1GLDYoRl9hbEZqcC1GLDYmLUZecDYlRlxkbEZjYWxGZ3BGYHlGY3lGPEZgeUZjeUY8Rl1ibC1GLDYoRl9hbEZqcC1GLDYmLUZecDYlRmljbEZjYWxGZ3BGYHlGY3lGPEZgeUZjeUY8RmB5RmN5RjxGYHlGY3lGPEZgeUZjeUY8RmB5RmN5RjxGYHlGY3lGPEZqcC1GLzYnRmR2RjJGYHlGY3lGNUZqcC1GUzYmLUYsNi4tRiw2KEZfYWxGanAtRiw2KC1GLzYnRl93RjJGYHlGY3lGNUZqcC1GXnA2JS1GLzYnRmR3RjJGYHlGY3lGNUZjYWxGZ3BGYHlGY3lGPEZgeUZjeUY8Rl1ibEZkY2xGXWJsLUYvNidRJyYjOTU2O0YnRl50RmB5RmN5RjxGXWJsLUYsNihGX2FsRmpwLUYsNiYtRi82J0ZceEYyRmB5RmN5RjVGYHlGY3lGPEZgeUZjeUY8RmpibC1GLDYoRl9hbEZqcC1GLDYmLUYvNidGYXhGMkZgeUZjeUY1RmB5RmN5RjxGYHlGY3lGPEZgeUZjeUY8RmB5RmN5RjxGYHlGY3lGPC1GLDYqLUYvNidRKiYjOTQ4OzIwMUYnRjJGYHlGY3lGNUZqcC1GLzYnRml4RjJGYHlGY3lGNUZqcC1GXnA2JS1GUzYmLUYsNihGaWFsRl1ibEZoYmxGYHlGY3lGPEZgeUZjeUY8RmNhbEZncEZgeUZjeUY8RmNxRmZxRmlxRltyRmB5RmB5RmN5RmV5Rmh5Rmp5Rlx6Rl56RmB5RmN5RmV5Rmh5Rmp5LUZlbjYoLUZobjYqLUYsNidGW2FsLUYsNigtRltvNilGYWFsLUZkcDYmRmVcbEZgeUZjeUY8RmNxRmZxRmlxRltyRmB5RmpwLUZbbzYpLUYsNiotRi82J0ZcW2xGMkZgeUZjeUY1RmpwLUZTNiYtRiw2OC1GLDYsRmZjbEZqcEZoYmxGanBGX2RsRmpwRmljbEZgeUZjeUY8Rl1ibC1GLDYsRmZjbEZqcEZpYWxGanBGX2RsRmpwRmljbEZgeUZjeUY8RmpibC1GLDYsLUYsNihGY2FsRmpwRmZjbEZgeUZjeUY8RmpwRl1lbEZqcEZpY2xGanBGXGRsRmB5RmN5RjxGXWJsRmNkbEZdYmwtRiw2LEZjYWxGanBGaGJsRmpwRmlhbEZqcEZbYmxGYHlGY3lGPEZqYmwtRiw2KkZfZGxGanBGXGRsRmpwRmhibEZgeUZjeUY8Rl1ibEZlYWxGamJsLUYsNipGX2RsRmpwRlxkbEZqcEZpYWxGYHlGY3lGPEZqYmwtRiw2KEZdZWxGanBGX2ZsRmB5RmN5RjxGXWJsLUYsNihGXWVsRmpwRmllbEZgeUZjeUY8RmB5RmN5RjxGYHlGY3lGPEZqcEZhZmxGYHlGY3lGPC1GLDYsRmJobEZqcEZpaGxGanBGaWFsRmpwRmVobEZgeUZjeUY8RmNxRmZxRmlxRltyRmB5RmB5RmN5RjxGYHlGY3lGPEZgeUZjeUZleUZoeUZqeUZcekZeekZgeUZjeUZleUZoeUZqeUZgeUZjeUZmXGxGaVxsRltdbEZcXWxGXl1sRmBdbEZjXWxGZV1sRmhdbEZbXmxGXl5sRmBebEZiXmxGZV5sRmdebEZpXmxGW19sRl5fbEZgeUZjeUY8RmB5RmN5RjwvRmRfbFEiW0YnL0ZnX2xRIl1GJw==">LV9JLFR5cGVzZXR0aW5nRzYkJSpwcm90ZWN0ZWRHSShfc3lzbGliRzYiSSxtcHJpbnRzbGFzaEdGKDYkNyM+SSV3MjAxR0YoWColIUdGKEYoW2dsISMlISEhIiMiIy1JJm1mcmFjRzYkRiYvSSttb2R1bGVuYW1lR0YoRiQ2JC1JJW1yb3dHRjI2Jy1JKG1mZW5jZWRHRjI2Iy1GNzYsLUkjbW9HRjI2I1EqJnVtaW51czA7RigtRjE2JC1GNzYlLUklbXN1cEdGMjYkLUkjbWlHRjI2I1EkYTEyRigtSSNtbkdGMjYjUSIyRigtRj82I1ExJkludmlzaWJsZVRpbWVzO0YoLUZKNiNRJGIyMEYoRk0tRj82I1EnJnBsdXM7RigtRjc2JS1GOjYjLUY3NiZGPi1GNzYlLUZKNiNRJEYxMkYoRlFGVC1GPzYjUSgmbWludXM7RigtRjE2JC1GNzYlLUY6NiMtRjc2JS1GNzYlLUZONiNRLSZJbWFnaW5hcnlJO0YoRlEtRko2I1EoJm9tZWdhO0YoRl9vLUZKNiNRJSZ4aTtGKEZRLUZKNiNRJGIxMUYoRk1GUUZJRl9vLUYxNiQtRjc2JS1GRzYkRlxvRk1GUUZURk1GX28tRjE2JC1GNzYnRmZvRlFGZXBGUUZcb0ZNRlctRjc2JS1GSjYjUSRiMDJGKEZRLUY6NiMtRjc2Jy1GNzYnRlxwRlFGX3BGUUZicEZfby1GMTYkLUZHNiRGYnBGTUZNRlctRjE2JC1GRzYkRl9wRk1GTUZRLUZKNiNRJWludDNGKEZRLUY6NiMtRjc2Ky1GMTYkLUY3NiUtRko2I1EjZDJGKEZRLUZHNiQtRko2I1EjazBGKEZNRk1GV0Zqb0ZXLUZKNiNRJSZtdTtGKEZXLUYxNiQtRko2I1EkRjExRihGTUZfby1GMTYkLUZKNiNRJGEyMkYoRk0tRjc2Jy1GSjYjUSsmZGVsdGE7MjAxRihGUS1GSjYjUSJjRihGUS1GRzYkLUY6NiMtRjc2JUZJRldGXG9GTS1GNzYkRj4tRjE2JC1GNzYnLUZKNiNRJGEyMUYoRlEtRjo2Iy1GNzY1LUY3NilGXHBGUUZcb0ZRRmVwRlFGX3BGVy1GNzYpRlxwRlFGSUZRRmVwRlFGX3BGX28tRjc2K0ZNRlFGXHBGUUZkcUZRRl9wRlFGYnBGV0ZqcEZXLUY3NilGTUZRRlxvRlFGSUZRRlRGX28tRjc2J0ZlcEZRRmJwRlFGXG9GV0ZERl9vLUY3NidGZXBGUUZicEZRRklGX28tRjc2JUZkcUZRRmNyRlctRjc2JUZkcUZRRl9yRlFGZXItRjc2Ky1GTjYjUSI0RihGUUZndEZRRl91RlFGSUZRRmp0NyMtJkknVmVjdG9yR0YlNiNJJ2NvbHVtbkdGKDYjL0kkJWlkR0YoIjVnaz87LHYqWyQqbyQ=</Equation></Text-field>
</Output>
</Group>
<Group hide-input="false" labelreference="L547" drawlabel="true">
<Input><Text-field prompt="&gt; " style="Maple Input" layout="Normal">w202:=simplify(subs(k=2*k0,IM).h202)/delta202;</Text-field>
</Input>
<Output><Text-field style="2D Output" layout="Maple Output"><Equation executable="false" style="2D Output" display="LUkqbWNvbXBsZXRlRzYjL0krbW9kdWxlbmFtZUc2IkksVHlwZXNldHRpbmdHSShfc3lzbGliR0YnNiQtSSVtcm93R0YkNiYtSSNtaUdGJDYlUSV3MjAyRicvJSdpdGFsaWNHUSV0cnVlRicvJSxtYXRodmFyaWFudEdRJ2l0YWxpY0YnLUkjbW9HRiQ2LVEpJkFzc2lnbjtGJy9GNlEnbm9ybWFsRicvJSZmZW5jZUdRJmZhbHNlRicvJSpzZXBhcmF0b3JHRkAvJSlzdHJldGNoeUdGQC8lKnN5bW1ldHJpY0dGQC8lKGxhcmdlb3BHRkAvJS5tb3ZhYmxlbGltaXRzR0ZALyUnYWNjZW50R0ZALyUnbHNwYWNlR1EsMC4yNzc3Nzc4ZW1GJy8lJ3JzcGFjZUdGTy1JKG1mZW5jZWRHRiQ2KC1GLDYmLUknbXRhYmxlR0YkNjgtSSRtdHJHRiQ2KC1JJG10ZEdGJDYqLUkmbWZyYWNHRiQ2KC1GLDYmLUZTNiQtRiw2LC1GLDYmLUklbXN1cEdGJDYlLUYvNiVRJGExMkYnRjJGNS1JI21uR0YkNiRRIjJGJ0Y8LyUxc3VwZXJzY3JpcHRzaGlmdEdRIjBGJy1GOTYtUTEmSW52aXNpYmxlVGltZXM7RidGPEY+RkFGQ0ZFRkdGSUZLL0ZOUSYwLjBlbUYnL0ZRRmZwLUYvNiVRJGIyMEYnRjJGNUY8LUY5Ni1RJyZwbHVzO0YnRjxGPkZBRkNGRUZHRklGSy9GTlEsMC4yMjIyMjIyZW1GJy9GUUZfcS1GLDYmLUZTNiQtRiw2Ji1GLDYoRltwRmJwLUYvNiVRJEYxMkYnRjJGNUZicEZocEY8RltxLUYsNiYtRlM2JC1GLDYmLUYsNiYtRlxwNiRRLSZJbWFnaW5hcnlJO0YnRjxGYnAtRi82JVEoJm9tZWdhO0YnL0YzRkBGPEY8LUY5Ni1RKCZtaW51cztGJ0Y8Rj5GQUZDRkVGR0ZJRktGXnFGYHEtRi82JVElJnhpO0YnRmpyRjxGPEY8RmJwLUYvNiVRJGIxMUYnRjJGNUY8RjxGPEZicEZob0Y8RltxLUYsNiYtRmZvNiVGaXFGW3BGX3BGYnBGaHBGPEZbcS1GLDYoRl5yRmJwRmFzRmJwRmlxRjxGW3MtRiw2KEZbcEZicC1GLzYlUSRiMDJGJ0YyRjVGYnAtRlM2JC1GLDYoLUYsNihGZHJGYnBGZ3JGYnBGXnNGPEZbcy1GW282KC1GZm82JUZec0ZbcEZfcEZbcC8lLmxpbmV0aGlja25lc3NHUSIxRicvJStkZW5vbWFsaWduR1EnY2VudGVyRicvJSludW1hbGlnbkdGXnUvJSliZXZlbGxlZEdGQEZbcS1GW282KC1GZm82JUZnckZbcEZfcEZbcEZpdEZcdUZfdUZhdUY8RjxGPEY8RjxGYnAtRlM2JC1GLDYsLUYsNihGW3BGYnAtRi82JVEjZDJGJ0YyRjVGYnAtRmZvNiUtRi82JVEjazBGJ0YyRjVGW3BGX3BGPEZbcUZickZbcS1GLzYlUSUmbXU7RidGanJGPEZbcS1GW282KC1GLzYlUSRGMTFGJ0YyRjVGW3BGaXRGXHVGX3VGYXVGW3MtRltvNigtRi82JVEkYTIyRidGMkY1RltwRml0Rlx1Rl91RmF1RjxGPEY8LUYsNihGW3BGYnAtRi82JVErJmRlbHRhOzIwMkYnRjJGNUZicC1GZm82JS1GUzYkLUYsNiZGaG9GW3FGaXFGPEY8RltwRl9wRjxGaXRGXHVGX3VGYXUvJStmb3JlZ3JvdW5kR1EoWzAsMCwwXUYnLyUpcmVhZG9ubHlHRkAvJSlyb3dhbGlnbkdRIUYnLyUsY29sdW1uYWxpZ25HRmR4LyUrZ3JvdXBhbGlnbkdGZHgvJShyb3dzcGFuR0ZbdS8lK2NvbHVtbnNwYW5HRlt1Rl14RmB4RmJ4RmV4Rmd4LUZlbjYoLUZobjYqLUZbbzYoLUYsNiYtRlM2JC1GLDY2LUYsNipGZHJGYnBGaXFGYnBGYXNGYnBGZ3JGPEZbcS1GLDYqRmRyRmJwRmhvRmJwRmFzRmJwRmdyRjxGW3MtRiw2LEZbcEZicEZkckZicEZcdEZicEZnckZicEZec0Y8RltxRmRzRltxLUYsNipGW3BGYnBGaXFGYnBGaG9GYnBGaHBGPEZbcy1GLDYoRmFzRmJwRl5zRmJwRmlxRjxGW3FGY29GW3MtRiw2KEZhc0ZicEZec0ZicEZob0Y8RltzLUYsNiZGXHRGYnBGZXVGPEZbcS1GLDYmRlx0RmJwRmd0RjxGPEY8RmJwLUYvNiVRJGEyMUYnRjJGNUY8LUYsNiotRlxwNiRRIjRGJ0Y8RmJwRmR3RmJwRmhvRmJwRml3RjxGaXRGXHVGX3VGYXVGXXhGYHhGYnhGZXhGZ3hGaXhGW3lGXXhGYHhGYnhGZXhGZ3hGXXhGYHgvJSZhbGlnbkdRJWF4aXNGJy9GY3hRKWJhc2VsaW5lRicvRmZ4Rl51L0ZoeFEnfGZybGVmdHxockYnLyUvYWxpZ25tZW50c2NvcGVHRjQvJSxjb2x1bW53aWR0aEdRJWF1dG9GJy8lJndpZHRoR0ZdXGwvJStyb3dzcGFjaW5nR1EmMS4wZXhGJy8lLmNvbHVtbnNwYWNpbmdHUSYwLjhlbUYnLyUpcm93bGluZXNHUSVub25lRicvJSxjb2x1bW5saW5lc0dGaFxsLyUmZnJhbWVHRmhcbC8lLWZyYW1lc3BhY2luZ0dRLDAuNGVtfjAuNWV4RicvJSplcXVhbHJvd3NHRkAvJS1lcXVhbGNvbHVtbnNHRkAvJS1kaXNwbGF5c3R5bGVHRkAvJSVzaWRlR1EmcmlnaHRGJy8lMG1pbmxhYmVsc3BhY2luZ0dGZVxsRl14RmB4RjxGPC9JK21zZW1hbnRpY3NHRiRRKkNvbFZlY3RvckYnLyUlb3BlbkdRJyZsc3FiO0YnLyUmY2xvc2VHUScmcnNxYjtGJ0ZbXmxGPC1GUzYoLUYsNiYtRlg2OC1GZW42KC1GaG42Ki1GLDYoLUZbbzYpLUZccDYmRlt1Rl14RmB4RjwtRlxwNiZGXnBGXXhGYHhGPEZpdEZcdUZfdUZhdUZdeEZicC1GW282KS1GLDYoLUZTNiYtRiw2Li1GLDYoLUZmbzYlLUYvNidGam9GMkZdeEZgeEY1RmRfbEZfcEZicC1GLzYnRmpwRjJGXXhGYHhGNUZdeEZgeEY8LUY5Ni9RIitGJ0ZdeEZgeEY8Rj5GQUZDRkVGR0ZJRktGXnFGYHEtRiw2KC1GUzYmLUYsNigtRiw2KkZkX2xGYnAtRi82J0ZbckYyRl14RmB4RjVGYnBGZGBsRl14RmB4RjxGZmBsLUYsNigtRlM2Ji1GLDYoLUYsNigtRlxwNiZRIklGJ0ZdeEZgeEY8RmJwLUYvNidRJyYjOTY5O0YnRmpyRl14RmB4RjxGXXhGYHhGPC1GOTYvRl1zRl14RmB4RjxGPkZBRkNGRUZHRklGS0ZecUZgcS1GLzYnUScmIzk1ODtGJ0ZqckZdeEZgeEY8Rl14RmB4RjxGXXhGYHhGPEZicC1GLzYnRmNzRjJGXXhGYHhGNUZdeEZgeEY8Rl14RmB4RjxGXXhGYHhGPEZicEZiYGxGXXhGYHhGPEZmYGwtRiw2KC1GZm82JUZhYWxGZF9sRl9wRmJwRmRgbEZdeEZgeEY8RmZgbC1GLDYqRmVhbEZicEZmYmxGYnBGYWFsRl14RmB4RjxGYWJsLUYsNipGZF9sRmJwLUYvNidGXnRGMkZdeEZgeEY1RmJwLUZTNiYtRiw2Ki1GLDYqRltibEZicEZeYmxGYnBGY2JsRl14RmB4RjxGYWJsLUYsNihGYF9sRmJwLUYsNiYtRmZvNiVGY2JsRmRfbEZfcEZdeEZgeEY8Rl14RmB4RjxGZmBsLUYsNihGYF9sRmJwLUYsNiYtRmZvNiVGXmJsRmRfbEZfcEZdeEZgeEY8Rl14RmB4RjxGXXhGYHhGPEZdeEZgeEY8Rl14RmB4RjxGXXhGYHhGPEZdeEZgeEY8RmJwLUZTNiYtRiw2Li1GLDYqRmRfbEZicC1GLzYnRl92RjJGXXhGYHhGNUZicC1GZm82JS1GLzYnRmR2RjJGXXhGYHhGNUZkX2xGX3BGXXhGYHhGPEZmYGxGaWFsRmZgbC1GLzYnUScmIzk1NjtGJ0ZqckZdeEZgeEY8RmZgbC1GLDYoRmBfbEZicC1GLDYmLUYvNidGXHdGMkZdeEZgeEY1Rl14RmB4RjxGXXhGYHhGPEZhYmwtRiw2KEZgX2xGYnAtRiw2Ji1GLzYnRmF3RjJGXXhGYHhGNUZdeEZgeEY8Rl14RmB4RjxGXXhGYHhGPEZdeEZgeEY8Rl14RmB4RjwtRiw2KC1GLzYnUSomIzk0ODsyMDJGJ0YyRl14RmB4RjVGYnAtRmZvNiUtRlM2Ji1GLDYoRmJgbEZmYGxGYWFsRl14RmB4RjxGXXhGYHhGPEZkX2xGX3BGXXhGYHhGPEZpdEZcdUZfdUZhdUZdeEZdeEZgeEY8Rl14RmB4RmJ4RmV4Rmd4Rml4Rlt5Rl14RmB4RmJ4RmV4Rmd4LUZlbjYoLUZobjYqLUYsNigtRltvNilGYl9sLUZccDYmRmBbbEZdeEZgeEY8Rml0Rlx1Rl91RmF1Rl14RmJwLUZbbzYpLUYsNigtRlM2Ji1GLDY4LUYsNixGW2JsRmJwRmFhbEZicEZmYmxGYnBGXmJsRl14RmB4RjxGZmBsLUYsNixGW2JsRmJwRmJgbEZicEZmYmxGYnBGXmJsRl14RmB4RjxGYWJsLUYsNiwtRiw2KEZkX2xGYnBGW2JsRl14RmB4RjxGYnBGYGNsRmJwRl5ibEZicEZjYmxGXXhGYHhGPEZmYGxGaGJsRmZgbC1GLDYsRmRfbEZicEZhYWxGYnBGYmBsRmJwRmRgbEZdeEZgeEY8RmFibC1GLDYqRmZibEZicEZjYmxGYnBGYWFsRl14RmB4RjxGZmBsRl5gbEZhYmwtRiw2KkZmYmxGYnBGY2JsRmJwRmJgbEZdeEZgeEY8RmFibC1GLDYoRmBjbEZicEZiZGxGXXhGYHhGPEZmYGwtRiw2KEZgY2xGYnBGXGRsRl14RmB4RjxGXXhGYHhGPEZdeEZgeEY8RmJwLUYvNidGW1tsRjJGXXhGYHhGNUZdeEZgeEY8LUYsNipGYWZsRmJwRmJgbEZicEZmZmxGXXhGYHhGPEZpdEZcdUZfdUZhdUZdeEZdeEZgeEY8Rl14RmB4RmJ4RmV4Rmd4Rml4Rlt5Rl14RmB4RmJ4RmV4Rmd4Rl14RmB4RmFbbEZkW2xGZltsRmdbbEZpW2xGW1xsRl5cbEZgXGxGY1xsRmZcbEZpXGxGW11sRl1dbEZgXWxGYl1sRmRdbEZmXWxGaV1sRl14RmB4RjxGXXhGYHhGPC9GX15sUSJbRicvRmJebFEiXUYn">LV9JLFR5cGVzZXR0aW5nRzYkJSpwcm90ZWN0ZWRHSShfc3lzbGliRzYiSSxtcHJpbnRzbGFzaEdGKDYkNyM+SSV3MjAyR0YoWColIUdGKEYoW2dsISMlISEhIiMiIy1JJm1mcmFjRzYkRiYvSSttb2R1bGVuYW1lR0YoRiQ2JC1JJW1yb3dHRjI2JS1JKG1mZW5jZWRHRjI2Iy1GNzYrLUY3NiUtSSVtc3VwR0YyNiQtSSNtaUdGMjYjUSRhMTJGKC1JI21uR0YyNiNRIjJGKC1JI21vR0YyNiNRMSZJbnZpc2libGVUaW1lcztGKC1GRDYjUSRiMjBGKC1GTDYjUScmcGx1cztGKC1GNzYlLUY6NiMtRjc2JS1GNzYnRkdGSy1GRDYjUSRGMTJGKEZLRk9GUi1GNzYlLUY6NiMtRjc2JS1GNzYlLUZINiNRLSZJbWFnaW5hcnlJO0YoRkstRkQ2I1EoJm9tZWdhO0YoLUZMNiNRKCZtaW51cztGKC1GRDYjUSUmeGk7RihGSy1GRDYjUSRiMTFGKEZLRkNGUi1GNzYlLUZBNiRGZ25GR0ZLRk9GUi1GNzYnRlxvRktGXnBGS0ZnbkZoby1GNzYnRkdGSy1GRDYjUSRiMDJGKEZLLUY6NiMtRjc2Jy1GNzYnRmJvRktGZW9GS0ZbcEZoby1GMTYkLUZBNiRGW3BGR0ZHRlItRjE2JC1GQTYkRmVvRkdGR0ZLLUY6NiMtRjc2Ky1GNzYnRkdGSy1GRDYjUSNkMkYoRkstRkE2JC1GRDYjUSNrMEYoRkdGUkZgb0ZSLUZENiNRJSZtdTtGKEZSLUYxNiQtRkQ2I1EkRjExRihGR0Zoby1GMTYkLUZENiNRJGEyMkYoRkctRjc2J0ZHRkstRkQ2I1ErJmRlbHRhOzIwMkYoRkstRkE2JC1GOjYjLUY3NiVGQ0ZSRmduRkctRjE2JC1GNzYlLUY6NiMtRjc2NS1GNzYpRmJvRktGZ25GS0ZecEZLRmVvRlItRjc2KUZib0ZLRkNGS0ZecEZLRmVvRmhvLUY3NitGR0ZLRmJvRktGaXBGS0Zlb0ZLRltwRlJGYXBGUi1GNzYpRkdGS0ZnbkZLRkNGS0ZPRmhvLUY3NidGXnBGS0ZbcEZLRmduRlJGPkZoby1GNzYnRl5wRktGW3BGS0ZDRmhvLUY3NiVGaXBGS0ZocUZSLUY3NiVGaXBGS0ZkcUZLLUZENiNRJGEyMUYoLUY3NiktRkg2I1EiNEYoRktGZ3NGS0ZDRktGXHQ3Iy0mSSdWZWN0b3JHRiU2I0knY29sdW1uR0YoNiMvSSQlaWRHRigiNWdrPTssdipbJCpvJA==</Equation></Text-field>
</Output>
</Group>
</Section>
<Section collapsed="false" isCollapsible="true" drawButton="true" MultipleChoiceAnswerIndex="-1" MultipleChoiceRandomizeChoices="false" TrueFalseAnswerIndex="-1" EssayAnswerRows="5" EssayAnswerColumns="60"><Title><Text-field style="Heading 2" layout="Heading 2">w11</Text-field></Title>
<Group labelreference="L557" drawlabel="true">
<Input><Text-field prompt="&gt; " style="Maple Input" layout="Normal">M:=simplify(2*mu-L):</Text-field>
</Input>
</Group>
<Group labelreference="L555" drawlabel="true">
<Input><Text-field prompt="&gt; " style="Maple Input" layout="Normal">tdelta11:=M[1,1]*M[2,2]-M[1,2]*M[2,1]:</Text-field>
</Input>
</Group>
<Group labelreference="L552" drawlabel="true">
<Input><Text-field prompt="&gt; " style="Maple Input" layout="Normal">IM:=Matrix([[M[2,2],-M[1,2]],[-M[2,1],M[1,1]]]):</Text-field>
</Input>
</Group>
<Group hide-input="false" labelreference="L551" drawlabel="true">
<Input><Text-field prompt="&gt; " style="Maple Input" layout="Normal">simplify(IM.M/tdelta11);</Text-field>
</Input>
<Output><Text-field style="2D Output" layout="Maple Output"><Equation executable="false" style="2D Output" display="LUkqbWNvbXBsZXRlRzYjL0krbW9kdWxlbmFtZUc2IkksVHlwZXNldHRpbmdHSShfc3lzbGliR0YnNiQtSShtZmVuY2VkR0YkNigtSSVtcm93R0YkNiYtSSdtdGFibGVHRiQ2OC1JJG10ckdGJDYpLUkkbXRkR0YkNiotSSNtbkdGJDYkUSIxRicvJSxtYXRodmFyaWFudEdRJ25vcm1hbEYnLyUrZm9yZWdyb3VuZEdRKFswLDAsMF1GJy8lKXJlYWRvbmx5R1EmZmFsc2VGJy8lKXJvd2FsaWduR1EhRicvJSxjb2x1bW5hbGlnbkdGSS8lK2dyb3VwYWxpZ25HRkkvJShyb3dzcGFuR0Y9LyUrY29sdW1uc3BhbkdGPS1GODYqLUY7NiRRIjBGJ0Y+RkFGREZHRkpGTEZORlBGQUZERkdGSkZMLUY1NilGUkY3RkFGREZHRkpGTEZBRkQvJSZhbGlnbkdRJWF4aXNGJy9GSFEpYmFzZWxpbmVGJy9GS1EnY2VudGVyRicvRk1RJ3xmcmxlZnR8aHJGJy8lL2FsaWdubWVudHNjb3BlR1EldHJ1ZUYnLyUsY29sdW1ud2lkdGhHUSVhdXRvRicvJSZ3aWR0aEdGYW8vJStyb3dzcGFjaW5nR1EmMS4wZXhGJy8lLmNvbHVtbnNwYWNpbmdHUSYwLjhlbUYnLyUpcm93bGluZXNHUSVub25lRicvJSxjb2x1bW5saW5lc0dGXHAvJSZmcmFtZUdGXHAvJS1mcmFtZXNwYWNpbmdHUSwwLjRlbX4wLjVleEYnLyUqZXF1YWxyb3dzR0ZGLyUtZXF1YWxjb2x1bW5zR0ZGLyUtZGlzcGxheXN0eWxlR0ZGLyUlc2lkZUdRJnJpZ2h0RicvJTBtaW5sYWJlbHNwYWNpbmdHRmlvRkFGREY+Rj4vSSttc2VtYW50aWNzR0YkUSdNYXRyaXhGJy8lJW9wZW5HUScmbHNxYjtGJy8lJmNsb3NlR1EnJnJzcWI7RidGX3EtRiw2KC1GLzYmLUYyNjgtRjU2KS1GODYqLUY7NiZGPUZBRkRGPkZBRkRGR0ZKRkxGTkZQLUY4NiotRjs2JkZWRkFGREY+RkFGREZHRkpGTEZORlBGQUZERkdGSkZMLUY1NilGZHJGYHJGQUZERkdGSkZMRkFGREZZRmZuL0ZLRlxxRmpuRlxvRl9vRmJvRmRvRmdvRmpvRl1wRl9wRmFwRmRwRmZwRmhwRmpwRl1xRkFGREY+RkFGREY+L0ZjcVEiW0YnL0ZmcVEiXUYn">LV9JLFR5cGVzZXR0aW5nRzYkJSpwcm90ZWN0ZWRHSShfc3lzbGliRzYiSSxtcHJpbnRzbGFzaEdGKDYkNyMtSSdSVEFCTEVHRig2JSI1Wzo+Myx2KlskKm8kLUknTUFUUklYR0YoNiM3JDckLUkjbW5HNiRGJi9JK21vZHVsZW5hbWVHRihGJDYjUSIxRigtRjY2I1EiMEYoNyRGPEY1SSdNYXRyaXhHRiU3Iy1GQDYjL0kkJWlkR0YoRi8=</Equation></Text-field>
</Output>
</Group>
<Group hide-input="false" labelreference="L554" drawlabel="true">
<Input><Text-field prompt="&gt; " style="Maple Input" layout="Normal">w110:=simplify(subs(k=0,IM).h110)/delta110;</Text-field>
</Input>
<Output><Text-field style="2D Output" layout="Maple Output"><Equation executable="false" style="2D Output" display="LUkqbWNvbXBsZXRlRzYjL0krbW9kdWxlbmFtZUc2IkksVHlwZXNldHRpbmdHSShfc3lzbGliR0YnNiQtSSVtcm93R0YkNiYtSSNtaUdGJDYlUSV3MTEwRicvJSdpdGFsaWNHUSV0cnVlRicvJSxtYXRodmFyaWFudEdRJ2l0YWxpY0YnLUkjbW9HRiQ2LVEpJkFzc2lnbjtGJy9GNlEnbm9ybWFsRicvJSZmZW5jZUdRJmZhbHNlRicvJSpzZXBhcmF0b3JHRkAvJSlzdHJldGNoeUdGQC8lKnN5bW1ldHJpY0dGQC8lKGxhcmdlb3BHRkAvJS5tb3ZhYmxlbGltaXRzR0ZALyUnYWNjZW50R0ZALyUnbHNwYWNlR1EsMC4yNzc3Nzc4ZW1GJy8lJ3JzcGFjZUdGTy1JKG1mZW5jZWRHRiQ2KC1GLDYmLUknbXRhYmxlR0YkNjgtSSRtdHJHRiQ2KC1JJG10ZEdGJDYqLUkmbWZyYWNHRiQ2KC1GLDYoLUZTNiQtRiw2KC1GLzYlUSRGMTFGJ0YyRjUtRjk2LVEoJm1pbnVzO0YnRjxGPkZBRkNGRUZHRklGSy9GTlEsMC4yMjIyMjIyZW1GJy9GUUZqby1GLzYlUSRhMjJGJ0YyRjUtRjk2LVEnJnBsdXM7RidGPEY+RkFGQ0ZFRkdGSUZLRmlvRltwLUYsNiYtSSNtbkdGJDYkUSIyRidGPC1GOTYtUTEmSW52aXNpYmxlVGltZXM7RidGPEY+RkFGQ0ZFRkdGSUZLL0ZOUSYwLjBlbUYnL0ZRRlxxLUYvNiVRJSZtdTtGJy9GM0ZARjxGPEY8RjxGaHAtRlM2JC1GLDYwLUYsNiYtSSVtc3VwR0YkNiUtRi82JVEkRjEyRidGMkY1RmRwLyUxc3VwZXJzY3JpcHRzaGlmdEdRIjBGJ0ZocC1GLzYlUSRiMjBGJ0YyRjVGPEZfcC1GLDYqRmRwRmhwRltyRmhwLUYvNiVRJGExMkYnRjJGNUZocEZhckY8RmZvLUYsNigtRi82JVEkYjExRidGMkY1RmhwLUYvNiVRJSZ4aTtGJ0ZhcUY8RmhwRltyRjxGX3AtRiw2Ji1GaXE2JUZmckZkcEZeckZocEZhckY8RmZvLUYsNihGW3NGaHBGXnNGaHBGZnJGPEZfcC1GLDYmLUYvNiVRJGIwMkYnRjJGNUZocC1GaXE2JS1GLzYlUSgmb21lZ2E7RidGYXFGPEZkcEZeckY8Rl9wLUYsNiZGaXNGaHAtRmlxNiVGXnNGZHBGXnJGPEY8RjxGaHAtRlM2JC1GLDYmLUZpcTYlLUYvNiVRImhGJ0YyRjVGZHBGXnJGX3AtRmlxNiUtRi82JVEjazBGJ0YyRjVGZHBGXnJGPEY8RjwtRiw2Ki1GZXA2JFEiOEYnRjxGaHAtRi82JVErJmRlbHRhOzExMEYnRjJGNUZocEZpdEZocC1GaXE2JS1GUzYkLUYsNiZGZnJGX3BGW3JGPEY8RmRwRl5yRjwvJS5saW5ldGhpY2tuZXNzR1EiMUYnLyUrZGVub21hbGlnbkdRJ2NlbnRlckYnLyUpbnVtYWxpZ25HRmZ2LyUpYmV2ZWxsZWRHRkAvJStmb3JlZ3JvdW5kR1EoWzAsMCwwXUYnLyUpcmVhZG9ubHlHRkAvJSlyb3dhbGlnbkdRIUYnLyUsY29sdW1uYWxpZ25HRmJ3LyUrZ3JvdXBhbGlnbkdGYncvJShyb3dzcGFuR0Zjdi8lK2NvbHVtbnNwYW5HRmN2Rlt3Rl53RmB3RmN3RmV3LUZlbjYoLUZobjYqLUZbbzYoLUYsNigtRlM2JC1GLDYsRmFzRl9wLUYsNiYtRlM2JC1GLDYmLUYsNihGZHBGaHBGW3JGaHBGYXJGPEZmby1GLDYmRltzRmhwRl5zRjxGPEY8RmhwRmZyRjxGX3BGZnFGZm9GaXJGX3AtRiw2Ji1GUzYkLUYsNiZGXHRGX3BGY3RGPEY8RmhwRmlzRjxGPEY8RmhwRmV0RmhwLUYvNiVRJGEyMUYnRjJGNUY8LUYsNixGZXVGaHBGaHVGaHBGXXZGaHBGZnJGaHBGaXRGPEZhdkZkdkZndkZpdkZbd0Zed0Zgd0Zjd0Zld0Znd0Zpd0Zbd0Zed0Zgd0Zjd0Zld0Zbd0Zedy8lJmFsaWduR1ElYXhpc0YnL0Zhd1EpYmFzZWxpbmVGJy9GZHdGZnYvRmZ3USd8ZnJsZWZ0fGhyRicvJS9hbGlnbm1lbnRzY29wZUdGNC8lLGNvbHVtbndpZHRoR1ElYXV0b0YnLyUmd2lkdGhHRmh6LyUrcm93c3BhY2luZ0dRJjEuMGV4RicvJS5jb2x1bW5zcGFjaW5nR1EmMC44ZW1GJy8lKXJvd2xpbmVzR1Elbm9uZUYnLyUsY29sdW1ubGluZXNHRmNbbC8lJmZyYW1lR0ZjW2wvJS1mcmFtZXNwYWNpbmdHUSwwLjRlbX4wLjVleEYnLyUqZXF1YWxyb3dzR0ZALyUtZXF1YWxjb2x1bW5zR0ZALyUtZGlzcGxheXN0eWxlR0ZALyUlc2lkZUdRJnJpZ2h0RicvJTBtaW5sYWJlbHNwYWNpbmdHRmBbbEZbd0Zed0Y8RjwvSSttc2VtYW50aWNzR0YkUSpDb2xWZWN0b3JGJy8lJW9wZW5HUScmbHNxYjtGJy8lJmNsb3NlR1EnJnJzcWI7RidGZlxsRjwtRlM2KC1GLDYmLUZYNjgtRmVuNigtRmhuNiotRiw2KC1GW282KS1GZXA2JkZjdkZbd0Zed0Y8LUZlcDYmRmd1Rlt3Rl53RjxGYXZGZHZGZ3ZGaXZGW3dGaHAtRltvNiktRiw2Ki1GUzYmLUYsNiotRi82J0Zlb0YyRlt3Rl53RjUtRjk2L0Zob0Zbd0Zed0Y8Rj5GQUZDRkVGR0ZJRktGaW9GW3AtRi82J0ZecEYyRlt3Rl53RjUtRjk2L1EiK0YnRlt3Rl53RjxGPkZBRkNGRUZHRklGS0Zpb0ZbcC1GLDYoLUZlcDYmRmdwRlt3Rl53RjxGaHAtRi82J1EnJiM5NTY7RidGYXFGW3dGXndGPEZbd0Zed0Y8Rlt3Rl53RjxGW3dGXndGPEZocC1GUzYmLUYsNjItRiw2KC1GaXE2JS1GLzYnRl1yRjJGW3dGXndGNUZkX2xGXnJGaHAtRi82J0ZjckYyRlt3Rl53RjVGW3dGXndGPEZfX2wtRiw2LEZkX2xGaHBGYWBsRmhwLUYvNidGaHJGMkZbd0Zed0Y1RmhwRmNgbEZbd0Zed0Y8RltfbC1GLDYqRmFgbEZocC1GLzYnRl1zRjJGW3dGXndGNUZocC1GLzYnUScmIzk1ODtGJ0ZhcUZbd0Zed0Y8Rlt3Rl53RjxGX19sLUYsNigtRmlxNiVGZ2BsRmRfbEZeckZocEZjYGxGW3dGXndGPEZbX2wtRiw2KkZnYGxGaHBGW2FsRmhwRl1hbEZbd0Zed0Y8Rl9fbC1GLDYoLUYvNidGW3RGMkZbd0Zed0Y1RmhwLUZpcTYlLUYvNidRJyYjOTY5O0YnRmFxRlt3Rl53RjxGZF9sRl5yRlt3Rl53RjxGX19sLUYsNihGaGFsRmhwLUZpcTYlRl1hbEZkX2xGXnJGW3dGXndGPEZbd0Zed0Y8Rlt3Rl53RjxGaHAtRlM2Ji1GLDYoLUYsNiYtRmlxNiUtRi82J0ZddUYyRlt3Rl53RjVGZF9sRl5yRlt3Rl53RjxGX19sLUYsNiYtRmlxNiUtRi82J0ZidUYyRlt3Rl53RjVGZF9sRl5yRlt3Rl53RjxGW3dGXndGPEZbd0Zed0Y8Rlt3Rl53RjwtRiw2Ki1GLzYnUSomIzk0ODsxMTBGJ0YyRlt3Rl53RjVGaHBGaWJsRmhwLUZpcTYlLUZTNiYtRiw2KEZnYGxGX19sRmFgbEZbd0Zed0Y8Rlt3Rl53RjxGZF9sRl5yRlt3Rl53RjxGYXZGZHZGZ3ZGaXZGW3dGW3dGXndGPEZbd0Zed0Zgd0Zjd0Zld0Znd0Zpd0Zbd0Zed0Zgd0Zjd0Zldy1GZW42KC1GaG42Ki1GLDYoRltebEZocC1GW282KS1GLDYqLUZTNiYtRiw2LkZgYWxGX19sLUYsNigtRlM2Ji1GLDYoLUYsNipGZF9sRmhwRmFgbEZocEZjYGxGW3dGXndGPEZbX2wtRiw2KEZbYWxGaHBGXWFsRlt3Rl53RjxGW3dGXndGPEZbd0Zed0Y8RmhwRmdgbEZbd0Zed0Y8Rl9fbEZdYGxGW19sLUYsNipGW2FsRmhwRl1hbEZocEZhYGxGW3dGXndGPEZfX2wtRiw2KC1GUzYmLUYsNigtRiw2JkZqYWxGW3dGXndGPEZfX2wtRiw2JkZhYmxGW3dGXndGPEZbd0Zed0Y8Rlt3Rl53RjxGaHBGaGFsRlt3Rl53RjxGW3dGXndGPEZbd0Zed0Y8RmhwRmNibEZocC1GLzYnRml5RjJGW3dGXndGNUZbd0Zed0Y8LUYsNixGZWNsRmhwRmpjbEZocEZnYGxGaHBGaWJsRlt3Rl53RjxGYXZGZHZGZ3ZGaXZGW3dGW3dGXndGPEZbd0Zed0Zgd0Zjd0Zld0Znd0Zpd0Zbd0Zed0Zgd0Zjd0Zld0Zbd0Zed0ZcekZfekZhekZiekZkekZmekZpekZbW2xGXltsRmFbbEZkW2xGZltsRmhbbEZbXGxGXVxsRl9cbEZhXGxGZFxsRlt3Rl53RjxGW3dGXndGPC9GalxsUSJbRicvRl1dbFEiXUYn">LV9JLFR5cGVzZXR0aW5nRzYkJSpwcm90ZWN0ZWRHSShfc3lzbGliRzYiSSxtcHJpbnRzbGFzaEdGKDYkNyM+SSV3MTEwR0YoWColIUdGKEYoW2dsISMlISEhIiMiIy1JJm1mcmFjRzYkRiYvSSttb2R1bGVuYW1lR0YoRiQ2JC1JJW1yb3dHRjI2Jy1JKG1mZW5jZWRHRjI2Iy1GNzYnLUkjbWlHRjI2I1EkRjExRigtSSNtb0dGMjYjUSgmbWludXM7RigtRj82I1EkYTIyRigtRkM2I1EnJnBsdXM7RigtRjc2JS1JI21uR0YyNiNRIjJGKC1GQzYjUTEmSW52aXNpYmxlVGltZXM7RigtRj82I1ElJm11O0YoRlItRjo2Iy1GNzYvLUY3NiUtSSVtc3VwR0YyNiQtRj82I1EkRjEyRihGTkZSLUY/NiNRJGIyMEYoRkktRjc2KUZORlJGW29GUi1GPzYjUSRhMTJGKEZSRl5vRkItRjc2Jy1GPzYjUSRiMTFGKEZSLUY/NiNRJSZ4aTtGKEZSRltvRkktRjc2JS1GaW42JEZjb0ZORlJGXm9GQi1GNzYnRmhvRlJGW3BGUkZjb0ZJLUY3NiUtRj82I1EkYjAyRihGUi1GaW42JC1GPzYjUSgmb21lZ2E7RihGTkZJLUY3NiVGZnBGUi1GaW42JEZbcEZORlItRjo2Iy1GNzYlLUZpbjYkLUY/NiNRImhGKEZORkktRmluNiQtRj82I1EjazBGKEZOLUY3NiktRk82I1EiOEYoRlItRj82I1ErJmRlbHRhOzExMEYoRlJGZnFGUi1GaW42JC1GOjYjLUY3NiVGY29GSUZbb0ZOLUYxNiQtRjc2Jy1GOjYjLUY3NitGXnBGSS1GNzYlLUY6NiMtRjc2JS1GNzYnRk5GUkZbb0ZSRl5vRkItRjc2JUZob0ZSRltwRlJGY29GSUZmbkZCRmZvRkktRjc2JS1GOjYjLUY3NiVGaXBGSUZgcUZSRmZwRlJGYnFGUi1GPzYjUSRhMjFGKC1GNzYrRmJyRlJGZXJGUkZqckZSRmNvRlJGZnE3Iy0mSSdWZWN0b3JHRiU2I0knY29sdW1uR0YoNiMvSSQlaWRHRigiNV8hKT0zLHYqWyQqbyQ=</Equation></Text-field>
</Output>
</Group>
<Group hide-input="false" labelreference="L553" drawlabel="true">
<Input><Text-field prompt="&gt; " style="Maple Input" layout="Normal">w111:=simplify(subs(k=k0,IM).h111)/delta111;</Text-field>
</Input>
<Output><Text-field style="2D Output" layout="Maple Output"><Equation executable="false" style="2D Output" display="LUkqbWNvbXBsZXRlRzYjL0krbW9kdWxlbmFtZUc2IkksVHlwZXNldHRpbmdHSShfc3lzbGliR0YnNiQtSSVtcm93R0YkNiYtSSNtaUdGJDYlUSV3MTExRicvJSdpdGFsaWNHUSV0cnVlRicvJSxtYXRodmFyaWFudEdRJ2l0YWxpY0YnLUkjbW9HRiQ2LVEpJkFzc2lnbjtGJy9GNlEnbm9ybWFsRicvJSZmZW5jZUdRJmZhbHNlRicvJSpzZXBhcmF0b3JHRkAvJSlzdHJldGNoeUdGQC8lKnN5bW1ldHJpY0dGQC8lKGxhcmdlb3BHRkAvJS5tb3ZhYmxlbGltaXRzR0ZALyUnYWNjZW50R0ZALyUnbHNwYWNlR1EsMC4yNzc3Nzc4ZW1GJy8lJ3JzcGFjZUdGTy1JKG1mZW5jZWRHRiQ2KC1GLDYmLUknbXRhYmxlR0YkNjgtSSRtdHJHRiQ2KC1JJG10ZEdGJDYqLUYsNiUtRjk2LVEqJnVtaW51czA7RidGPEY+RkFGQ0ZFRkdGSUZLL0ZOUSwwLjIyMjIyMjJlbUYnL0ZRRmBvLUkmbWZyYWNHRiQ2KC1GLDYoLUZTNiQtRiw2Ki1GLDYmLUYvNiVRI2QyRidGMkY1LUY5Ni1RMSZJbnZpc2libGVUaW1lcztGJ0Y8Rj5GQUZDRkVGR0ZJRksvRk5RJjAuMGVtRicvRlFGZHAtSSVtc3VwR0YkNiUtRi82JVEjazBGJ0YyRjUtSSNtbkdGJDYkUSIyRidGPC8lMXN1cGVyc2NyaXB0c2hpZnRHUSIwRidGPC1GOTYtUScmcGx1cztGJ0Y8Rj5GQUZDRkVGR0ZJRktGX29GYW8tRi82JVEkRjExRidGMkY1LUY5Ni1RKCZtaW51cztGJ0Y8Rj5GQUZDRkVGR0ZJRktGX29GYW8tRi82JVEkYTIyRidGMkY1RmNxLUYsNiZGXHFGYHAtRi82JVElJm11O0YnL0YzRkBGPEY8RjxGPEZgcC1GLzYlUSVpbnQzRidGMkY1RmBwLUZTNiQtRiw2LC1GLDYmLUZncDYlLUYvNiVRJEYxMkYnRjJGNUZccUZgcUZgcC1GLzYlUSRiMjBGJ0YyRjVGPEZjcS1GLDYmLUZTNiQtRiw2Ji1GLDYoRlxxRmBwLUYvNiVRJGExMkYnRjJGNUZgcEZjc0Y8RmlxLUYsNiYtRi82JVEkYjExRidGMkY1RmBwLUYvNiVRJSZ4aTtGJ0ZkckY8RjxGPEY8RmBwRmBzRjxGY3EtRiw2Ji1GZ3A2JUZedEZccUZgcUZgcEZjc0Y8RmlxLUYsNihGY3RGYHBGZnRGYHBGXnRGPEZjcS1GLDYmLUZTNiQtRiw2Ji1GZ3A2JS1GLzYlUSgmb21lZ2E7RidGZHJGPEZccUZgcUZjcS1GZ3A2JUZmdEZccUZgcUY8RjxGYHAtRi82JVEkYjAyRidGMkY1RjxGPEY8RjwtRiw2Ki1GXXE2JFEiNEYnRjxGYHAtRi82JVErJmRlbHRhOzExMUYnRjJGNUZgcC1GLzYlUSJjRidGMkY1RmBwLUZncDYlLUZTNiQtRiw2JkZedEZjcUZgc0Y8RjxGXHFGYHFGPC8lLmxpbmV0aGlja25lc3NHUSIxRicvJStkZW5vbWFsaWduR1EnY2VudGVyRicvJSludW1hbGlnbkdGZXcvJSliZXZlbGxlZEdGQEY8LyUrZm9yZWdyb3VuZEdRKFswLDAsMF1GJy8lKXJlYWRvbmx5R0ZALyUpcm93YWxpZ25HUSFGJy8lLGNvbHVtbmFsaWduR0ZheC8lK2dyb3VwYWxpZ25HRmF4LyUocm93c3BhbkdGYncvJStjb2x1bW5zcGFuR0Zid0Zqd0ZdeEZfeEZieEZkeC1GZW42KC1GaG42Ki1GLDYlRlxvLUZjbzYoLUYsNigtRi82JVEkYTIxRidGMkY1RmBwLUZTNiQtRiw2LEZpdEZjcS1GLDYmLUZTNiQtRiw2Ji1GLDYoRlxxRmBwRmBzRmBwRmNzRjxGaXFGYXRGPEY8RmBwRl50RjxGY3FGXHNGaXEtRiw2KEZjdEZgcEZmdEZgcEZgc0Y8RmNxRl91RjxGPEZgcEZlckY8LUYsNixGYXZGYHBGZHZGYHBGXHdGYHBGXnRGYHBGZ3ZGPEZgd0Zjd0Zmd0Zod0Y8Rmp3Rl14Rl94RmJ4RmR4RmZ4Rmh4Rmp3Rl14Rl94RmJ4RmR4Rmp3Rl14LyUmYWxpZ25HUSVheGlzRicvRmB4USliYXNlbGluZUYnL0ZjeEZldy9GZXhRJ3xmcmxlZnR8aHJGJy8lL2FsaWdubWVudHNjb3BlR0Y0LyUsY29sdW1ud2lkdGhHUSVhdXRvRicvJSZ3aWR0aEdGY1tsLyUrcm93c3BhY2luZ0dRJjEuMGV4RicvJS5jb2x1bW5zcGFjaW5nR1EmMC44ZW1GJy8lKXJvd2xpbmVzR1Elbm9uZUYnLyUsY29sdW1ubGluZXNHRl5cbC8lJmZyYW1lR0ZeXGwvJS1mcmFtZXNwYWNpbmdHUSwwLjRlbX4wLjVleEYnLyUqZXF1YWxyb3dzR0ZALyUtZXF1YWxjb2x1bW5zR0ZALyUtZGlzcGxheXN0eWxlR0ZALyUlc2lkZUdRJnJpZ2h0RicvJTBtaW5sYWJlbHNwYWNpbmdHRltcbEZqd0ZdeEY8RjwvSSttc2VtYW50aWNzR0YkUSpDb2xWZWN0b3JGJy8lJW9wZW5HUScmbHNxYjtGJy8lJmNsb3NlR1EnJnJzcWI7RidGYV1sRjwtRlM2KC1GLDYmLUZYNjgtRmVuNigtRmhuNiotRiw2Jy1GOTYvRl5vRmp3Rl14RjxGPkZBRkNGRUZHRklGS0Zfb0Zhby1GLDYoLUZjbzYpLUZdcTYmRmJ3Rmp3Rl14RjwtRl1xNiZGY3ZGandGXXhGPEZgd0Zjd0Zmd0Zod0Zqd0ZgcC1GY282KS1GLDYqLUZTNiYtRiw2LC1GLDYoLUYvNidGX3BGMkZqd0ZdeEY1RmBwLUZncDYlLUYvNidGW3FGMkZqd0ZdeEY1LUZdcTYmRl9xRmp3Rl14RjxGYHFGandGXXhGPC1GOTYvUSIrRidGandGXXhGPEY+RkFGQ0ZFRkdGSUZLRl9vRmFvLUYvNidGaHFGMkZqd0ZdeEY1LUY5Ni9GW3JGandGXXhGPEY+RkFGQ0ZFRkdGSUZLRl9vRmFvLUYvNidGXnJGMkZqd0ZdeEY1RmJgbC1GLDYoRmBgbEZgcC1GLzYnUScmIzk1NjtGJ0ZkckZqd0ZdeEY8Rmp3Rl14RjxGandGXXhGPEZqd0ZdeEY8RmBwLUYvNidGZ3JGMkZqd0ZdeEY1RmBwLUZTNiYtRiw2Li1GLDYoLUZncDYlLUYvNidGYnNGMkZqd0ZdeEY1RmBgbEZgcUZgcC1GLzYnRmVzRjJGandGXXhGNUZqd0ZdeEY8RmJgbC1GLDYoLUZTNiYtRiw2KC1GLDYqRmBgbEZgcC1GLzYnRmB0RjJGandGXXhGNUZgcEZcYmxGandGXXhGPEZnYGwtRiw2KC1GLzYnRmV0RjJGandGXXhGNUZgcC1GLzYnUScmIzk1ODtGJ0ZkckZqd0ZdeEY8Rmp3Rl14RjxGandGXXhGPEZqd0ZdeEY8RmBwRmphbEZqd0ZdeEY8RmJgbC1GLDYoLUZncDYlRmZibEZgYGxGYHFGYHBGXGJsRmp3Rl14RjxGZ2BsLUYsNipGamJsRmBwRlxjbEZgcEZmYmxGandGXXhGPEZiYGwtRiw2KC1GUzYmLUYsNigtRiw2Ji1GZ3A2JS1GLzYnUScmIzk2OTtGJ0ZkckZqd0ZdeEY8RmBgbEZgcUZqd0ZdeEY8RmJgbC1GLDYmLUZncDYlRlxjbEZgYGxGYHFGandGXXhGPEZqd0ZdeEY8Rmp3Rl14RjxGYHAtRi82J0ZedkYyRmp3Rl14RjVGandGXXhGPEZqd0ZdeEY8Rmp3Rl14RjxGandGXXhGPC1GLDYqLUYvNidRKiYjOTQ4OzExMUYnRjJGandGXXhGNUZgcC1GLzYnRml2RjJGandGXXhGNUZgcC1GZ3A2JS1GUzYmLUYsNihGZmJsRmJgbEZqYWxGandGXXhGPEZqd0ZdeEY8RmBgbEZgcUZqd0ZdeEY8RmB3RmN3RmZ3Rmh3Rmp3Rmp3Rl14RjxGandGXXhGPEZqd0ZdeEZfeEZieEZkeEZmeEZoeEZqd0ZdeEZfeEZieEZkeC1GZW42KC1GaG42Ki1GLDYnRmZebC1GLDYoRmpebEZgcC1GY282KS1GLDYqLUYvNidGZnlGMkZqd0ZdeEY1RmBwLUZTNiYtRiw2LkZfY2xGYmBsLUYsNigtRlM2Ji1GLDYoLUYsNipGYGBsRmBwRmphbEZgcEZcYmxGandGXXhGPEZnYGxGaGJsRmp3Rl14RjxGandGXXhGPEZgcEZmYmxGandGXXhGPEZiYGxGZmFsRmdgbC1GLDYqRmpibEZgcEZcY2xGYHBGamFsRmp3Rl14RjxGYmBsRmVjbEZqd0ZdeEY8Rmp3Rl14RjxGYHBGYGFsRmp3Rl14RjwtRiw2LEZqZGxGYHBGYWVsRmBwRmZibEZgcEZdZWxGandGXXhGPEZgd0Zjd0Zmd0Zod0Zqd0Zqd0ZdeEY8Rmp3Rl14RjxGandGXXhGX3hGYnhGZHhGZnhGaHhGandGXXhGX3hGYnhGZHhGandGXXhGZ3pGanpGXFtsRl1bbEZfW2xGYVtsRmRbbEZmW2xGaVtsRlxcbEZfXGxGYVxsRmNcbEZmXGxGaFxsRmpcbEZcXWxGX11sRmp3Rl14RjxGandGXXhGPC9GZV1sUSJbRicvRmhdbFEiXUYn">LV9JLFR5cGVzZXR0aW5nRzYkJSpwcm90ZWN0ZWRHSShfc3lzbGliRzYiSSxtcHJpbnRzbGFzaEdGKDYkNyM+SSV3MTExR0YoWColIUdGKEYoW2dsISMlISEhIiMiIy1JJW1yb3dHNiRGJi9JK21vZHVsZW5hbWVHRihGJDYkLUkjbW9HRjI2I1EqJnVtaW51czA7RigtSSZtZnJhY0dGMjYkLUYxNictSShtZmVuY2VkR0YyNiMtRjE2KS1GMTYlLUkjbWlHRjI2I1EjZDJGKC1GNzYjUTEmSW52aXNpYmxlVGltZXM7RigtSSVtc3VwR0YyNiQtRkc2I1EjazBGKC1JI21uR0YyNiNRIjJGKC1GNzYjUScmcGx1cztGKC1GRzYjUSRGMTFGKC1GNzYjUSgmbWludXM7RigtRkc2I1EkYTIyRihGVy1GMTYlRlNGSi1GRzYjUSUmbXU7RihGSi1GRzYjUSVpbnQzRihGSi1GQDYjLUYxNistRjE2JS1GTjYkLUZHNiNRJEYxMkYoRlNGSi1GRzYjUSRiMjBGKEZXLUYxNiUtRkA2Iy1GMTYlLUYxNidGU0ZKLUZHNiNRJGExMkYoRkpGYHBGZ24tRjE2JS1GRzYjUSRiMTFGKEZKLUZHNiNRJSZ4aTtGKEZKRl1wRlctRjE2JS1GTjYkRltxRlNGSkZgcEZnbi1GMTYnRmBxRkpGY3FGSkZbcUZXLUYxNiUtRkA2Iy1GMTYlLUZONiQtRkc2I1EoJm9tZWdhO0YoRlNGVy1GTjYkRmNxRlNGSi1GRzYjUSRiMDJGKC1GMTYpLUZUNiNRIjRGKEZKLUZHNiNRKyZkZWx0YTsxMTFGKEZKLUZHNiNRImNGKEZKLUZONiQtRkA2Iy1GMTYlRltxRldGXXBGUy1GMTYkRjYtRjs2JC1GMTYnLUZHNiNRJGEyMUYoRkotRkA2Iy1GMTYrRmZxRlctRjE2JS1GQDYjLUYxNiUtRjE2J0ZTRkpGXXBGSkZgcEZnbkZecUZKRltxRldGaW9GZ24tRjE2J0ZgcUZKRmNxRkpGXXBGV0ZcckZKRmJvLUYxNitGXnNGSkZhc0ZKRmlzRkpGW3FGSkZkczcjLSZJJ1ZlY3RvckdGJTYjSSdjb2x1bW5HRig2Iy9JJCVpZEdGKCI1c3Y7Myx2KlskKm8k</Equation></Text-field>
</Output>
</Group>
<Group hide-input="false" labelreference="L556" drawlabel="true">
<Input><Text-field prompt="&gt; " style="Maple Input" layout="Normal">w112:=simplify(subs(k=2*k0,IM).h112)/delta112;</Text-field>
</Input>
<Output><Text-field style="2D Output" layout="Maple Output"><Equation executable="false" style="2D Output" display="LUkqbWNvbXBsZXRlRzYjL0krbW9kdWxlbmFtZUc2IkksVHlwZXNldHRpbmdHSShfc3lzbGliR0YnNiQtSSVtcm93R0YkNiYtSSNtaUdGJDYlUSV3MTEyRicvJSdpdGFsaWNHUSV0cnVlRicvJSxtYXRodmFyaWFudEdRJ2l0YWxpY0YnLUkjbW9HRiQ2LVEpJkFzc2lnbjtGJy9GNlEnbm9ybWFsRicvJSZmZW5jZUdRJmZhbHNlRicvJSpzZXBhcmF0b3JHRkAvJSlzdHJldGNoeUdGQC8lKnN5bW1ldHJpY0dGQC8lKGxhcmdlb3BHRkAvJS5tb3ZhYmxlbGltaXRzR0ZALyUnYWNjZW50R0ZALyUnbHNwYWNlR1EsMC4yNzc3Nzc4ZW1GJy8lJ3JzcGFjZUdGTy1JKG1mZW5jZWRHRiQ2KC1GLDYmLUknbXRhYmxlR0YkNjgtSSRtdHJHRiQ2KC1JJG10ZEdGJDYqLUYsNiUtRjk2LVEqJnVtaW51czA7RidGPEY+RkFGQ0ZFRkdGSUZLL0ZOUSwwLjIyMjIyMjJlbUYnL0ZRRmBvLUkmbWZyYWNHRiQ2KC1GLDYmLUZTNiQtRiw2Ki1GLDYmLUYvNiVRI2QyRidGMkY1LUY5Ni1RMSZJbnZpc2libGVUaW1lcztGJ0Y8Rj5GQUZDRkVGR0ZJRksvRk5RJjAuMGVtRicvRlFGZHAtSSVtc3VwR0YkNiUtRi82JVEjazBGJ0YyRjUtSSNtbkdGJDYkUSIyRidGPC8lMXN1cGVyc2NyaXB0c2hpZnRHUSIwRidGPC1GOTYtUScmcGx1cztGJ0Y8Rj5GQUZDRkVGR0ZJRktGX29GYW8tRmNvNigtRi82JVElJm11O0YnL0YzRkBGPEZccS8lLmxpbmV0aGlja25lc3NHUSIxRicvJStkZW5vbWFsaWduR1EnY2VudGVyRicvJSludW1hbGlnbkdGYXIvJSliZXZlbGxlZEdGQEZjcS1GY282KC1GLzYlUSRGMTFGJ0YyRjUtRl1xNiRRIjRGJ0Y8RlxyRl9yRmJyRmRyLUY5Ni1RKCZtaW51cztGJ0Y8Rj5GQUZDRkVGR0ZJRktGX29GYW8tRmNvNigtRi82JVEkYTIyRidGMkY1RltzRlxyRl9yRmJyRmRyRjxGPEZgcC1GUzYkLUYsNi1GXG8tRiw2Ji1GZ3A2JS1GLzYlUSRhMTJGJ0YyRjVGXHFGYHFGYHAtRi82JVEkYjIwRidGMkY1RjxGY3EtRiw2Ji1GUzYkLUYsNidGXG8tRiw2KEZccUZgcC1GLzYlUSRGMTJGJ0YyRjVGYHBGYXRGPEZjcS1GLDYmLUYvNiVRJGIxMUYnRjJGNUZgcC1GLzYlUSUmeGk7RidGW3JGPEY8RjxGPEZgcEZedEY8Rl5zLUYsNiYtRmdwNiVGXHVGXHFGYHFGYHBGYXRGPEZjcS1GLDYoRmF1RmBwRmR1RmBwRlx1RjxGXnMtRiw2Ji1GUzYkLUYsNiYtRmdwNiUtRi82JVEoJm9tZWdhO0YnRltyRjxGXHFGYHFGY3EtRmdwNiVGZHVGXHFGYHFGPEY8RmBwLUYvNiVRJGIwMkYnRjJGNUY8RjxGPEY8LUYsNiYtRi82JVErJmRlbHRhOzExMkYnRjJGNUZgcC1GZ3A2JS1GUzYkLUYsNiZGXnRGY3FGXHVGPEY8RlxxRmBxRjxGXHJGX3JGYnJGZHJGPC8lK2ZvcmVncm91bmRHUShbMCwwLDBdRicvJSlyZWFkb25seUdGQC8lKXJvd2FsaWduR1EhRicvJSxjb2x1bW5hbGlnbkdGX3gvJStncm91cGFsaWduR0ZfeC8lKHJvd3NwYW5HRl5yLyUrY29sdW1uc3BhbkdGXnJGaHdGW3hGXXhGYHhGYngtRmVuNigtRmhuNiotRmNvNigtRiw2Ji1GUzYkLUYsNixGanNGY3EtRiw2Ji1GUzYkLUYsNiZGanRGXnNGX3VGPEY8RmBwRl50RjxGY3FGZ3VGXnNGW3ZGY3FGXXZGPEY8RmBwLUYvNiVRJGEyMUYnRjJGNUY8LUYsNipGW3NGYHBGX3dGYHBGXnRGYHBGZHdGPEZcckZfckZickZkckZod0ZbeEZdeEZgeEZieEZkeEZmeEZod0ZbeEZdeEZgeEZieEZod0ZbeC8lJmFsaWduR1ElYXhpc0YnL0ZeeFEpYmFzZWxpbmVGJy9GYXhGYXIvRmN4USd8ZnJsZWZ0fGhyRicvJS9hbGlnbm1lbnRzY29wZUdGNC8lLGNvbHVtbndpZHRoR1ElYXV0b0YnLyUmd2lkdGhHRltbbC8lK3Jvd3NwYWNpbmdHUSYxLjBleEYnLyUuY29sdW1uc3BhY2luZ0dRJjAuOGVtRicvJSlyb3dsaW5lc0dRJW5vbmVGJy8lLGNvbHVtbmxpbmVzR0ZmW2wvJSZmcmFtZUdGZltsLyUtZnJhbWVzcGFjaW5nR1EsMC40ZW1+MC41ZXhGJy8lKmVxdWFscm93c0dGQC8lLWVxdWFsY29sdW1uc0dGQC8lLWRpc3BsYXlzdHlsZUdGQC8lJXNpZGVHUSZyaWdodEYnLyUwbWlubGFiZWxzcGFjaW5nR0ZjW2xGaHdGW3hGPEY8L0krbXNlbWFudGljc0dGJFEqQ29sVmVjdG9yRicvJSVvcGVuR1EnJmxzcWI7RicvJSZjbG9zZUdRJyZyc3FiO0YnRmlcbEY8LUZTNigtRiw2Ji1GWDY4LUZlbjYoLUZobjYqLUYsNictRjk2L0Zeb0Zod0ZbeEY8Rj5GQUZDRkVGR0ZJRktGX29GYW8tRmNvNiktRiw2KC1GUzYmLUYsNiwtRiw2KC1GLzYnRl9wRjJGaHdGW3hGNUZgcC1GZ3A2JS1GLzYnRltxRjJGaHdGW3hGNS1GXXE2JkZfcUZod0ZbeEY8RmBxRmh3Rlt4RjwtRjk2L1EiK0YnRmh3Rlt4RjxGPkZBRkNGRUZHRklGS0Zfb0Zhby1GLDYoLUZjbzYpLUZdcTYmRl5yRmh3Rlt4RjxGYF9sRlxyRl9yRmJyRmRyRmh3RmBwLUYsNiYtRi82J1EnJiM5NTY7RidGW3JGaHdGW3hGPEZod0ZbeEY8Rmh3Rlt4RjxGYl9sLUYsNigtRmNvNilGaV9sLUZdcTYmRl1zRmh3Rlt4RjxGXHJGX3JGYnJGZHJGaHdGYHAtRiw2Ji1GLzYnRmpyRjJGaHdGW3hGNUZod0ZbeEY8Rmh3Rlt4RjwtRjk2L0Zgc0Zod0ZbeEY8Rj5GQUZDRkVGR0ZJRktGX29GYW8tRiw2KEZiYGxGYHAtRiw2Ji1GLzYnRmVzRjJGaHdGW3hGNUZod0ZbeEY8Rmh3Rlt4RjxGaHdGW3hGPEZod0ZbeEY8RmBwLUZTNiYtRiw2L0ZeXmwtRiw2KC1GZ3A2JS1GLzYnRmB0RjJGaHdGW3hGNUZgX2xGYHFGYHAtRi82J0ZjdEYyRmh3Rlt4RjVGaHdGW3hGPEZiX2wtRiw2KC1GUzYmLUYsNilGXl5sLUYsNipGYF9sRmBwLUYvNidGXnVGMkZod0ZbeEY1RmBwRlxibEZod0ZbeEY8RmJfbC1GLDYoLUYvNidGY3VGMkZod0ZbeEY1RmBwLUYvNidRJyYjOTU4O0YnRltyRmh3Rlt4RjxGaHdGW3hGPEZod0ZbeEY8Rmh3Rlt4RjxGYHBGamFsRmh3Rlt4RjxGamBsLUYsNigtRmdwNiVGZmJsRmBfbEZgcUZgcEZcYmxGaHdGW3hGPEZiX2wtRiw2KkZqYmxGYHBGXGNsRmBwRmZibEZod0ZbeEY8RmpgbC1GLDYoLUZTNiYtRiw2KC1GLDYmLUZncDYlLUYvNidRJyYjOTY5O0YnRltyRmh3Rlt4RjxGYF9sRmBxRmh3Rlt4RjxGYl9sLUYsNiYtRmdwNiVGXGNsRmBfbEZgcUZod0ZbeEY8Rmh3Rlt4RjxGaHdGW3hGPEZgcC1GLzYnRlx3RjJGaHdGW3hGNUZod0ZbeEY8Rmh3Rlt4RjxGaHdGW3hGPEZod0ZbeEY8LUYsNigtRi82J1EqJiM5NDg7MTEyRidGMkZod0ZbeEY1RmBwLUZncDYlLUZTNiYtRiw2KEZqYWxGYl9sRmZibEZod0ZbeEY8Rmh3Rlt4RjxGYF9sRmBxRmh3Rlt4RjxGXHJGX3JGYnJGZHJGaHdGaHdGW3hGPEZod0ZbeEZdeEZgeEZieEZkeEZmeEZod0ZbeEZdeEZgeEZieC1GZW42KC1GaG42Ki1GLDYoRmJgbEZgcC1GY282KS1GLDYoLUZTNiYtRiw2LkZmYWxGYl9sLUYsNigtRlM2Ji1GLDYoRmRibEZqYGxGaGJsRmh3Rlt4RjxGaHdGW3hGPEZgcEZqYWxGaHdGW3hGPEZiX2xGX2NsRmpgbEZjY2xGYl9sRmVjbEZod0ZbeEY8Rmh3Rlt4RjxGYHAtRi82J0ZcekYyRmh3Rlt4RjVGaHdGW3hGPC1GLDYqRmpkbEZgcEZqYWxGYHBGX2VsRmh3Rlt4RjxGXHJGX3JGYnJGZHJGaHdGaHdGW3hGPEZod0ZbeEZdeEZgeEZieEZkeEZmeEZod0ZbeEZdeEZgeEZieEZod0ZbeEZfekZiekZkekZlekZnekZpekZcW2xGXltsRmFbbEZkW2xGZ1tsRmlbbEZbXGxGXlxsRmBcbEZiXGxGZFxsRmdcbEZod0ZbeEY8Rmh3Rlt4RjwvRl1dbFEiW0YnL0ZgXWxRIl1GJw==">LV9JLFR5cGVzZXR0aW5nRzYkJSpwcm90ZWN0ZWRHSShfc3lzbGliRzYiSSxtcHJpbnRzbGFzaEdGKDYkNyM+SSV3MTEyR0YoWColIUdGKEYoW2dsISMlISEhIiMiIy1JJW1yb3dHNiRGJi9JK21vZHVsZW5hbWVHRihGJDYkLUkjbW9HRjI2I1EqJnVtaW51czA7RigtSSZtZnJhY0dGMjYkLUYxNiUtSShtZmVuY2VkR0YyNiMtRjE2KS1GMTYlLUkjbWlHRjI2I1EjZDJGKC1GNzYjUTEmSW52aXNpYmxlVGltZXM7RigtSSVtc3VwR0YyNiQtRkc2I1EjazBGKC1JI21uR0YyNiNRIjJGKC1GNzYjUScmcGx1cztGKC1GOzYkLUZHNiNRJSZtdTtGKEZTRlctRjs2JC1GRzYjUSRGMTFGKC1GVDYjUSI0RigtRjc2I1EoJm1pbnVzO0YoLUY7NiQtRkc2I1EkYTIyRihGXm9GSi1GQDYjLUYxNixGNi1GMTYlLUZONiQtRkc2I1EkYTEyRihGU0ZKLUZHNiNRJGIyMEYoRlctRjE2JS1GQDYjLUYxNiZGNi1GMTYnRlNGSi1GRzYjUSRGMTJGKEZKRmRwRlctRjE2JS1GRzYjUSRiMTFGKEZKLUZHNiNRJSZ4aTtGKEZKRmFwRmFvLUYxNiUtRk42JEZfcUZTRkpGZHBGVy1GMTYnRmRxRkpGZ3FGSkZfcUZhby1GMTYlLUZANiMtRjE2JS1GTjYkLUZHNiNRKCZvbWVnYTtGKEZTRlctRk42JEZncUZTRkotRkc2I1EkYjAyRigtRjE2JS1GRzYjUSsmZGVsdGE7MTEyRihGSi1GTjYkLUZANiMtRjE2JUZhcEZXRl9xRlMtRjs2JC1GMTYlLUZANiMtRjE2K0ZdcEZXLUYxNiUtRkA2Iy1GMTYlRl1xRmFvRmJxRkpGYXBGV0ZqcUZhb0ZeckZXRmByRkotRkc2I1EkYTIxRigtRjE2KUZeb0ZKRmJzRkpGYXBGSkZnczcjLSZJJ1ZlY3RvckdGJTYjSSdjb2x1bW5HRig2Iy9JJCVpZEdGKCI1by86Myx2KlskKm8k</Equation></Text-field>
</Output>
</Group>
</Section>
</Section>
<Section collapsed="false" isCollapsible="true" drawButton="true" MultipleChoiceAnswerIndex="-1" MultipleChoiceRandomizeChoices="false" TrueFalseAnswerIndex="-1" EssayAnswerRows="5" EssayAnswerColumns="60"><Title><Text-field style="Heading 1" layout="Heading 1">gij</Text-field></Title>
<Section collapsed="false" isCollapsible="true" drawButton="true" MultipleChoiceAnswerIndex="-1" MultipleChoiceRandomizeChoices="false" TrueFalseAnswerIndex="-1" EssayAnswerRows="5" EssayAnswerColumns="60"><Title><Text-field style="Heading 2" layout="Heading 2">g20,g11,g02</Text-field></Title>
<Group labelreference="L582" drawlabel="true">
<Input><Text-field prompt="&gt; " style="Maple Input" layout="Normal">bqq:=Vector[column]([b20*q[1]^2+b11*q[1]*q[2]+b02*q[2]^2,0 ]):</Text-field>
</Input>
</Group>
<Group labelreference="L580" drawlabel="true">
<Input><Text-field prompt="&gt; " style="Maple Input" layout="Normal">bqcq:=Vector[column]([b20*(q[1]*cq[1])+b11*(q[1]*cq[2]+q[2]*cq[1])/2+b02*q[2]*cq[2],0 ]):</Text-field>
</Input>
</Group>
<Group labelreference="L581" drawlabel="true">
<Input><Text-field prompt="&gt; " style="Maple Input" layout="Normal">bcqcq:=Vector[column]([b20*cq[1]^2+b11*cq[1]*cq[2]+b02*cq[2]^2,0 ]):</Text-field>
</Input>
</Group>
<Group hide-input="false" labelreference="L584" drawlabel="true">
<Input><Text-field prompt="&gt; " style="Maple Input" layout="Normal">g20:=factor(evalc(p.bqq))*int3;</Text-field>
</Input>
<Output><Text-field style="2D Output" layout="Maple Output"><Equation executable="false" style="2D Output" display="LUklbXJvd0c2Iy9JK21vZHVsZW5hbWVHNiJJLFR5cGVzZXR0aW5nR0koX3N5c2xpYkdGJzYnLUkjbWlHRiQ2JVEkZzIwRicvJSdpdGFsaWNHUSV0cnVlRicvJSxtYXRodmFyaWFudEdRJ2l0YWxpY0YnLUkjbW9HRiQ2LVEpJkFzc2lnbjtGJy9GM1Enbm9ybWFsRicvJSZmZW5jZUdRJmZhbHNlRicvJSpzZXBhcmF0b3JHRj0vJSlzdHJldGNoeUdGPS8lKnN5bW1ldHJpY0dGPS8lKGxhcmdlb3BHRj0vJS5tb3ZhYmxlbGltaXRzR0Y9LyUnYWNjZW50R0Y9LyUnbHNwYWNlR1EsMC4yNzc3Nzc4ZW1GJy8lJ3JzcGFjZUdGTC1GNjYtUSomdW1pbnVzMDtGJ0Y5RjtGPkZARkJGREZGRkgvRktRLDAuMjIyMjIyMmVtRicvRk5GUy1JJm1mcmFjR0YkNigtRiM2KC1JKG1mZW5jZWRHRiQ2JC1GIzY2LUYjNiotSSNtbkdGJDYkUS0mSW1hZ2luYXJ5STtGJ0Y5LUY2Ni1RMSZJbnZpc2libGVUaW1lcztGJ0Y5RjtGPkZARkJGREZGRkgvRktRJjAuMGVtRicvRk5GY28tRiw2JVEkRjEyRidGL0YyRl9vLUYsNiVRJGIxMUYnRi9GMkZfby1GLDYlUSgmb21lZ2E7RicvRjBGPUY5RjktRjY2LVEnJnBsdXM7RidGOUY7Rj5GQEZCRkRGRkZIRlJGVC1GIzYqRltvRl9vLUYsNiVRJGExMkYnRi9GMkZfb0Zob0Zfb0ZbcEY5LUY2Ni1RKCZtaW51cztGJ0Y5RjtGPkZARkJGREZGRkhGUkZULUYjNiwtRlxvNiRRIjJGJ0Y5Rl9vRltvRl9vLUYsNiVRJGIwMkYnRi9GMkZfb0ZbcEZfby1GLDYlUSUmeGk7RidGXnBGOUY5Rl9wLUYjNiYtSSVtc3VwR0YkNiVGZW9GXHEvJTFzdXBlcnNjcmlwdHNoaWZ0R1EiMEYnRl9vLUYsNiVRJGIyMEYnRi9GMkY5Rl9wLUYjNipGXHFGX29GZW9GX29GZHBGX29GXXJGOUZncC1GIzYoRmhvRl9vRmJxRl9vRmVvRjlGX3AtRiM2Ji1GaHE2JUZkcEZccUZqcUZfb0ZdckY5RmdwLUYjNihGaG9GX29GYnFGX29GZHBGOUZncC1GIzYmRl9xRl9vLUZocTYlRltwRlxxRmpxRjlGX3AtRiM2JkZfcUZfby1GaHE2JUZicUZccUZqcUY5RjlGOUZfby1GZW42JC1GIzYmLUYjNiZGW29GX29GYnFGOUZncEZbcEY5RjlGX28tRiw2JVElaW50M0YnRi9GMkY5LUYjNiotRlxvNiRRIjRGJ0Y5Rl9vLUYsNiVRImNGJ0YvRjJGX29GW3BGX28tRmhxNiUtRmVuNiQtRiM2JkZkcEZfcEZlb0Y5RjlGXHFGanFGOS8lLmxpbmV0aGlja25lc3NHUSIxRicvJStkZW5vbWFsaWduR1EnY2VudGVyRicvJSludW1hbGlnbkdGXnUvJSliZXZlbGxlZEdGPUY5">LV9JLFR5cGVzZXR0aW5nRzYkJSpwcm90ZWN0ZWRHSShfc3lzbGliRzYiSSxtcHJpbnRzbGFzaEdGKDYkNyM+SSRnMjBHRigsJCouLDYqKl4jIiIiRjNJJEYxMkdGKEYzSSRiMTFHRihGM0kmb21lZ2FHRihGM0YzKipGMkYzSSRhMTJHRihGM0Y1RjNGNkYzRjMqKl4jISIjRjNJJGIwMkdGKEYzRjZGM0kjeGlHRihGM0YzKiZGNCIiI0kkYjIwR0YoRjNGMyooRjRGM0Y4RjNGQEYzRj8qKEY1RjNGPUYzRjRGMyEiIiomRjhGP0ZARjNGMyooRjVGM0Y9RjNGOEYzRkMqJkY8RjNGNkY/RkMqJkY8RjNGPUY/RjNGMywmKiZGMkYzRj1GM0YzRjZGQ0YzSSJjR0YoRkNGNkZDLCZGOEYzRjRGM0Y7SSVpbnQzR0YoRjMjRkMiIiU3I0Yu</Equation></Text-field>
</Output>
</Group>
<Group hide-input="false" labelreference="L585" drawlabel="true">
<Input><Text-field prompt="&gt; " style="Maple Input" layout="Normal">g11:=factor(evalc(p.bqcq))*int3;</Text-field>
</Input>
<Output><Text-field style="2D Output" layout="Maple Output"><Equation executable="false" style="2D Output" display="LUklbXJvd0c2Iy9JK21vZHVsZW5hbWVHNiJJLFR5cGVzZXR0aW5nR0koX3N5c2xpYkdGJzYnLUkjbWlHRiQ2JVEkZzExRicvJSdpdGFsaWNHUSV0cnVlRicvJSxtYXRodmFyaWFudEdRJ2l0YWxpY0YnLUkjbW9HRiQ2LVEpJkFzc2lnbjtGJy9GM1Enbm9ybWFsRicvJSZmZW5jZUdRJmZhbHNlRicvJSpzZXBhcmF0b3JHRj0vJSlzdHJldGNoeUdGPS8lKnN5bW1ldHJpY0dGPS8lKGxhcmdlb3BHRj0vJS5tb3ZhYmxlbGltaXRzR0Y9LyUnYWNjZW50R0Y9LyUnbHNwYWNlR1EsMC4yNzc3Nzc4ZW1GJy8lJ3JzcGFjZUdGTC1GNjYtUSomdW1pbnVzMDtGJ0Y5RjtGPkZARkJGREZGRkgvRktRLDAuMjIyMjIyMmVtRicvRk5GUy1JJm1mcmFjR0YkNigtRiM2KC1JKG1mZW5jZWRHRiQ2JC1GIzYwLUYjNiYtSSVtc3VwR0YkNiUtRiw2JVEkRjEyRidGL0YyLUkjbW5HRiQ2JFEiMkYnRjkvJTFzdXBlcnNjcmlwdHNoaWZ0R1EiMEYnLUY2Ni1RMSZJbnZpc2libGVUaW1lcztGJ0Y5RjtGPkZARkJGREZGRkgvRktRJjAuMGVtRicvRk5GXHAtRiw2JVEkYjIwRidGL0YyRjktRjY2LVEnJnBsdXM7RidGOUY7Rj5GQEZCRkRGRkZIRlJGVC1GIzYqRmFvRmhvRl5vRmhvLUYsNiVRJGExMkYnRi9GMkZob0ZecEY5LUY2Ni1RKCZtaW51cztGJ0Y5RjtGPkZARkJGREZGRkhGUkZULUYjNigtRiw2JVEkYjExRidGL0YyRmhvLUYsNiVRJSZ4aTtGJy9GMEY9RjlGaG9GXm9GOUZhcC1GIzYmLUZcbzYlRmZwRmFvRmVvRmhvRl5wRjlGaXAtRiM2KEZecUZob0ZhcUZob0ZmcEY5RmFwLUYjNiYtRiw2JVEkYjAyRidGL0YyRmhvLUZcbzYlLUYsNiVRKCZvbWVnYTtGJ0ZkcUY5RmFvRmVvRjlGYXAtRiM2JkZdckZoby1GXG82JUZhcUZhb0Zlb0Y5RjlGOUZoby1GZW42JC1GIzYmLUYjNiYtRmJvNiRRLSZJbWFnaW5hcnlJO0YnRjlGaG9GYXFGOUZpcEZickY5RjlGaG8tRiw2JVElaW50M0YnRi9GMkY5LUYjNiotRmJvNiRRIjRGJ0Y5RmhvLUYsNiVRImNGJ0YvRjJGaG9GYnJGaG8tRlxvNiUtRmVuNiQtRiM2JkZmcEZhcEZeb0Y5RjlGYW9GZW9GOS8lLmxpbmV0aGlja25lc3NHUSIxRicvJStkZW5vbWFsaWduR1EnY2VudGVyRicvJSludW1hbGlnbkdGaHQvJSliZXZlbGxlZEdGPUY5">LV9JLFR5cGVzZXR0aW5nRzYkJSpwcm90ZWN0ZWRHSShfc3lzbGliRzYiSSxtcHJpbnRzbGFzaEdGKDYkNyM+SSRnMTFHRigsJCouLDAqJkkkRjEyR0YoIiIjSSRiMjBHRigiIiJGNSooRjJGNUkkYTEyR0YoRjVGNEY1RjMqKEYyRjVJJGIxMUdGKEY1SSN4aUdGKEY1ISIiKiZGN0YzRjRGNUY1KihGN0Y1RjlGNUY6RjVGOyomSSRiMDJHRihGNUkmb21lZ2FHRihGM0Y1KiZGP0Y1RjpGM0Y1RjUsJiomXiNGNUY1RjpGNUY1RkBGO0Y1SSJjR0YoRjtGQEY7LCZGN0Y1RjJGNSEiI0klaW50M0dGKEY1I0Y7IiIlNyNGLg==</Equation></Text-field>
</Output>
</Group>
<Group hide-input="false" labelreference="L586" drawlabel="true">
<Input><Text-field prompt="&gt; " style="Maple Input" layout="Normal">g02:=factor(evalc(p.bcqcq))*int3;</Text-field>
</Input>
<Output><Text-field style="2D Output" layout="Maple Output"><Equation executable="false" style="2D Output" display="LUklbXJvd0c2Iy9JK21vZHVsZW5hbWVHNiJJLFR5cGVzZXR0aW5nR0koX3N5c2xpYkdGJzYnLUkjbWlHRiQ2JVEkZzAyRicvJSdpdGFsaWNHUSV0cnVlRicvJSxtYXRodmFyaWFudEdRJ2l0YWxpY0YnLUkjbW9HRiQ2LVEpJkFzc2lnbjtGJy9GM1Enbm9ybWFsRicvJSZmZW5jZUdRJmZhbHNlRicvJSpzZXBhcmF0b3JHRj0vJSlzdHJldGNoeUdGPS8lKnN5bW1ldHJpY0dGPS8lKGxhcmdlb3BHRj0vJS5tb3ZhYmxlbGltaXRzR0Y9LyUnYWNjZW50R0Y9LyUnbHNwYWNlR1EsMC4yNzc3Nzc4ZW1GJy8lJ3JzcGFjZUdGTC1GNjYtUSomdW1pbnVzMDtGJ0Y5RjtGPkZARkJGREZGRkgvRktRLDAuMjIyMjIyMmVtRicvRk5GUy1JJm1mcmFjR0YkNigtRiM2KC1JKG1mZW5jZWRHRiQ2JC1GIzY3Rk8tRiM2Ki1JI21uR0YkNiRRLSZJbWFnaW5hcnlJO0YnRjktRjY2LVExJkludmlzaWJsZVRpbWVzO0YnRjlGO0Y+RkBGQkZERkZGSC9GS1EmMC4wZW1GJy9GTkZjby1GLDYlUSRGMTJGJ0YvRjJGX28tRiw2JVEkYjExRidGL0YyRl9vLUYsNiVRKCZvbWVnYTtGJy9GMEY9RjlGOS1GNjYtUSgmbWludXM7RidGOUY7Rj5GQEZCRkRGRkZIRlJGVC1GIzYqRltvRl9vLUYsNiVRJGExMkYnRi9GMkZfb0Zob0Zfb0ZbcEY5LUY2Ni1RJyZwbHVzO0YnRjlGO0Y+RkBGQkZERkZGSEZSRlQtRiM2LC1GXG82JFEiMkYnRjlGX29GW29GX28tRiw2JVEkYjAyRidGL0YyRl9vRltwRl9vLUYsNiVRJSZ4aTtGJ0ZecEY5RjlGZ3AtRiM2Ji1JJW1zdXBHRiQ2JUZlb0ZccS8lMXN1cGVyc2NyaXB0c2hpZnRHUSIwRidGX28tRiw2JVEkYjIwRidGL0YyRjlGZ3AtRiM2KkZccUZfb0Zlb0Zfb0ZkcEZfb0ZdckY5Rl9wLUYjNihGaG9GX29GYnFGX29GZW9GOUZncC1GIzYmLUZocTYlRmRwRlxxRmpxRl9vRl1yRjlGX3AtRiM2KEZob0Zfb0ZicUZfb0ZkcEY5Rl9wLUYjNiZGX3FGX28tRmhxNiVGW3BGXHFGanFGOUZncC1GIzYmRl9xRl9vLUZocTYlRmJxRlxxRmpxRjlGOUY5Rl9vLUZlbjYkLUYjNiYtRiM2JkZbb0Zfb0ZicUY5Rl9wRltwRjlGOUZfby1GLDYlUSVpbnQzRidGL0YyRjktRiM2Ki1GXG82JFEiNEYnRjlGX28tRiw2JVEiY0YnRi9GMkZfb0ZbcEZfby1GaHE2JS1GZW42JC1GIzYmRmRwRmdwRmVvRjlGOUZccUZqcUY5LyUubGluZXRoaWNrbmVzc0dRIjFGJy8lK2Rlbm9tYWxpZ25HUSdjZW50ZXJGJy8lKW51bWFsaWduR0ZedS8lKWJldmVsbGVkR0Y9Rjk=">LV9JLFR5cGVzZXR0aW5nRzYkJSpwcm90ZWN0ZWRHSShfc3lzbGliRzYiSSxtcHJpbnRzbGFzaEdGKDYkNyM+SSRnMDJHRigsJCouLDYqKl4jISIiIiIiSSRGMTJHRihGNEkkYjExR0YoRjRJJm9tZWdhR0YoRjRGNCoqRjJGNEkkYTEyR0YoRjRGNkY0RjdGNEY0KipeIyIiI0Y0SSRiMDJHRihGNEY3RjRJI3hpR0YoRjRGNComRjVGPEkkYjIwR0YoRjRGNCooRjVGNEY5RjRGQEY0RjwqKEY2RjRGPkY0RjVGNEYzKiZGOUY8RkBGNEY0KihGNkY0Rj5GNEY5RjRGMyomRj1GNEY3RjxGMyomRj1GNEY+RjxGNEY0LCYqJl4jRjRGNEY+RjRGNEY3RjNGNEkiY0dGKEYzRjdGMywmRjlGNEY1RjQhIiNJJWludDNHRihGNCNGMyIiJTcjRi4=</Equation></Text-field>
</Output>
</Group>
<Group labelreference="L583" drawlabel="true">
<Input><Text-field prompt="&gt; " style="Maple Input" layout="Normal">cg11:=evalc(conjugate(g11)):cg02:=evalc(conjugate(g02)):</Text-field>
</Input>
</Group>
</Section>
<Section collapsed="false" isCollapsible="true" drawButton="true" MultipleChoiceAnswerIndex="-1" MultipleChoiceRandomizeChoices="false" TrueFalseAnswerIndex="-1" EssayAnswerRows="5" EssayAnswerColumns="60"><Title><Text-field style="Heading 2" layout="Heading 2">g21</Text-field></Title>
<Section collapsed="false" isCollapsible="true" drawButton="true" MultipleChoiceAnswerIndex="-1" MultipleChoiceRandomizeChoices="false" TrueFalseAnswerIndex="-1" EssayAnswerRows="5" EssayAnswerColumns="60"><Title><Text-field style="Heading 3" layout="Heading 3">part 1</Text-field></Title>
<Group labelreference="L559" drawlabel="true">
<Input><Text-field prompt="&gt; " style="Maple Input" layout="Normal">bcqw200:=simplify(Vector[column]([b20*cq[1]*w200[1]+b11*(cq[1]*w200[2]+cq[2]*w200[1])/2+b02*(cq[2]*w200[2]),0 ])):</Text-field>
</Input>
</Group>
<Group labelreference="L560" drawlabel="true">
<Input><Text-field prompt="&gt; " style="Maple Input" layout="Normal">bcqw201:=simplify(Vector[column]([b20*cq[1]*w201[1]+b11*(cq[1]*w201[2]+cq[2]*w201[1])/2+b02*(cq[2]*w201[2]),0 ])):</Text-field>
</Input>
</Group>
<Group labelreference="L561" drawlabel="true">
<Input><Text-field prompt="&gt; " style="Maple Input" layout="Normal">bcqw202:=simplify(Vector[column]([b20*cq[1]*w202[1]+b11*(cq[1]*w202[2]+cq[2]*w202[1])/2+b02*(cq[2]*w202[2]),0 ])):</Text-field>
</Input>
</Group>
<Group labelreference="L562" drawlabel="true">
<Input><Text-field prompt="&gt; " style="Maple Input" layout="Normal">cinner_p_bcqw200:=evalc(Re(subs(delta200=subs(k=0,tdelta20),p.bcqw200))):</Text-field>
</Input>
</Group>
<Group labelreference="L564" drawlabel="true">
<Input><Text-field prompt="&gt; " style="Maple Input" layout="Normal">cinner_p_bcqw201:=evalc(Re(subs(delta201=subs(k=k0,tdelta20),p.bcqw201))):</Text-field>
</Input>
</Group>
<Group labelreference="L566" drawlabel="true">
<Input><Text-field prompt="&gt; " style="Maple Input" layout="Normal">cinner_p_bcqw202:=evalc(Re(subs(delta202=subs(k=2*k0,tdelta20),p.bcqw202))):</Text-field>
</Input>
</Group>
<Group labelreference="L567" drawlabel="true">
<Input><Text-field prompt="&gt; " style="Maple Input" layout="Normal">cinner_p_bcqw20:=cinner_p_bcqw200*int2+cinner_p_bcqw201*int3+cinner_p_bcqw202*ints:</Text-field>
</Input>
</Group>
</Section>
<Section collapsed="false" isCollapsible="true" drawButton="true" MultipleChoiceAnswerIndex="-1" MultipleChoiceRandomizeChoices="false" TrueFalseAnswerIndex="-1" EssayAnswerRows="5" EssayAnswerColumns="60"><Title><Text-field style="Heading 3" layout="Heading 3">part 2</Text-field></Title>
<Group labelreference="L569" drawlabel="true">
<Input><Text-field prompt="&gt; " style="Maple Input" layout="Normal">bqw110:=simplify(Vector[column]([b20*q[1]*w110[1]+b11*(q[1]*w110[2]+q[2]*w110[1])/2+b02*(q[2]*w110[2]),0 ])):</Text-field>
</Input>
</Group>
<Group labelreference="L575" drawlabel="true">
<Input><Text-field prompt="&gt; " style="Maple Input" layout="Normal">bqw111:=simplify(Vector[column]([b20*q[1]*w111[1]+b11*(q[1]*w111[2]+q[2]*w111[1])/2+b02*(q[2]*w111[2]),0 ])):</Text-field>
</Input>
</Group>
<Group labelreference="L573" drawlabel="true">
<Input><Text-field prompt="&gt; " style="Maple Input" layout="Normal">bqw112:=simplify(Vector[column]([b20*q[1]*w112[1]+b11*(q[1]*w112[2]+q[2]*w112[1])/2+b02*(q[2]*w112[2]),0 ])):</Text-field>
</Input>
</Group>
<Group labelreference="L572" drawlabel="true">
<Input><Text-field prompt="&gt; " style="Maple Input" layout="Normal">cinner_p_bqw110:=evalc(Re(subs(delta110=subs(k=0,tdelta11),p.bqw110))):</Text-field>
</Input>
</Group>
<Group labelreference="L574" drawlabel="true">
<Input><Text-field prompt="&gt; " style="Maple Input" layout="Normal">cinner_p_bqw111:=evalc(Re(subs(delta111=subs(k=k0,tdelta11),p.bqw111))):</Text-field>
</Input>
</Group>
<Group labelreference="L570" drawlabel="true">
<Input><Text-field prompt="&gt; " style="Maple Input" layout="Normal">cinner_p_bqw112:=evalc(Re(subs(delta112=subs(k=2*k0,tdelta11),p.bqw112))):</Text-field>
</Input>
</Group>
<Group labelreference="L571" drawlabel="true">
<Input><Text-field prompt="&gt; " style="Maple Input" layout="Normal">cinner_p_bqw11:=cinner_p_bqw110*int2+cinner_p_bqw111*int3+cinner_p_bqw112*ints:</Text-field>
</Input>
</Group>
</Section>
<Section collapsed="false" isCollapsible="true" drawButton="true" MultipleChoiceAnswerIndex="-1" MultipleChoiceRandomizeChoices="false" TrueFalseAnswerIndex="-1" EssayAnswerRows="5" EssayAnswerColumns="60"><Title><Text-field style="Heading 3" layout="Heading 3">part 3</Text-field></Title>
<Group hide-input="false" labelreference="L568" drawlabel="true">
<Input><Text-field prompt="&gt; " style="Maple Input" layout="Normal">cqqcq:=Vector[column]([ c30*q[1]*q[1]*cq[1]+c21*(q[1]*q[1]*cq[2]+q[1]*q[2]*cq[1]+q[2]*q[1]*cq[1])/3+c12*(q[1]*q[2]*cq[2]+q[2]*q[1]*cq[2]+q[2]*q[2]*cq[1])/3+c03*q[2]*q[2]*cq[2] ,0 ]);</Text-field>
</Input>
<Output><Text-field style="2D Output" layout="Maple Output"><Equation executable="false" style="2D Output" display="LUkqbWNvbXBsZXRlRzYjL0krbW9kdWxlbmFtZUc2IkksVHlwZXNldHRpbmdHSShfc3lzbGliR0YnNiQtSSVtcm93R0YkNiYtSSNtaUdGJDYlUSZjcXFjcUYnLyUnaXRhbGljR1EldHJ1ZUYnLyUsbWF0aHZhcmlhbnRHUSdpdGFsaWNGJy1JI21vR0YkNi1RKSZBc3NpZ247RicvRjZRJ25vcm1hbEYnLyUmZmVuY2VHUSZmYWxzZUYnLyUqc2VwYXJhdG9yR0ZALyUpc3RyZXRjaHlHRkAvJSpzeW1tZXRyaWNHRkAvJShsYXJnZW9wR0ZALyUubW92YWJsZWxpbWl0c0dGQC8lJ2FjY2VudEdGQC8lJ2xzcGFjZUdRLDAuMjc3Nzc3OGVtRicvJSdyc3BhY2VHRk8tSShtZmVuY2VkR0YkNigtRiw2Ji1JJ210YWJsZUdGJDY4LUkkbXRyR0YkNigtSSRtdGRHRiQ2Ki1GLDYqLUkmbWZyYWNHRiQ2KC1GLzYlUSRjMzBGJ0YyRjUtSSNtbkdGJDYkUSI4RidGPC8lLmxpbmV0aGlja25lc3NHUSIxRicvJStkZW5vbWFsaWduR1EnY2VudGVyRicvJSludW1hbGlnbkdGW3AvJSliZXZlbGxlZEdGQC1GOTYtUScmcGx1cztGJ0Y8Rj5GQUZDRkVGR0ZJRksvRk5RLDAuMjIyMjIyMmVtRicvRlFGZHAtRl1vNigtRiw2Ji1GLzYlUSRjMjFGJ0YyRjUtRjk2LVExJkludmlzaWJsZVRpbWVzO0YnRjxGPkZBRkNGRUZHRklGSy9GTlEmMC4wZW1GJy9GUUZhcS1GUzYkLUYsNiktRjk2LVEqJnVtaW51czA7RidGPEY+RkFGQ0ZFRkdGSUZLRmNwRmVwLUZdbzYoLUYvNiVRJSZ4aTtGJy9GM0ZARjwtRiw2JkZib0ZdcS1GUzYkLUYsNiYtRi82JVEkYTEyRidGMkY1RmBwLUYvNiVRJEYxMkYnRjJGNUY8RjxGPEZmb0Zpb0ZccEZecC1GOTYtUSgmbWludXM7RidGPEY+RkFGQ0ZFRkdGSUZLRmNwRmVwLUZdbzYoLUYsNiYtRmNvNiRRLSZJbWFnaW5hcnlJO0YnRjxGXXEtRi82JVEoJm9tZWdhO0YnRl9yRjxGPEZgckZmb0Zpb0ZccEZecEZgcC1GXW82KC1GLDYmRmFzRlxzRlxyRjwtRiw2Ji1GY282JFEiNEYnRjxGXXFGYnJGPEZmb0Zpb0ZccEZecEY8RjxGPC1GY282JFEiM0YnRjxGZm9GaW9GXHBGXnBGYHAtRl1vNigtRiw2Ji1GLzYlUSRjMTJGJ0YyRjVGXXEtRlM2JC1GLDYmLUZdbzYoLUYsNiYtRlM2JEZbdEY8Rl1xLUZTNiQtRiw2J0ZncS1GXW82KEZcci1GLDYmLUZjbzYkUSIyRidGPEZdcUZickY8RmZvRmlvRlxwRl5wRlxzLUZdbzYoRmFzRlx2RmZvRmlvRlxwRl5wRjxGPEY8Rlx2RmZvRmlvRlxwRl5wRmBwLUZdbzYoLUklbXN1cEdGJDYlRmR1Rl52LyUxc3VwZXJzY3JpcHRzaGlmdEdRIjBGJy1GLDYmRmJvRl1xLUZmdjYlRmJyRl52Rmh2RjxGZm9GaW9GXHBGXnBGPEY8RjxGYnRGZm9GaW9GXHBGXnBGYHAtRl1vNigtRiw2KC1GLzYlUSRjMDNGJ0YyRjVGXXFGZXZGXXFGZnVGPC1GLDYmRl90Rl1xRl13RjxGZm9GaW9GXHBGXnBGPC8lK2ZvcmVncm91bmRHUShbMCwwLDBdRicvJSlyZWFkb25seUdGQC8lKXJvd2FsaWduR1EhRicvJSxjb2x1bW5hbGlnbkdGX3gvJStncm91cGFsaWduR0ZfeC8lKHJvd3NwYW5HRmhvLyUrY29sdW1uc3BhbkdGaG9GaHdGW3hGXXhGYHhGYngtRmVuNigtRmhuNiotRmNvNiRGanZGPEZod0ZbeEZdeEZgeEZieEZkeEZmeEZod0ZbeEZdeEZgeEZieEZod0ZbeC8lJmFsaWduR1ElYXhpc0YnL0ZeeFEpYmFzZWxpbmVGJy9GYXhGW3AvRmN4USd8ZnJsZWZ0fGhyRicvJS9hbGlnbm1lbnRzY29wZUdGNC8lLGNvbHVtbndpZHRoR1ElYXV0b0YnLyUmd2lkdGhHRmp5LyUrcm93c3BhY2luZ0dRJjEuMGV4RicvJS5jb2x1bW5zcGFjaW5nR1EmMC44ZW1GJy8lKXJvd2xpbmVzR1Elbm9uZUYnLyUsY29sdW1ubGluZXNHRmV6LyUmZnJhbWVHRmV6LyUtZnJhbWVzcGFjaW5nR1EsMC40ZW1+MC41ZXhGJy8lKmVxdWFscm93c0dGQC8lLWVxdWFsY29sdW1uc0dGQC8lLWRpc3BsYXlzdHlsZUdGQC8lJXNpZGVHUSZyaWdodEYnLyUwbWlubGFiZWxzcGFjaW5nR0ZiekZod0ZbeEY8RjwvSSttc2VtYW50aWNzR0YkUSpDb2xWZWN0b3JGJy8lJW9wZW5HUScmbHNxYjtGJy8lJmNsb3NlR1EnJnJzcWI7RidGaFtsRjwtRlM2KC1GLDYmLUZYNjgtRmVuNigtRmhuNiotRiw2LC1GLDYoLUZdbzYpLUZjbzYmRmhvRmh3Rlt4RjwtRmNvNiZGZW9GaHdGW3hGPEZmb0Zpb0ZccEZecEZod0ZdcS1GLDYmLUYvNidGYW9GMkZod0ZbeEY1Rmh3Rlt4RjxGaHdGW3hGPC1GOTYvUSIrRidGaHdGW3hGPEY+RkFGQ0ZFRkdGSUZLRmNwRmVwLUYsNigtRl1vNilGYV1sLUZjbzYmRmR0Rmh3Rlt4RjxGZm9GaW9GXHBGXnBGaHdGXXEtRiw2KC1GLzYnRlxxRjJGaHdGW3hGNUZdcS1GUzYmLUYsNistRjk2L0ZpcUZod0ZbeEY8Rj5GQUZDRkVGR0ZJRktGY3BGZXAtRiw2KEZfXWxGXXEtRl1vNiktRiw2Ji1GLzYnUScmIzk1ODtGJ0ZfckZod0ZbeEY8Rmh3Rlt4RjwtRiw2Ji1GLDYoLUYvNidGaHJGMkZod0ZbeEY1RmldbC1GLzYnRltzRjJGaHdGW3hGNUZod0ZbeEY8Rmh3Rlt4RjxGZm9GaW9GXHBGXnBGaHdGaHdGW3hGPC1GOTYvRl5zRmh3Rlt4RjxGPkZBRkNGRUZHRklGS0ZjcEZlcC1GXW82KS1GLDYoLUYsNihGX11sRl1xLUYsNiYtRmNvNiZRIklGJ0Zod0ZbeEY8Rmh3Rlt4RjxGaHdGW3hGPEZdcS1GLzYnUScmIzk2OTtGJ0ZfckZod0ZbeEY8Rmh3Rlt4RjxGZV9sRmZvRmlvRlxwRl5wRmh3RmldbC1GLDYoLUZdbzYpRmFdbC1GY282JkZhdEZod0ZbeEY8RmZvRmlvRlxwRl5wRmh3Rl1xLUZdbzYpLUYsNiYtRiw2KC1GLDYoRmdgbEZdcUZqYGxGaHdGW3hGPEZdYGxGYl9sRmh3Rlt4RjxGaHdGW3hGPEZlX2xGZm9GaW9GXHBGXnBGaHdGaHdGW3hGPEZod0ZbeEY8Rmh3Rlt4RjxGaHdGW3hGPEZod0ZbeEY8RmldbC1GLDYoRl5ebEZdcS1GLDYoLUYvNidGW3VGMkZod0ZbeEY1Rl1xLUZTNiYtRiw2KC1GLDYoLUZdbzYpRmFdbC1GY282JkZgdkZod0ZbeEY8RmZvRmlvRlxwRl5wRmh3Rl1xLUZdbzYpLUYsNigtRlNGZmFsRl1xLUZTNiYtRiw2KUZqXmwtRiw2KEZnYmxGXXFGXl9sRmh3Rlt4RjxGXWBsLUZdbzYpLUYsNigtRiw2KEZnYmxGXXFGZWBsRmh3Rlt4RjxGXXFGamBsRmh3Rlt4RjxGZV9sRmZvRmlvRlxwRl5wRmh3Rmh3Rlt4RjxGaHdGW3hGPEZod0ZbeEY8RmVfbEZmb0Zpb0ZccEZecEZod0Zod0ZbeEY8RmldbC1GLDYoRl9dbEZdcS1GXW82KS1GLDYmLUZmdjYlRl9jbEZpYmxGaHZGaHdGW3hGPC1GLDYmLUZmdjYlLUZTRmZfbEZpYmxGaHZGaHdGW3hGPEZmb0Zpb0ZccEZecEZod0Zod0ZbeEY8Rmh3Rlt4RjxGaHdGW3hGPEZod0ZbeEY8Rmh3Rlt4RjxGaV1sLUYsNihGX2FsRl1xLUZdbzYpLUYsNiotRi82J0Zld0YyRmh3Rlt4RjVGXXFGYmRsRl1xRmBjbEZod0ZbeEY8RmRkbEZmb0Zpb0ZccEZecEZod0Zod0ZbeEY8Rmh3Rlt4RjxGaHdGW3hGXXhGYHhGYnhGZHhGZnhGaHdGW3hGXXhGYHhGYngtRmVuNigtRmhuNiotRmNvNiZGanZGaHdGW3hGPEZod0ZbeEZdeEZgeEZieEZkeEZmeEZod0ZbeEZdeEZgeEZieEZod0ZbeEZeeUZheUZjeUZkeUZmeUZoeUZbekZdekZgekZjekZmekZoekZqekZdW2xGX1tsRmFbbEZjW2xGZltsRmh3Rlt4RjxGaHdGW3hGPC9GXFxsUSJbRicvRl9cbFEiXUYn">LV9JLFR5cGVzZXR0aW5nRzYkJSpwcm90ZWN0ZWRHSShfc3lzbGliRzYiSSxtcHJpbnRzbGFzaEdGKDYkNyM+SSZjcXFjcUdGKFgqJSFHRihGKFtnbCEjJSEhISIjIiMtSSVtcm93RzYkRiYvSSttb2R1bGVuYW1lR0YoRiQ2KS1JJm1mcmFjR0YyNiQtSSNtaUdGMjYjUSRjMzBGKC1JI21uR0YyNiNRIjhGKC1JI21vR0YyNiNRJyZwbHVzO0YoLUY3NiQtRjE2JS1GOjYjUSRjMjFGKC1GQjYjUTEmSW52aXNpYmxlVGltZXM7RigtSShtZmVuY2VkR0YyNiMtRjE2KC1GQjYjUSomdW1pbnVzMDtGKC1GNzYkLUY6NiNRJSZ4aTtGKC1GMTYlRj1GTC1GUDYjLUYxNiUtRjo2I1EkYTEyRihGQS1GOjYjUSRGMTJGKC1GQjYjUSgmbWludXM7RigtRjc2JC1GMTYlLUY+NiNRLSZJbWFnaW5hcnlJO0YoRkwtRjo2I1EoJm9tZWdhO0YoRmZuRkEtRjc2JC1GMTYlRmdvRmJvRlktRjE2JS1GPjYjUSI0RihGTEZobi1GPjYjUSIzRihGQS1GNzYkLUYxNiUtRjo2I1EkYzEyRihGTC1GUDYjLUYxNiUtRjc2JC1GMTYlLUZQNiNGYXBGTC1GUDYjLUYxNiZGVC1GNzYkRlktRjE2JS1GPjYjUSIyRihGTEZobkZiby1GNzYkRmdvRmJyRmJyRkEtRjc2JC1JJW1zdXBHRjI2JEZqcUZkci1GMTYlRj1GTC1GXHM2JEZobkZkckZocEZBLUY3NiQtRjE2Jy1GOjYjUSRjMDNGKEZMRltzRkxGXHItRjE2JUZlcEZMRmBzLUY+NiNRIjBGKDcjLSZJJ1ZlY3RvckdGJTYjSSdjb2x1bW5HRig2Iy9JJCVpZEdGKCI1J3ovdDFdKCpbJCpvJA==</Equation></Text-field>
</Output>
</Group>
<Group hide-input="false" labelreference="L576" drawlabel="true">
<Input><Text-field prompt="&gt; " style="Maple Input" layout="Normal">cinner_p_cqqcq:=factor(evalc(Re(p.cqqcq)))*int4;</Text-field>
</Input>
<Output><Text-field style="2D Output" layout="Maple Output"><Equation executable="false" style="2D Output" display="LUklbXJvd0c2Iy9JK21vZHVsZW5hbWVHNiJJLFR5cGVzZXR0aW5nR0koX3N5c2xpYkdGJzYmLUkjbWlHRiQ2JVEvY2lubmVyX3BfY3FxY3FGJy8lJ2l0YWxpY0dRJXRydWVGJy8lLG1hdGh2YXJpYW50R1EnaXRhbGljRictSSNtb0dGJDYtUSkmQXNzaWduO0YnL0YzUSdub3JtYWxGJy8lJmZlbmNlR1EmZmFsc2VGJy8lKnNlcGFyYXRvckdGPS8lKXN0cmV0Y2h5R0Y9LyUqc3ltbWV0cmljR0Y9LyUobGFyZ2VvcEdGPS8lLm1vdmFibGVsaW1pdHNHRj0vJSdhY2NlbnRHRj0vJSdsc3BhY2VHUSwwLjI3Nzc3NzhlbUYnLyUncnNwYWNlR0ZMLUkmbWZyYWNHRiQ2KC1GIzYmLUkobWZlbmNlZEdGJDYkLUYjNjAtRiM2KC1JI21uR0YkNiRRIjNGJ0Y5LUY2Ni1RMSZJbnZpc2libGVUaW1lcztGJ0Y5RjtGPkZARkJGREZGRkgvRktRJjAuMGVtRicvRk5GXW8tSSVtc3VwR0YkNiUtRiw2JVEkRjEyRidGL0YyLUZmbjYkUSIyRidGOS8lMXN1cGVyc2NyaXB0c2hpZnRHUSIwRidGaW4tRiw2JVEkYzMwRidGL0YyRjktRjY2LVEnJnBsdXM7RidGOUY7Rj5GQEZCRkRGRkZIL0ZLUSwwLjIyMjIyMjJlbUYnL0ZORmJwLUYjNiotRmZuNiRRIjZGJ0Y5RmluRmJvRmluLUYsNiVRJGExMkYnRi9GMkZpbkZbcEY5LUY2Ni1RKCZtaW51cztGJ0Y5RjtGPkZARkJGREZGRkhGYXBGY3AtRiM2KkZlb0ZpbkZib0Zpbi1GLDYlUSRjMjFGJ0YvRjJGaW4tRiw2JVElJnhpO0YnL0YwRj1GOUY5Rl5wLUYjNihGZW5GaW4tRmBvNiVGaXBGZW9GaG9GaW5GW3BGOUZccS1GIzYqRmVvRmluRmlwRmluRmFxRmluRmRxRjlGXnAtRiM2Ji1GLDYlUSRjMTJGJ0YvRjJGaW4tRmBvNiUtRiw2JVEoJm9tZWdhO0YnRmdxRjlGZW9GaG9GOUZecC1GIzYmRmByRmluLUZgbzYlRmRxRmVvRmhvRjlGOUY5RmluLUYsNiVRJWludDRGJ0YvRjJGOS1GIzYoLUZmbjYkUSMyNEYnRjlGaW4tRiw2JVEiY0YnRi9GMkZpbi1GYG82JS1GVTYkLUYjNiZGaXBGXnBGYm9GOUY5RmVvRmhvRjkvJS5saW5ldGhpY2tuZXNzR1EiMUYnLyUrZGVub21hbGlnbkdRJ2NlbnRlckYnLyUpbnVtYWxpZ25HRmJ0LyUpYmV2ZWxsZWRHRj1GOQ==">LV9JLFR5cGVzZXR0aW5nRzYkJSpwcm90ZWN0ZWRHSShfc3lzbGliRzYiSSxtcHJpbnRzbGFzaEdGKDYkNyM+SS9jaW5uZXJfcF9jcXFjcUdGKCwkKiosMComSSRGMTJHRigiIiNJJGMzMEdGKCIiIiIiJCooRjJGNUkkYTEyR0YoRjVGNEY1IiInKihGMkY1SSRjMjFHRihGNUkjeGlHRihGNSEiIyomRjhGM0Y0RjVGNiooRjhGNUY7RjVGPEY1Rj0qJkkkYzEyR0YoRjVJJm9tZWdhR0YoRjNGNSomRkFGNUY8RjNGNUY1SSJjR0YoISIiLCZGOEY1RjJGNUY9SSVpbnQ0R0YoRjUjRjUiI0M3I0Yu</Equation></Text-field>
</Output>
</Group>
</Section>
<Group labelreference="L579" drawlabel="true">
<Input><Text-field prompt="&gt; " style="Maple Input" layout="Normal">cg12:=2*cinner_p_bqw11+cinner_p_bcqw20+cinner_p_cqqcq:</Text-field>
</Input>
</Group>
</Section>
</Section>
<Section collapsed="false" isCollapsible="true" drawButton="true" MultipleChoiceAnswerIndex="-1" MultipleChoiceRandomizeChoices="false" TrueFalseAnswerIndex="-1" EssayAnswerRows="5" EssayAnswerColumns="60"><Title><Text-field style="Heading 1" layout="Heading 1">eta</Text-field></Title>
<Group labelreference="L440" drawlabel="true">
<Input><Text-field prompt="&gt; " style="Maple Input" layout="Normal">eta:=factor(simplify(g20*g11*(2*lambda0+lambda1)/2/(lambda0*lambda1)+g11*cg11/lambda0+g02*cg02/2/(2*lambda0-lambda1))):</Text-field>
</Input>
</Group>
<Group labelreference="L439" drawlabel="true">
<Input><Text-field prompt="&gt; " style="Maple Input" layout="Normal">chi:=factor(evalc(Re(eta)))+cg12/2:</Text-field>
</Input>
</Group>
<Group labelreference="L631" drawlabel="true" applyint="true" applyrational="true" applyexponent="false">
<Input><Text-field prompt="&gt; " style="Maple Input" layout="Normal"></Text-field>
</Input>
</Group>
</Section>
</Worksheet>
