# Supplementary material for: A frequency-amplitude coordinator and its optimal energy consumption for biological oscillators
Source: Nat Commun. 2021 Oct 8;12:5894. doi: 10.1038/s41467-021-26182-2 (PMC8501100; doi:10.1038/s41467-021-26182-2)
Supplement: Supplementary file 11 — Source Data [file 41467_2021_26182_MOESM11_ESM.zip › Available Codes and (generated) Data/Readme.txt]

The codes for numerical simulations in the main manuscript and analytical computaions of the normal form (three cases for the FitzHugh-Nagumo model) are provided.
Source data are also provided. For the case when data is too big, it is not uploaded and can be reproduced following the instructions in readme file. 
Some codes for generating (raw) figures are also provided.

In each folder, a readme file is written for instructions.
